# Supplementary material for: Substrate scope expansion of 4-phenol oxidases by rational enzyme selection and sequence-function relations
Source: Commun Chem. 2024 Jun 3;7:123. doi: 10.1038/s42004-024-01207-1 (PMC11148156; doi:10.1038/s42004-024-01207-1)
Supplement: Supplementary file 4 — Supplementary Data 1 [file 42004_2024_1207_MOESM4_ESM.zip]

Archive with 4 entries (3 files):
- Supplementary Data 1/
- Supplementary Data 1/Multiple_Seqeunce_Alignment.fasta
- Supplementary Data 1/Phylogenetic_Tree.nwk
- Supplementary Data 1/Selected_Residues_And_Calculated_Parameter.xlsx
