# Supplementary material for: Substrate scope expansion of 4-phenol oxidases by rational enzyme selection and sequence-function relations
Source: Commun Chem. 2024 Jun 3;7:123. doi: 10.1038/s42004-024-01207-1 (PMC11148156; doi:10.1038/s42004-024-01207-1)
Supplement: Supplementary file 4 — Supplementary Data 1 [file 42004_2024_1207_MOESM4_ESM.zip › Supplementary Data 1/Multiple_Seqeunce_Alignment.fasta]

>Q0SBK1 EUGO Rhodococcus jostii
------------------------------------------------------------
MT----------------------------------------------------------
------------------RT-----------------------LP--PG-VSDERFDAAL
QRFRDV-VG---DK--WVLSTAD----------------ELEAFRDPYPVG------AAE
-ANLPSAVVSPESTEQVQDIVRIANEYGIPLSPVSTGKNNGYGGAAPRLSGSVIVKTGER
MNRILEVNEKYGYALLEP--------------------GVTYFDLYEYLQS-HDS-----
-GLMLDCPDLGW------GSVVGNTLDRGVGYT--PYG---DHFMWQTGLEVVLPQGEVM
RTGMGALP------------------GS-DAWQLFPY----GFGPFPDGMFTQ--SNLGI
VTKMGIALM--QRPPASQSF---LITFDKEEDLEQIVDIMLPLRINMAPLQNVP------
------VLRNIFMDAAAVS-----KRTEW-F----------------------DG-----
----DGP-------MPA-EAIERMK-KDLD-LG----FWNFYGTLY-----GP-PPLIEM
YYGMIKEAFG--------------KIPGARFFT----------HEERD------------
-----------DRGGHVLQDRHK-----------INNGIPSLDELQLLDW-V--------
----PN-G------------GHIGFSPVSAPDGREAMKQ---------------------
FEMVRNRANE---------YNK------------D--------YAAQFII---------G
LREMHHVCLFIYD-TAIPEAREEILQMTKVLVREAAEAG---YGEYRTHNA--------L
MDDVMATFNWGD---GAL---LKFHEKIKDALDPNGII---APGKS----------GI--
------------------------WS-QRF---------R----GQNL------------
------------------------------------------------------------
-----------------------
>KLL95921 Rhodococcus sp
------------------------------------------------------------
MT----------------------------------------------------------
------------------RT-----------------------LP--PG-LSEEQFDTAL
ARFREV-VG---DK--WVLSSAE----------------ELESFKDPYPVG------ASE
-AYVPSAVVSPESTEQVQAVVRIANEYGIPLSPVSTGKNNGYGGASPRLSGSVIIKTGER
MNRILEVNEKYAYALLEP--------------------GVTYFDLYEYIQN-NNL-----
-NLMIDCPDLGW------GSVVGNALDRGVGYT--PYG---DHFMWQTGMEVVLPQGEVM
RTGMGALP------------------GS-DTWQLFPY----GFGPSPDGMFTQ--SNLGI
VTKMGIALM--PKPPASQTF---LITFDREEDLEQIVDIMLPLRINMAPLQNVP------
------VLRNIFMDAAAVS-----RRSEW-F----------------------DG-----
----DGP-------MPA-EAIEKMK-KDLN-LG----YWNFYATLY-----GP-PPMIEM
YYGIIKDAFS--------------QIPGARFFT----------HEERD------------
-----------DRGGHVLQDRHK-----------INNGIPSLDELQLLDW-V--------
----PN-G------------GHICFSPVSAPDGREAMKQ---------------------
FAMVRDRANE---------YNK------------D--------YAAQFIV---------G
LREMHHVCLFVYD-TSIPEVREEALQMTRILVREAAEEG---YGEYRTHNA--------L
MDDVMGTFNWGD---GAL---LKFHEKVKDALDPNGII---APGKS----------GV--
------------------------WP-QRF---------R----GQNL------------
------------------------------------------------------------
-----------------------
>WP_124709260 Gordonia sp
------------------------------------------------------------
MT----------------------------------------------------------
------------------RT-----------------------LP--PG-ISEEQFDTAL
QRFRDV-VG---DK--WVLSEAT----------------ELESFRDPYPVG------AEE
-AFIPSAVISPETTEQVQDIVRIANEYGIPLSPVSTGRNNGYGGASPRLSGSIIVKTGER
MNKILEVNSKYAYALLEP--------------------GVSYFDLYEHLQA-NNP-----
-DLMLDCPDLGW------GSVVGNALDRGVGYT--PYG---DHFMWQTGMEVVLPQGDVL
RTGMGALP------------------GS-DTWQLFPY----GFGPSPDGMFTQ--SNLGI
VTKMGIGLM--PKPPASMSF---VITFDKEEDLEQIVDIMLPLRINMAPLQNVP------
------VLRNIFMDAAAVS-----KRDEW-F----------------------AG-----
----DGP-------MPA-DAIDKMK-KELN-LG----YWNLYATLY-----GP-PPMIDM
YYSMIKEAFG--------------QVPGAQFFT----------HEERH------------
-----------DRGGHVLADRHK-----------INNGIPSLDELQLLDW-V--------
----PN-G------------GHICFSPVSAPDGKEAMKQ---------------------
FEMVRARANE---------YNK------------D--------YAAQFIV---------G
LREMHHVCLFVYD-TSDPDIRQQALDMTRVLVREAAESG---YGEYRTHNA--------L
MDDVMATFNWGD---GAL---LKFHEKIKDALDPNGIL---APGKS----------GV--
------------------------WP-ERF---------R----GGNH------------
------------------------------------------------------------
-----------------------
>WP_0363692181 Mycolicibacterium austroafricanum
------------------------------------------------------------
MA----------------------------------------------------------
------------------RI-----------------------LP--PG-VSEQDFDAAL
QRFRDV-VG---DK--WVLSAEQ----------------DLAAFQDPYPVG------AEI
-EYLPSAVVSPESTEQVRDIVLIANEFGIPLQPVSTGKNNGYGGASPRLSGAVIVKTGER
MNRILEVNERFGYALLEP--------------------GVTYFDLYEYLQA-NNI-----
-NLMLDCPDLGW------GSVVGNALDRGVGYT--PYG---DHFMWQTGLEVVLPQGDVM
RTGMGALP------------------GS-NTWQLFPY----GFGPYPDGLFTQ--SNLGI
VTKMGIALM--PKPPGSQSF---LITFDREEDLEQIIDIMLPLRINMAPLQNVP------
------VLRNIFMDAAAVS-----RRSEW-F----------------------DG-----
----EGP-------MPA-EAIETMK-RELD-LG----YWNFYGTLY-----GP-PPVIEM
YYGMIREAFG--------------QISGARFFT----------NDERN------------
-----------DRGGHVLQDRHK-----------INNGVPSLDELELLNW-V--------
----PN-G------------GHICFSPVSAPDGRDALRQ---------------------
FTMVRDRAND---------YNK------------D--------YAAQFII---------G
LREMHHVCLFVYD-TTQPDVREEALQMTRVLVREAAEAG---YGEYRTHNA--------L
MDEVMATFNWGD---GAL---LKFHEQIKDALDPNGVI---APGKS----------GV--
------------------------WP-KHL---------R----DASHR-----------
------------------------------------------------------------
-----------------------
>AHK34724 Rhodococcus opacus
------------------------------------------------------------
MT----------------------------------------------------------
------------------RT-----------------------LP--PG-VSDERFDAAL
QRFRDI-VG---DK--WVLSTAD----------------ELEAFRDPYPVG------AAE
-ANIPSAVVSPESTEQVQDIVRIANEYGIPLSPVSTGKNNGYGGAAPRLSGSVIVKTGER
MNRILEVNEKYGYALLEP--------------------GVTYFDLYDYLQS-HDS-----
-GLMLDCPDLGW------GSVVGNTLDRGVGYT--PYG---DHFMWQTGLEVVLPQGDVM
RTGMGALP------------------GS-DAWQLFPY----GFGPFPDGMFTQ--SNLGI
VTKMGIALM--QRPPASQSF---LITFDKEEDLEQIVDIMLPLRINMAPLQNVP------
------VLRNIFMDAAAVS-----KRTEW-F----------------------DG-----
----DGP-------MPA-EAIERMK-KDLD-LG----FWNFYGTLY-----GP-PPLIEM
YYGMIKEAFG--------------KIPGARFFT----------HEERD------------
-----------DRGGHVLQDRHK-----------INNGVPSLDELQLLDW-V--------
----NL-S------------LIKGFSPVSAPDGREAMKQ---------------------
FEMVRARADE---------YAK------------D--------YAAQFII---------G
LREMHHVCLFIYD-TAIPDAREEILQMTKVLVREAADAG---YGEYRTHSIRDRRRAHRI
LPGVGAGRPGGD---EAVRDGARSRRRIRQGL--RGAIHHRTPRDA----------PR--
------------------------VP-VHL---------R----HGDPRRS---------
------------------------------------------------------------
-----------------------
>WP_091045259 Nocardioides sp
------------------------------------------------------------
MS----------------------------------------------------------
------------------RT-----------------------LP--PD-VSEQDFARAL
DAFAAV-VG---EK--WVISDPA----------------ELATYADPYPVG------EGF
-GQAPSAVVSPADVEQVQAVVRIANEHGIPLMPISTGKNNGYGGASPRLAGSVVVNTGAR
MNRILEVNEKYGYALVEP--------------------GVTYFDLYEYLEE-HAP-----
-SLMLDCPDLGW------GSVVGNTLDRGVGYT--PYG---DHLMWQTGLEVVLPQGEVM
RTGMGAVP------------------DS-NTWQLFPY----GFGPFPDGLFTQ--SNLGV
VTKMGIALM--QRPPASATY---LITFENESDLEQIVDTMLPLRINMAPIQNVP------
------VIRNIILDAAAVS-----QRSEW-Y----------------------DG-----
----EGP-------LPA-EAIERMK-SELD-LG----YWNFYGTVY-----GP-PPMIEM
YLSMIKEAFL--------------QIPGARFFT----------HEDRND-----------
---------PADRGAHVLHDRHK-----------INNGRPSLDELAVLDF-V--------
----PH-G------------GHIGFSPVSAPEGRDAMRQ---------------------
AAMVKARADE---------YVK------------D--------YAAQFII---------G
LREMHHICLFLYD-THDADARQETLDLTRLLIKEAAAEG---YGEYRTHNA--------L
MDDVMATFDWND---GAL---LKFHESIKDALDPNGVI---APGKS----------GV--
------------------------WP-AKY---------R----GRGL------------
------------------------------------------------------------
-----------------------
>WP_1417961211 Nocardioides sp
------------------------------------------------------------
MS----------------------------------------------------------
------------------RT-----------------------LP--PD-VSEQDFARAL
DAFAAV-VG---EK--WVISDPA----------------ELERYADPYPVG------EGH
-GQAPSAVVSPADVEQVQAVVRVANEHGIPLMPISTGKNNGYGGASPRLAGSVVVNTGAR
MNRILEVDEKYGYALVEP--------------------GVTYFDLYDYLEE-HAP-----
-SLMLDCPDLGW------GSVVGNTLDRGVGYT--PYG---DHLMWQTGLEVVLPQGEVM
RTGMGAVP------------------DS-NTWQLFPY----GFGPFPDGMFTQ--SNLGI
VTKMGIGLM--QRPPASATY---LITFENESDLEQIVDTMLPLRINMAPIQNVP------
------VIRNIIMDAAAVS-----KRSEW-Y----------------------DG-----
----DGP-------LPA-EAIERMK-SELD-LG----YWNFYGTVY-----GP-PPMIEM
YLGMIKEAFL--------------QIPGARFFT----------HEDRND-----------
---------PADRGAHVLHDRHK-----------INNGRPSLEELAVLDF-V--------
----PH-G------------GHIGFSPVSAPEGKDAMRQ---------------------
AAMVKARADE---------YVK------------D--------YAAQFII---------G
LREMHHICLFLYD-THDAEARQETLDLTRLLIREAAAEG---YGEYRTHNA--------L
MDDVMATFDWND---GAL---LKFHESIKDALDPNGVI---APGKS----------GV--
------------------------WP-AKY---------R----GRGL------------
------------------------------------------------------------
-----------------------
>WP_1283780151 Streptomyces cavernae
------------------------------------------------------------
MT----------------------------------------------------------
------------------RT-----------------------LP--PG-VSDEDFTSAL
TAFRDV-VG---DE--FVRTDEA----------------ELARFHDPYPVG------DAD
-AHLASAVISPRDTEQVQEVVRIANRYGIPLSVISTGRNNGYGGSAPRLSGAVVVNTGER
MNRILEVDEKLGYALLEP--------------------GVTYFDLHEYLEA-HAP-----
-SLMIDCPDLGW------GSVVGNALDRGAGYT--PYG---DHFMWQTGMEVVLPQGDVM
RTGMGALP------------------GS-TTWQLIPY----GFGPYPDGMFTQ--SNLGI
VTKMGIALM--QKPPASMTY---QITFENESDLEQIVDIMLPLRINMAPLQNVP------
------VLRNIILDAAVVS-----QRADW-Y----------------------DG-----
----DGP-------LPP-EAIERMK-KELG-LG----YWNFYGTLY-----GP-PQLIEM
NYGIIKDAFG--------------QIPGSRFQT----------HEERH------------
-----------DRGAHVLQDRHK-----------INNGIPSLSEMKLMDW-I--------
----PG-A------------GHVGFSPISPPVGRDAMKQ---------------------
FRMVRSRADE---------YAK------------D--------YAAQFVV---------G
LREMHHIALLLFD-TQDATARNETLALTRLLIDEAAAEG---YGEYRTHNA--------L
MDQVMGTYNWGD---GAL---LKFHEAIKDALDPNGII---APGKS----------GV--
------------------------WP-ARY---------R----GKGL------------
------------------------------------------------------------
-----------------------
>WP_097207849 Geodermatophilus sabuli
------------------------------------------------------------
MA----------------------------------------------------------
------------------RL-----------------------LP--PG-LSESDFDAAI
ARFRDV-VG---DK--YVVTEDG----------------DLARYRDPYPVG------SEP
-ATGASAAISPESTEQVQEIVRIANEYGVPLSPISTGRNNGYGGGQPRLSGAVVVNTGER
MNRIIEVNEKYGYALLEP--------------------GVSYFDLYEYLEA-NAP-----
-SLMLDCPDLGW------GSVVGNTLDRGVGYT--PYG---DHLMWQTGLEVVLPTGEVM
RTGMGAVP------------------GS-TTWQLFQY----GFGPFPDGLFTQ--SNLGI
VTKMGIQLM--QRPPSSTTF---LITFDREEDLAQVVDIMFPLRVNMAPLQNVP------
------VLRNIVLDAGVVS-----KRTEW-H----------------------DG-----
----DGP-------LPA-EAIERMK-SELG-LG----YWNLYGTVY-----GP-PPVVEQ
YLGMIRDAFL--------------QVPGSRFST----------HHDRDE-----------
---------ATDRGAHVLHDRHR-----------INNGIPSLDEMKLLEF-V--------
----PN-G------------GHIGFSPISAPDGADALRQ---------------------
AQMVRQRADE---------YRQ------------D--------YAAQFVV---------G
LREMHHIALLLFD-TTKPEQRQRALDLARVLIDEAAAEG---YGEYRTHNA--------L
MDQVMGTYDWGD---GAL---RRFHETIKDALDPNSIM---APGKS----------GI--
------------------------WG-RKY---------R----DKGL------------
------------------------------------------------------------
-----------------------
>WP_0697579351 Streptomyces sp
------------------------------------------------------------
MA----------------------------------------------------------
------------------RV-----------------------LP--PG-LSESDFDAAI
ARFRKV-VG---DA--YVVTEES----------------GLARYRDPYPVG------SEP
-AAGASAAICPETTEQVQEIVRIANDFGIPLFPISTGKNNGYGGGQPRLPGAVVVNTGER
MNRIIEVNEKYGYALLEP--------------------GVSYFDLYEHLEA-NAP-----
-SLMLDCPDLGW------GSVLGNTLDRGVGYT--PYG---DHLMWQTGLEVVLPTGEVM
RTGMGAVP------------------GS-NTWQLFQY----GFGPFPDGLFTQ--SNLGI
VTKMGIQLM--QRPPASTTF---VITFDREEDLAQVVDIMFPLRVNMAPLQNVP------
------VLRNIILDAGVVS-----KRTEW-Y----------------------DG-----
----DGP-------LPV-EAIDRMK-SELD-LG----YWNLYGTVY-----GP-QPVVDQ
YLEMIKDAFL--------------QVPGSKFFT----------HHDRDE-----------
---------ATDRGAHVLHDRHR-----------INNGIPSLDEMKLLEF-L--------
----PN-G------------GHIGFSPISAPDGTDALRQ---------------------
AGMVRRRADE---------HRK------------D--------YAAQFIV---------G
LREMHHIALLLFD-TTDPQARQETVDLARVLIDEAAAEG---YGEYRTHNA--------L
MDQVMATYSWGD---GAL---RKFHETIKDALDPNSIM---APGKS----------GI--
------------------------WG-RKY---------R----DQGL------------
------------------------------------------------------------
-----------------------
>WP_026846239 Geodermatophilaceae bacterium
------------------------------------------------------------
MS----------------------------------------------------------
------------------RI-----------------------LP--PE-LSDSDFDAAI
ARFRDV-VG---EK--HVLTEDG----------------DLSRYRDPYPVG------GQP
-SGGASAAVAPETSEQVQEIVRIANEYGVPLSPISTGKNNGYGGGQPRLSGAVVVDTGLR
MNRILEVNEKFGYALLEP--------------------GVSYFDLYEHLQA-NAP-----
-SLMLDCPDLGW------GSVVGNTLDRGVGYT--PYG---DHLMWQTGLEVVLPTGDVM
RTGMGAVP------------------GS-NAWQLFPY----GFGPFPDGLFTQ--SNLGI
VTKMGIALM--QRPPASETF---VISFDREEDLEQVVDIMLPLRINMAPLQNVP------
------VLRNIILDAGVVS-----KRTEW-H----------------------DG-----
----DGP-------LPP-EAISRMK-AELG-LG----YWNLYGTVY-----GP-PPVLEA
HLGIIKDAFL--------------QVPGSRFAT----------TQDRDE-----------
---------ATDRGAHVLHDRHR-----------INNGIPSLDEMKLMEF-V--------
----PN-G------------GHIGFSPVSAPDGADALRQ---------------------
SQMVRRRADE---------YRK------------D--------YAAQFIV---------G
LREMHHIGLFLFD-TTDAVARQETLDLARVLIDEAAAAG---YGEYRTHNA--------L
MDQVMGTYNWGG---DAL---LKFHETIKDALDPNSVM---APGKS----------GI--
------------------------WG-RKY---------R----DRAL------------
------------------------------------------------------------
-----------------------
>WP_0735762641 Pseudonocardia autotrophica
------------------------------------------------------------
MTSS--------------------------------------------------------
-----------------PRV-----------------------LP--PG-LDPAKFDEAI
ARFRAV-VG---DK--YVLTEDG----------------DLARFRDPYPVG------SEL
-AAGASAVVSPESAEQVQEIVRIANEYGVPLSPVSTGKNNGYGGAQPRLSGAVVVNTGER
MNKIIEVNERFGYALLEP--------------------GVSYFDLYEYLKE-NAP-----
-SLMLDCPDLGW------GSVVGNALDRGVGYT--PYG---DHFMWQTGMEVVLPTGDIM
RTGMGAVP------------------GA-NSWQLFPY----GFGPFPDGMFTQ--SNLGI
VTKMGIALM--QKPPASTSF---LIAFENEDDLEQVVDIMLPLRINMAPLQNVP------
------VLRNIVLDAGVVS-----QRTEW-Y----------------------DG-----
----DGP-------LPD-EAIDKMK-KALD-LG----YWNLYGTVY-----GP-PPIMEM
YLGIIKEAFL--------------QVPGARFWT----------NHDRPD-------DM--
---------SVDRGAHVLHDRHK-----------INNGIPSLDEMKLMEY-L--------
----PN-G------------GHICFSPVSAPDGKDALRQ---------------------
AKMVKARSDE---------YAK------------D--------YAAQFIV---------G
LREMHHIGLFLYD-TSKPEERQGALDMARVLIDEAAAEG---YGEYRTHNA--------L
MDQVMGTYNWGD---GAL---LKFHEKVKDALDPNGII---APGKS----------GI--
------------------------WP-EKY---------R----GQDL------------
------------------------------------------------------------
-----------------------
>WP_0712138341 Arthrobacter sp
------------------------------------------------------------
MS----------------------------------------------------------
------------------RI-----------------------IP--LD-VSEADFDAAL
EEFRGA-LG---AQ--WVLSSPV----------------ELEAFADPYPTT------NGL
-EFLPGAVISPSTPEEVQVIVGIANKYKVPLSPVSTGKNLGYGGAAPRLSGTVVVNTGER
MNKIIEVNEKYAFALVEP--------------------GVTYFDLYNHIQE-KGY-----
-NLWIDVPDLGW------GSIVGNTLDRGVGYT--PYG---DHWSWQTGLEVVLPDGDLL
RTGMGAMS------------------GS-DAWQLFPY----GFGPYPDGLFSQ--SNYGI
VTKLGIALM--PAPPASETF---LITFENEADLEQVIDIMLPLRIGMAPLQNVP------
------VLRNIFMDAAAVS-----HRDEW-H----------------------AG-----
----PGH-------LSD-DEIKTMQ-RELN-LG----YWNLYASVY-----GP-PPQIEM
FLAMIKEAFL--------------QVPGARFAT----------TKDRPE-SPE-------
-----------DRGGHVLHDRHK-----------INRGIPTIEERHLMDW-V--------
----PN-G------------GHTSFSPVSAPDGKDAMRQ---------------------
ALMVKKRADE---------FGQ------------D--------YAAQFIV---------G
LREMHHICLFLYN-TAVPRERDNTLAMARILVEEAADAG---YGEYRTHLA--------L
MDQVMATFDYND---GAL---LRFHERVKDALDPNSIM---APGKS----------GI--
------------------------WG-ARY---------R----DRGLELLHAPA-----
----------------------------------------------------------LE
DSTPNS-----------------
>WP_0430561521 Enteractinococcus helveticum
------------------------------------------------------------
MS----------------------------------------------------------
------------------RI-----------------------LP--PD-VSEAHFDAAL
EKFRSV-LG---AE--HVISTPE----------------ELEAFHDPYPTT------SEP
-EFLPGAVVFPSTAEEVQKLVEIANEYRVPLSPTATGKNLGYGGAAPRLSGAVVVQTARR
MNKIIEVNEKYAYALIEP--------------------GVTYFDLYNHIQE-KGY-----
-NLWVDVPDLGW------GSVVGNALDRGVGYT--PYG---DHWSWQTGLEVVLPDGDLL
RTGMGAMS------------------NA-KTWQLFGY----GFGPYPDGLFTQ--SNFGI
VTKMGIALM--PAPPATETF---LITFDKEEDLEQIVDIMLPLRIGMAPLQSVP------
------VVRNIILDAAAQT-----KRSRW-L----------------------PD-----
----GGP-------LTP-EIINQMK-QELN-LG----YWNMYGSVY-----GS-PPQIEL
FLGMIKDAFT--------------AIPGARFFT----------TKDRAEDTP--------
-------------GSHILHDRHK-----------INQGIPSIDEQQILEW-V--------
----PN-G------------AHIGFSPISEPDGAEAMKQ---------------------
FEMVRDRSYE---------YGP------------D--------YAAQFAV---------G
LREMHHICLFLYN-SAEAADRERTIALGRKLVAEGAEHG---YGEYRTHLQ--------L
MDQVMETFDFND---NAL---LRFHERIKDALDPNSIM---APGKS----------GI--
------------------------WG-ARY---------R----DAGHQL----------
------------------------------------------------------------
---PR------------------
>WP_115933412 Citricoccus muralis
------------------------------------------------------------
MD----------------------------------------------------------
------------------RI-----------------------VP--AD-VPVEEFDAAL
QKFRIL-LG---AE--HVISEPE----------------ALTEFDDPFPTT------SAD
-DFRPGAVVFPETTEDVQELVRIANEHRIPLSPVATGKNLGYGGAAPRLAGTVVVHTSRR
MNKIIEVNEKYAYALIEP--------------------GVTYFDLYNHIQE-QGY-----
-NLWIDVPDLGW------GSVVGNALDRGVGYT--PYG---DHWSWQTGLEVVLPDGDLL
RTGMGAMS------------------TA-KTWQLFAY----GFGPYPDGLFSQ--SNFGI
VTKMGIALM--PAPPAAETF---VITFEQEEDLAQIVDIMLPLRIGMAPLQSVP------
------VLRNIVLDAAAQT-----KRTHW-L----------------------PE-----
----GGP-------LTP-EVIQRMK-DELD-LG----YWNLYATVY-----GP-PEQIEL
FLGMIKNAFS--------------AVKGSRFFT----------TQDRAEDTP--------
-------------GSHVLHDRHE-----------INQGIPSIKEQQILEW-V--------
----PN-G------------AHIGFSPISEPDGAEAQKQ---------------------
FEMVRNRSYE---------YGP------------D--------YAAQFAV---------G
LREMHHICLFLYD-SADADQREQVMALGRKLVEEGAENG---YGEYRTHLA--------L
MDQVMDTFDFND---NAL---LRFHERIKDALDPNSIM---APGKS----------GI--
------------------------WG-ARY---------R----DAGHHL----------
------------------------------------------------------------
---PR------------------
>WP_1164144941 Subtercola boreus
------------------------------------------------------------
MTDI------------------------------------ETRPTS--------------
------------------RV-----------------------LP--PD-VTAEQFEKAL
EAFRDA-IG---AQ--HVFDTDE----------------TVRPYYDAFPVT-----PNDA
-DFAPSAVLVPGTTEEVQAIVRIANEYLIPVHAVSTGKNLGYGGSAPRTAGSVVLHLGAR
MNRILEVNDKYGYALVEP--------------------GVTYYDLYDYIQE-HKL-----
-NLWIDAPDLAW------GSIVGNTMDRGVGYT--PYG---NHSMWKCGLEVVLPDGDLL
RTGLGGLP------------------GS-NAWQLFAP----GFGPSPDNMFEQ--SNYGI
VTKLGIQLM--QPPPAAQTF---QITFENADDIQAIIDTVLPLRINMAPLQNVP------
------VLRNIFLDAAQVS-----TREEW-Y----------------------TG-----
----DGP-------IPD-DVIKTMQ-KELN-LG----YWNFYGTVY-----GP-PPIIDM
YLSIIEGAFS--------------QIPGAKFYT----------TDTRPHTAD--------
-----------DRGAHTLHDRHK-----------INTGVPTTEEANVFNW-I--------
----PN-A------------GHFFFSPISAPDGEDAARQ---------------------
FKAVKSLADE---------YVK------------D--------YAAQFII---------G
LREMHHISLLLYN-TKDEASKAETLALTQQLIADGARDG---YGEYRAHNA--------L
GDQVAETYSWNN---HAQ---RRFNEKIKDALDPNGII---NPGKS----------GI--
------------------------WP-ARL---------R----GRGL------------
------------------------------------------------------------
-----------------------
>WP_0567283751 Agromyces sp
------------------------------------------------------------
MSPL---------------------------------AHPEAPPS---------------
------------------RV-----------------------LP--PD-VSEESFAAAF
GAVRAV-IG---DD--NVHDDFE----------------TVSRYYDAFPVT------DGE
TDFAPSGVVYPATTEDVQAIVRIANEYLVPLHAFSTGRNLGYGGSAPRTAGTLLLDLGKR
MNKVLEINPKYAYALVEP--------------------GVSYFDLYNAIQE-QGY-----
-ALWIDAPDLAW------GSVIGNTLDRGVGYT--PYG---NHDMWKSGLEVVLPDGDVL
RTGMGGLP------------------GS-NTWQLFSP----SFGPQPDNLFVQ--SNYGI
VTKMGIQLL--PTPPDSLTF---QITFENASDLSAIIDTMLPLRINMAPLQNVP------
------VLRNIFLDAAQVS-----KRSDW-F----------------------DG-----
----VGP-------IPE-KVVEEMK-RELN-LG----YWNFYGTCY-----GP-RPVIDQ
YIGMIEDAFS--------------QIPGAKFYT----------TETRPHTEE--------
-----------DRGAHTLHDRHK-----------INTGVPTVEEANVFNW-I--------
----PN-A------------GHFFFSPISAPDGADAERQ---------------------
FQMVKKRADE---------FEK------------D--------YCAQFVV---------G
LREMHHISLLLYD-TRDADHRRGTLGLVRELIDEAAAEG---YGEYRSHNV--------L
NDQIAATYSWND---NAQ---RRFNEKIKDALDPNGIL---NPGKS----------GI--
------------------------WP-ARL---------R----GRGL------------
------------------------------------------------------------
-----------------------
>WP_1595018981 Microbacterium sp
------------------------------------------------------------
MSAP----------------------------------TPALPPSELA------------
------------------RV-----------------------LP--PD-VSAEAYDRAI
ADLVDA-LG---AE--WVHVRPE----------------QVSLYDDEFPVT------GDR
-SFTASAVVFPGSTEDVQRIVRIANEHLVPLHAISTGKNLGYGGASPRVAGSIVVHVGKR
LNRVLELNEKYGYALIEP--------------------GVTFFELYAAIQE-KGY-----
-DLWIDAPDLSW------GSVVGNMLDRGVGYT--PYG---NHSLWKSGLEVVLPDGDVL
RTGMGGLP------------------GS-NAWQLFSP----SFGPQPDNLFEQ--SNYGV
VTKMGIQLM--GAPPAAETF---QITFENADDLGAIIDTVLPLRINTAPLQNVP------
------VLRNIFLDAAQVS-----ERADW-H----------------------TE-----
----NTP-------IPD-ATVERMK-AELG-LG----YWNLYGTVY-----GP-PPVVEQ
YLQIIEEAFT--------------WIPGARFFT----------TRTRPHSAD--------
-----------DRGAHTLHDRHR-----------INTGVPTVEEANLLNW-I--------
----PD-G------------AHMGFSPISAPDGEDALRQ---------------------
FQMVKARADA---------ARK------------D--------YAAQFVI---------G
LREMHHISLLLYT-KTDPEQRDETLRLVHDLIDEAASHG---YGEYRAHHA--------W
ADRVAATYSWGD---NAQ---RRFNERIKDALDPNGIL---NPGKA----------GI--
------------------------WP-ARL---------R----GRGL------------
------------------------------------------------------------
-----------------------
>AZS38132 Microbacterium lemovicicum
------------------------------------------------------------
MSTP----------------------------------TTVRNPSDLA------------
------------------RV-----------------------LP--PD-VSAATFDTAI
GELIAA-LG---ED--GVHVDPE----------------LVGRYDDEFPVT------GDL
-SFTASAVVFPATTEDVQEIVRIANRHLIPLHAISTGKNLGYGGASPRVAGSIVVHVGKR
MNRILELNGKFAYALIEP--------------------GVTYFELYQAIQD-AGL-----
-PLWIDAPDLSW------GSIVGNILDRGVGYT--PYG---NHSLWKSGMEIVLPDGDLL
RTGMGGLP------------------GS-NTWQLFAP----SFGPQPDNLFEQ--SNFGI
VTKLGIQLM--GAPPAAETF---QITFDNPEDLEAIIDLMLPLRINMAPLQNVP------
------VLRNIFLDAAQVS-----RRSDW-Y----------------------TG-----
----EGP-------IPD-DVVERMK-AELN-LG----YWNFYGTVY-----GP-PPVVEQ
YLQIIEGAFS--------------QIPGSRFHT----------TRTRPHSAD--------
-----------DRGAHTLHDRHR-----------INTGIPTIEEANLMNW-L--------
----PD-G------------AHMGFSPLSAPDGADALRQ---------------------
FRMVKQRADE---------FSV------------D--------YAAQFVI---------G
LREMHHISLLLYT-KTDPAQRDKTLRLVHELIDEAAQNG---YGEYRAHHA--------W
ADQVAATYSFND---NAQ---RRFNERIKDALDPNGIL---NPGKA----------GI--
------------------------WP-ARL---------R----GRGL------------
------------------------------------------------------------
-----------------------
>WP_158051316 Gulosibacter chungangensis
------------------------------------------------------------
MNF---------------------------------------------------------
------------------RT-----------------------LP--DG-VSAEQFANAI
SEFSET-IG---SE--YVRVDEA----------------TVSEYDDKFPVT------DGD
-EFKGSAVIWPGSTEDVQVIVRIANKYGIPLHAFSGGRNLGYGGSSPMLTGTVLLHLGKR
MNRVLEINEKLAYAVVEP--------------------GVDYKTLYEAVRD-SGA-----
-KLMIDPAELDW------GSVMGNTMEHGVGYT--PYA---DHSMWRCGMEVVLADGEVL
RTGMGGLP------------------GS-EAWHLYPG----QLGPSIEGLFEQ--SNFGI
CTRMGMQLM--PTPPEMLSF---AIYFENEDDLPAIMETTLPLRIGMAPLQAAP------
------IVRNVTFDAACVS-----KREEW-Q----------------------TE-----
----PGP-------LTD-EAKQRMV-DELG-IG----HWIVYGTCY-----GP-RWQIDK
YIEMIRDAYL--------------QIPGARFET----------NETLP-LREG-------
-----------DRASELLNARHE-----------LNTGVPNRHSAAVFDW-F--------
----PN-A------------GHFFYAPVSAPSGEDAAKQ---------------------
YEDTKRISDD---------HGI------------D--------YLAQFII---------G
LREMHHICLPLYD-TADPASRKETLDMTRELIRAGAEEG---YGIYRAHNV--------L
ADQVAETYSFNN---HIQ---RRSHERIKDALDPNGIL---NPGKS----------GI--
------------------------WP-ERL---------R----NK--------------
------------------------------------------------------------
-----------------------
>WP_0585936041 Leucobacter chromiiresistens
------------------------------------------------------------
MST---------------------------------------------------------
-----------------ARTD--------------AFGETISHLP--PG-VGAEHFIAAI
DRMREA-IG---AE--NVHVDDA----------------TVRQYDDRFPVT------DGD
-EFRGGAVVWPGSTADVQAIVRIANEFLIPLHAFSTGRNLGYGGSSPMVTGSVLLHLGKR
MNRVLEINEKLAYAVVEP--------------------GVDYATLHRAVEE-SGA-----
-QLMIDPAELDW------GSVIGNTMDHGVGYT--PYG---DHAMWRCGMEVVLPDGEVL
RTGMGGLP------------------ES-EAWHLYAG----GIGPSVEGLFEQ--SNYGI
CTRMGMQLM--PKPESAVTF---AITFPREEDLAAIMEITLPLRIGMAPIQSVP------
------IVRNIVFDAACVS-----RRDEW-Q----------------------QD-----
----PGP-------LTA-EAKQRMI-DALD-SG----YWILYGTCY-----GP-RWQVDR
YLEIIEGAYS--------------QIEGARFET----------NETLPP----AF-----
----------GDRRADLLHARHL-----------LNTGVPNRHSAAVFDW-F--------
----PN-A------------GHFFYAPVSAPSGPDAATQ---------------------
FSDTQRISDA---------YGK------------D--------YLAQFII---------G
LREMHHICLPLYD-VTDQRSRAETLQMTRELITTGAQEG---YGIYRTHNV--------L
AEQVVETYRFND---HIQ---RAFAERIKDALDPNGIL---NPGKS----------GI--
------------------------WP-ERL---------RP---NRSSR-----------
------------------------------------------------------------
-----------------------
>WP_0850177971 Cnuibacter physcomitrellae
------------------------------------------------------------
MTII--------------------------------------------------------
----------------EPAAGPV--------------------LP--PD-VDERTFRAAI
AAFGDA-IG---DE--NVHVDDE----------------HVRPYDDRFPVT------DGD
-EFRPSAVLWPGSTEDVQAIVRIANEHLIPLHAFSTGMNLGYGGSAPRVAGSVLLHLGKR
MNRVLEIDERLAYAVVEP--------------------GVDYASLYRAVQD-SGA-----
-KLMIDPTELDW------GSPLGNTLDHGVGYT--PYA---AHAMWRCGMEVVLADGSVL
RTGMGGMP------------------NS-DAWHLYQG----GLGPSVEGLFEQ--SNYGI
CTRMGIQLM--PAPPESLSF---VISFENEEDLAAIMDTTLPLRIGMAPLQAAP------
------IVRNVTFDAACVS-----TRDHW-Y----------------------DG-----
----EGP-------LPR-EAYQAMM-TELD-LG----YWNVYGTCY-----GP-RWLIDR
YIEMIRDAYL--------------AIPGARFDT----------TETVTP-----------
----------GTPRAELLAARDQ-----------LNNGIPNRHSSAVFDW-F--------
----PN-A------------GHFFYAPVSSPSGEDAAAQ---------------------
FADTKRISDS---------YEI------------D--------YLAQFII---------G
LREMHHICLPLFD-TADPDSRARTLEMTRELIRAGAERG---YGIYRAHNV--------L
ADQVADTYSFGD---HAQ---RRFNERIKDALDPNGIL---NPGKS----------GI--
------------------------WP-ARL---------R----GRGL------------
------------------------------------------------------------
-----------------------
>WP_1399422351 Emcibacter nanhaiensis
------------------------------------------------------------
MT----------------------------------------------------------
------------------VP-----------------------LP--AG-VSLEDMTAAL
EKFRRI-AG---DE--WVLTGPD-----------------AGPYDDPYPIT-----DPET
-DHRPYAAVAPATTAQVQEIVKVANEHGIPLWPVSRGKNFAYGGAAPVLTGTVVLDL-KR
LNRILEVNEEFGYALVEP--------------------GVSYFDLYDYIQE-KGL-----
-KLWLDVPDPGW------GSVVGNALDHGIGYT--PYG---DHFAMQCGMEVVLPTGDIV
RTGMGAMP------------------GN-NSWQLFKY----GFGPYVDGMFSQ--SNFGI
VTKMGIWLM--PEPPYYEPY---MISFEREEDIEQVIEILRPLKVGSI-IQNAA------
------TVRSLILDASITS-----TKAQY-Y----------------------DG-----
----AGP-------LPP-SAARKIM-DDQK-LG----MWNFCGALY-----GP-PPVAET
LWTVIRDSFA--------------AVPGVKFYK----------VDDRPQGFD--------
----------------LLRHRAD-----------TMRGIPKMTEFNLCNW-T--------
----GG-G------------GHTGFSPVSPITGRDAVKQ---------------------
YEMVKKRMHE---------YGY------------D--------YMGLLAI---------G
WREMHHVSLIVYD-QNDADERKKVDELFNILIDEAAAEG---YGEYRTHIN--------F
MDRIAGTYSWNN---NAL---WRMHETIKDALDPNGIL---APGKS----------GI--
------------------------WP-QNR---------R----G---------------
------------------------------------------------------------
-----------------------
>WP_1048306611 Marinicaulis flavus
------------------------------------------------------------
MA----------------------------------------------------------
------------------AP-----------------------LP--EG-VSAEAMSSAL
DRFARI-VG---AD--WVFTEDK-----------------ITPYEDPYTIS-----NDET
-EHRPYAAVAPASTEEVQEIVRVANEFGVPLWPVSRGKNFAYGGAAPVMSGTVVLDM-NR
MNRILEVNEEFGYALVEP--------------------GVSYFELYDYIQE-KGL-----
-KLWIDVPDPGW------GSVVGNALDHGIGYT--PYG---DHFAMQCGMEVVLPNGEVV
RTGMGAMP------------------GN-NTWQLFKY----GYGPYVDGIFSQ--SNFGV
VTKMGIWLM--PEPAGYRPY---LITFENEDDIETVTERLRPLKVAGV-IQNGA------
------TVRSLVLDAAITR-----TKSQY-Y----------------------DG-----
----DGP-------IPP-SVAKTMM-ADLD-LG----MWNFCGALY-----GP-PPVMDT
LWTAIRDSFA--------------DIPGVKFYF----------PEDRRHKVD--------
----------------LLLHRAE-----------TMKGVPKLTEFNFLNW-D--------
----GG-G------------GHVGFSPVSPITGKDAIKQ---------------------
YNMVSSRVRE---------YGF------------D--------YMGLLAI---------G
WRDLHHVTVIVYD-KTDPDERKKLDELFNILVDEAAAEG---YGEYRTHIR--------Y
MDRIAKTYSWND---NAL---WKMHETIKDALDPNGIL---APGKS----------GI--
------------------------WG-KNR---------R----KA--------------
------------------------------------------------------------
-----------------------
>PZN80562 Proteobacteria bacterium
------------------------------------------------------------
MA----------------------------------------------------------
------------------DP-----------------------LP--PG-VTAEQMAEAL
ERFRRI-AG---PE--WVFTGEK-----------------VASYRDPYTIT-----NDES
-RYRAHAAVAPDSTEEVQAIVKVANEFRVPLWVVSRGKNFAYGGAAPVLSGSVVLDL-SR
MNRILEVNEKFAYALVEP--------------------GVSYFDLYRYIEE-RGL-----
-KLWLDVPDPGW------GSVVGNALDHGVGYT--PYG---DHFMMQCGMEVVLPTGEVV
RTGMGALP------------------GN-NTWQLFKY----GFGPYVDGIFSQ--SNFGI
VTKMGIWLM--PDPGGYRPY---LITFPREEDIEQVVEIVRPLRLNNV-IQNAA------
------TIRSLVLDAALFS-----TKSQY-Y----------------------DG-----
----DGP-------IPD-SVAKKIM-ADHE-IG----MWNFCGALY-----GP-PPITDA
LWTVIRDSFS--------------KIPGAKFYF----------LEDRKRRPD--------
----------------ILAHRAE-----------TMRGIPKLTEFGFLNW-N--------
----GG-G------------GHVGFSPVSPTTGEDAIKQ---------------------
YRMVSRRVRE---------YGF------------D--------YMGLMAV---------G
FRELHHVTVIVYD-HNDPEERRKIDELFTILVREAAAEG---YGEYRTHIH--------Y
MDMIARTYGWND---NAL---WKMHERIKDALDPNGIL---SPGKS----------GI--
------------------------WP-KHL---------R----ERGRA-----------
------------------------------------------------------------
-----------------------
>RPH64826 Acidobacteria bacterium
------------------------------------------------------------
MA----------------------------------------------------------
------------------EL-----------------------LP--PG-VNAETMAETL
ERFRQI-VG---KE--WVFTGEQ-----------------VVSYHDPYPIS-----NDDT
-RYKAHAAVAPSSTEQVQEIVKAANASGVPLWPVSRGKNFAYGGAAPVFSGSIVLDM-SR
MNRILEVNEKFGYALVEP--------------------GVSYFDLYNYLHA-HGL-----
-KLWLDVPDPGW------GSVLGNALDHGVGYT--PYG---DHFMMQCGMEVVLANGEVV
RTGMGAMP------------------GN-NTWQLFKY----GFGPYVDGIFSQ--SNFGI
VTKMGIWLM--PEPAGYRPY---MITFEREEDIAEVIEILRPLRLNNV-IQNAA------
------TIRSLVLDAAISS-----TKSQY-Y----------------------SG-----
----AGP-------IPD-SVARKIM-ADQA-IG----MWNFCGALY-----GP-PPIADA
LWTVIRDAFA--------------KVPGARFYF----------PEDRKRRPD--------
----------------ILIHRAE-----------TMRGIPKLTEFNFLNW-A--------
----GG-G------------GHIGFSPVSPTTGIDALKQ---------------------
YRMVSGRVRE---------YGF------------D--------YMGLLAI---------G
FRELHHVTVIVYD-KTSADERQRLDKLFKLLVQEAAAEG---YGEYRTHIQ--------Y
MDAIAGTYKWND---NAL---MKMHQSIKDALDPKGIL---APGKS----------GI--
------------------------WP-KHL---------R----D-GRQP----------
------------------------------------------------------------
-----------------------
>AMK59458 uncultured bacterium
------------------------------------------------------------
MPQA--------------------------------------------------------
-------------------------------------------LP--DW-LTPQQFWQAV
GEMRAV-VG---KQ--WVVAEDGP---------------ALRSYRDAFSPE------EDD
-VFLPSAVVAPDGVEQIQKILKIANDYRVPLWTISSGKNFAYGGPAPRKAGHVVLDL-KR
MNRILEVNEEFGYALVEP--------------------GVTYFQLYEYIQK-KGY-----
-KLWIDPAAPGW------GSVLGNTLEHGVGYT--PYG---DHYMMHCGMEVVLADGTVL
RTGQGSLP------------------GT-QCWQLFQY----GFGPVLDGIFTQ--SNFGI
VTKMGMWLM--PEPPGYMPF---MITYEREEDLHAITEAVRPLKVNML-IPNGA------
------FTVGLLWEASIKT-----TRAQY-G----------------------DP-----
----KKR-------LPD-SALKKIM-SDHK-LG----MWNFYAALY-----GP-KPMMDN
TFKVVREALG--------------GIPGAKFYF----------DGDRKG-----------
--------------DPSWDYRVK-----------LMRGIPNMTEFNMTNW-V--------
----GGAG------------AHVDFSPISPTRGDDAVKQ---------------------
YELIKTRAHE---------YDF------------D--------YIGEFAV---------G
WRDMHHVFSLTFD-RSDADQRRRARELFSVLIDDAAKAG---YGEYRTHLA--------F
MDKIAGTYNWND---GAL---WKLHHKLKDALDPNGIL---APGKM----------GI--
------------------------WP-KHM---------RE---EEA-------------
------------------------------------------------------------
-----------------------
>WP_068805427 Immundisolibacter cernigliae
------------------------------------------------------------
MPT---------------------------------------------------------
-------------------------------------------LP--DW-LTPQQFFQAV
EEMRAV-VG---KQ--WVVSEDGP---------------ALRSYRDAFSPE------EDD
-VFLPSAVVAPDGVEQIQKILKIANDYRVPLWTISSGKNFAYGGPAPRKAGHVVLDL-KR
MNRILEVNEEFGYALVEP--------------------GVTYFQLYEYIQK-KGY-----
-KLWIDPAAPGW------GSVLGNTLEHGVGYT--PYG---DHYMMHCGMEVVLADGTVL
RTGQGSLP------------------GT-QCWQLFQY----GFGPVLDGIFTQ--SNFGI
VTKMGMWLM--PEPPGYMPF---MITYEREEDLHAITEAVRPLKVNML-IPNGA------
------FTVGLLWEASIKT-----TRAQY-G----------------------DP-----
----KKR-------LPD-SALKKIM-SDHK-LG----MWNFYAALY-----GP-KPMMDN
TFKVVREALG--------------GIPGAKFYF----------DEDRKG-----------
--------------DPSWDYRVK-----------LMRGIPNMTEFNMTNW-V--------
----GGSG------------AHVDFSPISPTRGDDAVKQ---------------------
YELIKNRAHE---------YDF------------D--------YIGEFAV---------G
WRDMHHVFSLTFD-RSDADQRRRARELFNVLIDDAAKAG---YGEYRTHLA--------F
MDKIAGTYNWND---GAL---WKLHHKLKDALDPNGIL---APGKM----------GI--
------------------------WP-KHM---------RE---EKA-------------
------------------------------------------------------------
-----------------------
>RLA09811 Gammaproteobacteria bacterium
------------------------------------------------------------
MAAV--------------------------------------------------------
-------------------------------------------LP--DW-LSPQQFSTAI
DEMANA-IG---KQ--WVIHDGDP---------------KLRSYRDSFSTL------PGD
-ANVPSAVIAPDGIEDIQAILKIANEYRVPLWPISTGRNFAYGGPAPRMPGYVVLDL-KR
MNRILEVNEEYAYALVEP--------------------GVSYFQLYEYLQK-NNI-----
-KLWIDPAAPGW------GGIVGNTLEHGVGYT--PYG---DHFMMHCGMEVVLPDGTLF
RTGQGSLP------------------ET-ESWQVFQY----GFGPILDGVFSQ--SNFGI
VTKMGMWLM--PEPPGYMPF---LITYENEDDLAIITETVRPLKVNMV-IPNGA------
------FTVDLLWDAAVKV-----SKRQY-Y----------------------SG-----
----KGP-------IPD-SARKKIM-SDYK-LG----QWNFYAALY-----GP-PPMMEN
TLQVIRDTLG--------------AIPGARLWT----------AEERKH-----------
--------------DAAFQYRAK-----------LMRGEPNMTEFGLMNW-V--------
----GG-G------------GHINFSPISPTTGEDAMRQ---------------------
YEMIKKRSHE---------YGF------------D--------YIGEFAV---------G
WRDMHHVYMLMFD-RTDEEERQRAHELFGLLIDEAAAAG---YGEYRTHLA--------F
MDQVAKTYSWND---HAL---WKLNERLKDAFDPNGIL---APGKQ----------GI--
------------------------WP-AHM---------RE---KHSWTS----------
------------------------------------------------------------
-----------------------
>WP_1059986241 Sphingopyxis lindanitolerans
------------------------------------------------------------
MRPP--------------------------------------------------------
-------------------------------------------LP--EG-IAAADFSRAL
DELAGV-VG---KT--WVFVDEL----------------PLSTYRDAYSPL------ADG
-TLLPSAAVAPESVEQVQRILAIANSFRLPIWTIGTGRNFAYGGPAPRRSGYLVLDL-KR
MNRIIEVNEKYGYALVEP--------------------GVSYMQLYRHLQR-IGS-----
-KLWIDPAAPAW------GGVMGNALEHGAGYT--PYG---DHFIMQCGMEVVLADGQVV
RTGQGGIS------------------NS-KHWQISKH----GLGPQFDGMFTQ--SNFGV
VTKLGIWLM--PEPPGYKPF---MITFPREEDLEQIFEITRPLKVNQV-IPNAA------
------VAVDLLWEASAKT-----TRRHY-Y----------------------DG-----
----KGP-------LPP-SIRAKIA-ADLN-LG----MWNYYGALY-----GP-PPMIEN
NWKLIEEAFS--------------NIPGAKFHF------------TREN-----------
--------------DPAWDYRVK-----------LMRGEPNMTEFSIMNW-I--------
----GG-G------------GHVNFSPISAPDGAEALAQ---------------------
YNLIKKRCHE---------FGF------------D--------YIGEFLV---------G
WRDMHHILMIMYN-RADETMRKSAHDLFSLLVDEAAAAG---FGEYRTHLA--------F
MDQIAGTYRHND---GAL---WDLHHRLKDALDPNGIL---SPGKQ----------GI--
------------------------WP-KSA---------RPD--ATRPTLPGDS------
------------------------------------------------------------
-----------------------
>WP_088443890 Sphingopyxis bauzanensis
------------------------------------------------------------
MSSI--------------------------------------------------------
-------------------------------------------GP--QG-VAAADFSNAL
DEFAGV-VG---KD--RVYVDEQ----------------PLSSYRDAYSPL------ADG
-EFLPSAAVAPDGVEQIQKTLKIANAYKIPIWTIGTGRNFAYGGPAPRKSGYVMLDL-RR
MNRIIEVNEKYGYALVEP--------------------GVSYMQLYRHLRA-IGS-----
-KLWIDPAAPAW------GGVMGNALEHGAGYT--PYG---DHFIMQCGMEVVLADGEVV
RTGQGALA------------------GS-KHWQVTKH----AAGPQFDGMFTQ--SNFGV
VTKMGIWLM--PEPPGYKPF---MITYEREEDLEAIFEITRPLKVNQI-IPNAA------
------VAVDLLWEASAKV-----TRRHY-F----------------------DG-----
----KGP-------LPQ-SARTRIA-SDLK-LG----MWNYYGALY-----GP-PPIIEN
NWKIVEEALM--------------SIPGAKLYL------------DREN-----------
--------------DPAWDYRVR-----------LMRGEPNMTEFSIMNW-I--------
----GG-G------------GHVNFSPISAPSGAEALAQ---------------------
YNMIKRRCHE---------YGF------------D--------YIGEFLV---------G
WRDMHHILMIMYD-RADEAMRTRAYDLFGLLVDEAAEIG---FGEYRTHLA--------F
MDQIAKTYKHND---GAL---WDLHHRIKDVMDPNGIL---SPGKQ----------GI--
------------------------WP-KAM---------RET--S---------------
------------------------------------------------------------
-----------------------
>WP_0088281181 Sphingomonadaceae
------------------------------------------------------------
------------------------------------------------------------
-------------------------------------------MP--QG-VDAATFTKAL
DELAAI-VG---KE--WVFVDEL----------------PLSAYRDAYSPL------ADG
-EMLPSAAVAPANMEQIQQALKVFNAYKLPIWTFGNGRNFAYGGPAPRQSGYVMFDL-KR
MNRILEVNEKYGYALVEP--------------------GVSYFQLHRHLRK-IGS-----
-KLWVDPAAPGW------GGVMGNALEHGAGYT--PYG---DHFVMQCGMEVVLADGKVV
RTGQGAIE------------------GS-QHWQSTKH----AAGPHFDGMFTQ--SNFGI
VTKMGIWLM--PEPPGYKPF---MITYEREEDLAAIFDAVLPLKINQV-IPNAA------
------VAVDLLWEVSAKT-----TRRHY-F----------------------DG-----
----KGP-------IPD-SIRKKIA-SDHG-LG----MWNFYAALY-----GP-PPIIEN
NWKLVEAAMM--------------SIPGAKLHL------------DREN-----------
--------------DPAWDYRVQ-----------LMRGEPNMTEFSIMNW-I--------
----GG-G------------GHINFSPISAPDGKEALSQ---------------------
YNLIKQRCHD---------FGF------------D--------YIGEFLV---------G
WRDMHHILMIMYD-RADDGMRKSAYDLFGKLVDEAAGAG---FGEYRTHLA--------F
MDQIAKTYKHND---GAL---WDLHHRLKDVLDPNGIL---SPGKQ----------GI--
------------------------WP-QAM---------RNQ-AQSHGRLNKDFKD----
------------------------------------------------------------
-----------------------
>WP_0730234761 Cycloclasticus sp
------------------------------------------------------------
MTKP--------------------------------------------------------
-------------------------------------------LP--QG-ITLGQLNAAI
AEIEKV-VG---KE--YVYLDDIK---------------ELRSYRDPYNTT-----NDAD
--FAPSAAVAPHNVEQIQKILAIVNNYKIPVWTISTGKNFAYGGPAPRKPGYIVLDL-KL
MNRILEVNEKHGYAIVEP--------------------GVSYYDLYNYLQE-KGS-----
-KLWIDCAAPAW------GGIVGNTSEHGAGYT--PYG---DHLLMQCGMQVVLADGTVV
ETGMDTTA------------------NS-KTGGLYKY----GQGAAIDGLFTQ--SNFGV
ITRMGIWLM--PEPPGYTPF---MITLENEHDLETVTDLSLPLRVNQV-IHNAP------
------MTVDLLWEAAMSV-----SRSQY-Y----------------------TG-----
----KGP-------MPD-SHRKKMA-KDLD-LG----IWNYYGAVY-----GP-GPMMKN
NMDVIRDTFG--------------SIPGAKFHY----------DDTRKG-----------
--------------DPGWDYRVK-----------LMKGIPNMTEFSLLNW-V--------
----GG-G------------GHINFSPISAADGKSSMNQ---------------------
YKMIEKRAHE---------YGF------------D--------YIGEFLI---------G
WRDQHHIFMLMFN-RMSPEEKKRAHDLFAILVDEAAALG---YGEYRTHLS--------F
MDQIAGTFSWND---NAL---WDTHHALKDELDPNGIL---SPGKQ----------GI--
------------------------WP-KNL---------R----GES-------------
------------------------------------------------------------
-----------------------
>WP_1265368081 Aerosticca soli
------------------------------------------------------------
MPAT--------------------------------------------------------
-------------------------------------------LP--PG-LSAAAFSQAL
AGFRQA-VG---KT--YVYADET----------------ALSSYLDPYSTT------EDA
-AHTPAAAVAPHSVEEIQAVLKVAREYGIPLWPVSTGKNYAYGGPAPRKSGYVVLDL-AR
MNRIIEVNARDGYAVVEP--------------------GVSYFDLYRYLKE-HDI-----
-PLWIDCAAPGW------GSVLGNLLDHGAGYT--PYG---EHLTMQCGMQVVLADGTVV
DTATGALP------------------GA-RASQLYKW----GAGPWIDGLFTQ--SGLGI
VTRLGVWLM--PEPPGYRPF---MVTFPDEDALHDLTEAIRPLKLNMV-IPNGA------
------TSVELLWEAATRV-----TKAQY-Y----------------------GG-----
----KGP-------LPP-SVRRKLM-ADLD-IG----AWNFYAALY-----GP-PPMIER
SWSVVRDALG--------------KVKGARFYT------------DRPG-----------
--------------DTAWEYRAK-----------LMRGIPNMTEYSLMNW-I--------
----GS-G------------AHIDFSPMSAPTGDDAVRL---------------------
YHLIKDKVEA---------RGF------------D--------YIGEFLI---------G
WRDQHHIFMLIFD-RTDPQERERAHQVFGEIVADAAAQG---FGEYRTHLD--------F
MDQIAATYDWND---HAL---RRLNERVRDALDPGGIM---APGKM----------GV--
------------------------WP-RRM---------RA-------------------
------------------------------------------------------------
-----------------------
>WP_0954236931 Paraburkholderia aromaticivorans
------------------------------------------------------------
MQKV--------------------------------------------------------
-------------------------------------------LP--SG-FLPEKFAAVL
ADLRKA-VG---KE--YVFSDPQW---------------DLPAYNDAYLTT-----PAEL
--HQPSAAVAPANIEEVLKVLAVASRYGAPLWTIGTGKNFAYGGPAPRKAGFVVLDM-KR
MKRILEVNEKHGYAVVEP--------------------GVSYIDLYRHLKK-IGS-----
-RLWIDCAAPAW------GGVMPNTLEHGVGYT--PYG---DHLMMQCGMEVVLADGTVV
NTGMGALP------------------NS-QTAHLYKY----GFGPSMDGLFTQ--SNYGV
VTKMGVWLM--PEPRGYRPY---MFTFEREEDLEAVTEALRPLKVNML-IPAVA------
------VTAGLIWDAAVQV-----RRSDY-Y----------------------TG-----
----RGP-------LPP-SARQKMK-RDLR-IG----EWNFYGALY-----GP-EPIMDN
TWEVIRDIFM--------------GIPGAKVYL----------DADRKG-----------
--------------EAAWEYRKK-----------LGMGVPNMTEYNLMNW-I--------
----PN-G------------AHIDFSPISPVTGPDAMRQ---------------------
YALIRDRCDA---------AGF------------D--------YCGEFAV---------G
WRDMHHIFCLTFE-RDNEDSKARANKLFGELVRAASEAG---YGEYRTHID--------F
MDQIAATYNWND---RSL---WRQHEKLKDALDPQGIL---SPGKM----------GI--
------------------------WP-KTM---------R----KEVKA-----------
------------------------------------------------------------
-----------------------
>WP_0156252231 Actinoplanes sp
------------------------------------------------------------
MSSV--------------------------------------------------------
-------------------------------------------LP--EG-LTEDRFRKAL
SAFRGI-VG---DD--FVHENGP----------------ELDRYRDPYTVL------EDE
--LRPGAAVQPASVEEVSNVLRMATELGVPVSPISTGRNLGYGAAAPRLSGAVVLDL-SR
LNRIIEVDATFGYALVEP--------------------GVTYFDLYNHLRE-HNL-----
-PFWLDVPDLGW------GSVIGNTMERGVGYT--PYG---DHLGIQCGMEVVLPDGDVV
RTGMGALP------------------GS-NTWQLFKY----GYGPYFDPMFTQ--GNFGV
VTKMGVWLM--PEPPGYRAY---LITLPREEDLGPFVDLLRPLRMSGA-IPNVP------
------TLRNVWLDAAATY-----RRRDL-Y----------------------DG-----
----TGE-------LPS-AVARQVM-EEQD-IG----WWNFYGALY-----GT-PQAMQA
SWSMIREVFS--------------AIPGARFHL---------------------------
---------QGEHPSPVLATRAK-----------IMAGEPTLEPLELVHW-V--------
----DN-G------------GHVDFAPVSPATGADALRQ---------------------
YAMVRDRCRE---------YGK------------D--------YLGMFIV---------G
RREMHHISLMVFD-TTDRDDKSRTLGLCRRLIGEAAEHG---YGEYRIHPA--------L
MDDVAGTFGYNN---HAL---RRLAERIKDAVDPAGIL---APGKQ----------GI--
------------------------WP-RDR---------R--------------------
------------------------------------------------------------
-----------------------
>WP_1062434191 Allonocardiopsis opalescens
------------------------------------------------------------
MVRK--------------------------------------------------------
-------------------------------------------LP--PG-LNEQSFADAV
ASFRRA-VG---DK--WVIDDDA----------------QLANYRDPFAVL------DPE
-HLTASAVVMPASVEEVQAVLAVANDTGVPLSPVSIGKNLGYGGPAPRLPGAVVVDL-KR
MNRILEVNEKFGYALVEP--------------------GVSFMELDNYLRE-RGI-----
-DFWVDVPDLGW------GSVLGNTLERGVGYT--AYG---DHFAIQCGMEVVLADGDVV
RTGMGGVP------------------GS-STAQLFKY----GFGPVYDGIFTQ--SNFGI
VTKMGLWLL--PKPPGYQAY---MITLAHEEDLGPFVEILRTLKMNGT-ITNVP------
------SLRSVLLDAAAVA-----PRSHF-Y----------------------SG-----
----TGP-------VPD-SVSRKIM-ADLN-IG----WWNFYGAMY-----GP-QASIDL
QWQTVRDAFS--------------TIPGASFYL---------------------------
---------AGEHDSPVLATRAK-----------VMACQPNLETADIFQW-F--------
----DN-G------------GHVDFAPLSPATSEDALSQ---------------------
YAMVRDACLE---------FGK------------D--------YMGNWIV---------G
RREMHHIQMTMFD-TKDPDDRTRTLAFTKQLIRQAAERG---YGAYRAHPA--------I
MDEVAATFSFND---GAL---MRLSERVKDALDPKGIL---APGKQ----------GI--
------------------------WP-KSL---------R----GKGL------------
------------------------------------------------------------
-----------------------
>WP_1221291941 Sphingobium yanoikuyae
------------------------------------------------------------
MARI--------------------------------------------------------
-------------------------------------------LP--LS-VAERDFDLAL
REWRSV-VG---PA--NVVDSSP----------------GLDGYRDAYSPL------EDN
-APQASAAVLPNSVEQVQEVMRIASRYGVPVWPISTGRNLAYGGAAPRMSGTVMLDL-KR
MNRILEVNDKYCYALVEP--------------------GVTYFDLYRHIQE-KKL-----
-PLWLSVPAPGW------GSVLGNALERGLGYT--PYG---DHFGMQCGMEVVLANGDLM
RTGMGAMD------------------KS-ESWQLFKY----GFGPYIDGLFTQ--SNFGV
VTKMGMWLM--PAPQDFLSC---SIYFENEEDLEQIVEVMRPLKIALA-IPNAA------
------TIYSAVVKAASLS-----VRADF-Y----------------------KG-----
----EGA-------MPP-DALRKMI-SELG-IG----FWNLSFALY-----GP-TQIVEG
QWAMLQQAFG--------------QIKGARFQA---------------------------
-----------KRLGDDLTYRDL-----------LQAGVPNMGEFNTLNW-V--------
----PN-S------------VHMDFSPISALDGAEAVKQ---------------------
YKMISARANQ---------YGF------------D--------YFGAFIA---------G
WREMHHIFALGFN-KDSQDEKARARKLFAELIDTAAAEG---YGEYRTHLA--------F
MDRVAGTYGFND---HAA---LRFSETIKNAIDPKGII---APGKQ----------GI--
------------------------WP-QRFASE------R----GK--------------
--------------LG--------------------------------------------
-----------------------
>WP_1026334281 Paraburkholderia rhynchosiae
------------------------------------------------------------
MT----------------------------------------------------------
------------------RS-----------------------LP--PK-VSAAQFDRAL
AAWRSI-VG---EP--HVVNSATG----------------LSAYLDPFAPG------ERE
-AFSASAALVPASVDEIRAVLRVANQYRIPLWTVSTGRNFAYGGAAPRLAGSVVLDL-QR
MNRIIEVNETLGYALVEP--------------------GVSYFDLYAHLRD-KGY-----
-RLWVDPPAAGW------GSVVGNTLERGFGYT--AYG---DHAATQCGMEVVLANGDVL
RTGMGAID------------------TS-TAWQLYQP----GYGPSFDAMFMQ--SNYGI
VTKLGVWLM--PAPPAYLLG---EIQFRHEADLEAIVETLRPLRLDET-IRNHA------
------VIEGGLRRAAGLS-----ARAQW-Y----------------------DG-----
----PGP-------MPE-SAVAAML-DKLN-VG----RWNLHFALY-----GT-PELIDA
RYAIVQRAFA--------------RVPQARLFA----------RRYAGD-----------
--------------AQPTAGGDR-----------NLAGIPAMSAFRMLDW-R--------
----GGAG------------AHVDFAPVCPATGRDALRQ---------------------
YFMVKARAAE---------YGF------------D--------YYGGFTA---------G
VRHLHHIFAAIFD-RDDAGQVEQAGALLRSLMSDARAAG---YGEYRAHLA--------Y
MDFAAAQYSFND---GAL---LRLSETIKDALDPNGIL---APGKQ----------GI--
------------------------WP-AAW---------RD---RRGYT-----------
------------------------------------------------------------
-----------------------
>XP_025528612 Aspergillus japonicus
------------------------------------------------------------
MLE---------------------------------------------------------
-----------------PLA-----------------------LP--PG-LSAKVFNIFL
DKVTRL-VG---AENVDVIATEE-----QLDP-GS--YMKPRYSVDPHPVL------APD
-TFLASATVAPRHVADVQAILRLANAFRVPLWPVSIGRNSGYGGAAPRVRGSVVLNMGKS
MNRILEVNVEGAYCIVEP--------------------GVTFHDLHNYLVQ-HNLRE---
-KVWIDVPDLGG------GSILGNMLERGVGYT--PYG---DHYMMHSGMEVVMPTGELV
RTGMGALP-HPESRDGSESKKPETQPWN-PTAALFPY----GFGPYLDGLFTQ--SNLGV
VTKIGMWLM--PNPGGYQSY---LITLPRDQDLHRAVDIIRPLRLTMT-LQNVP------
------TIRHILLDAAVLA-----PRTAY-T----------------------DT-----
----DGP-------LSD-KALDVIA-KKLS-LG----RWNFYGALY-----GP-GPIRQT
LWAAIKAAFS--------------AIPGAKFYF----------PEETPE-----------
--------------NSVLRIRHL-----------TMQGIPTYEELKWVNW-V--------
----PN-G------------AHLFFSPIAKVTGDDAMAQ---------------------
YILTKQRCQE---------VGL------------D--------FLGTFTV---------G
MREMHHIVCIVYD-RTSPVERNKALTLIKRLIADCAERG---WGEYRTHLA--------V
MDQVMGTYNWNN---GSL---LKVHEVIKQALDPKGIL---APGKS----------GV--
------------------------WP-AQY--------IT----EREVKL----------
------------------------------------------------------------
-----------------------
>PYI22211 Aspergillus violaceofuscus
------------------------------------------------------------
MLE---------------------------------------------------------
-----------------PLA-----------------------LP--PG-LSAKVFNIFL
DKVTRL-VG---AENVDVIATEE-----QLDP-GS--YMKPRYSVDPHPVL------APD
-TFLASATVAPRHVADVQAILRLANAFRVPLWPVSIGRNSGYGGAAPRVRGSVVLNMGKS
MNRILEVNVEGAYCIVEP--------------------GVTFHDLHNYLVQ-HNLRE---
-KVWIDVPDLGG------GSILGNMLERGVGYT--PYG---DHYMMHSGMEVVMPTGELV
RTGMGALP-HPESRDGSESKKPETQPWN-PTAALFPY----GFGPYLDGLFTQ--SNLGV
VTKIGMWLM--PNPGGYQSY---LITLPRDQDLHRAVDIIRPLRLTMT-LQNVP------
------TIRHILLDAAVLA-----PRTAY-T----------------------DT-----
----DGP-------LSD-KALDAIA-KKLS-LG----RWNFYGALY-----GP-GPIRQT
LWAAIKAAFS--------------AIPGAKFYF----------PEETPE-----------
--------------NSVLRIRHL-----------TMQGIPTYEELKWVNW----------
------------------------------------------------------------
-----QRCQE---------VGL------------D--------FLGTFTV---------G
MREMHHIVCIVYD-RTSPVERNKALTLIKRLIADCAERG---WGEYRTHLA--------V
MDQVMGTYNWNN---GSL---LKVHEVIKQALDPKGIL---APGKS----------GV--
------------------------WP-AQY--------IT----EREAKL----------
------------------------------------------------------------
-----------------------
>XP_0255080391 Aspergillus aculeatinus
------------------------------------------------------------
MFE---------------------------------------------------------
-----------------PLA-----------------------LP--PG-LSAKVFNIFL
DKVLSV-VG---AGNVDVITTKE-----QLDP-GS--YMNPQYSVDPHPVL------APD
-TFLASAIVAPRDVADVQAIVRLANEFRVPLWPVSIGRNSGYGGAAPRVRGSVVLNMGKN
MNRILEVNVAGAYCIVEP--------------------GVTFHDLHNYLVQ-HNLRE---
-KVWIDVPDLGG------GSILGNMLERGVGYT--PYG---DHYMMHSGMEVVMPTGELV
RTGMGALP-HPESRGGSESKKPETRPWN-PTAALFPY----GFGPYLDGLFTQ--SNLGV
VTKIGMWLM--PNPGGYQSY---LITLPRDEDLHRAVDIIRPLRLTMT-LQNVP------
------TIRHILLDAAVLA-----PRTVY-T----------------------DI-----
----DGP-------LSD-EALDAIA-KKLN-LG----RWNFYGALY-----GP-EPIRQT
LWAAIKAAFS--------------TIPGAGFYF----------PEETPE-----------
--------------NSVLRIRHL-----------TMQGIPTYEELKWVNW-V--------
----PN-G------------AHLFFSPIAKVTGDDAMAQ---------------------
YLLTKQRCQE---------VGL------------D--------FLGTFTV---------G
MREMHHIVCIVYD-RTSPVERNKALTLIKRLIADCADRG---WGEYRTHLA--------V
MDQVMGTYNWNN---GSL---LKVHEVIKQALDPKGIL---APGKS----------GV--
------------------------WP-AQY--------LK----EREAKL----------
------------------------------------------------------------
-----------------------
>P56216 VAO Penicillium simplicissimum
------------------------------------------------------------
MSKTQE------------------------------------------------------
---------------FRPLT-----------------------LP--PK-LSLSDFNEFI
QDIIRI-VG---SENVEVISSKD-----QIVD-GS--YMKPTHTHDPHHVM------DQD
-YFLASAIVAPRNVADVQSIVGLANKFSFPLWPISIGRNSGYGGAAPRVSGSVVLDMGKN
MNRVLEVNVEGAYCVVEP--------------------GVTYHDLHNYLEA-NNLRD---
-KLWLDVPDLGG------GSVLGNAVERGVGYT--PYG---DHWMMHSGMEVVLANGELL
RTGMGALP-DPKR-PETMGLKPEDQPWS-KIAHLFPY----GFGPYIDGLFSQ--SNMGI
VTKIGIWLM--PNPRGYQSY---LITLPKDGDLKQAVDIIRPLRLGMA-LQNVP------
------TIRHILLDAAVLG-----DKRSY-S----------------------SR-----
----TEP-------LSD-EELDKIA-KQLN-LG----RWNFYGALY-----GP-EPIRRV
LWETIKDAFS--------------AIPGVKFYF----------PEDTPE-----------
--------------NSVLRVRDK-----------TMQGIPTYDELKWIDW-L--------
----PN-G------------AHLFFSPIAKVSGEDAMMQ---------------------
YAVTKKRCQE---------AGL------------D--------FIGTFTV---------G
MREMHHIVCIVFN-KKDLIQKRKVQWLMRTLIDDCAANG---WGEYRTHLA--------F
MDQIMETYNWNN---SSF---LRFNEVLKNAVDPNGII---APGKS----------GV--
------------------------WP-SQY---------S----HVTWKL----------
------------------------------------------------------------
-----------------------
>GAD99964 Byssochlamys spectabilis
------------------------------------------------------------
MSETME------------------------------------------------------
---------------FRPMV-----------------------LP--PN-LLLSEFNGFI
RETIRL-VG---CENVEVISSKD-----QIHD-GS--YMDPRHTHDPHHIM------EQD
-YFLASAIVAPRNVADVQAIVRLANKVSFPLWPISIGRNSGYGGAAPRVSGSIVLNMGKN
MNRVLEVNVEGAYCLVEP--------------------GVTFHDLHDYLVS-NNLRD---
-KLWLDVPDLGG------GSVLGNATERGVGYT--PYG---DHWMMHSGMEVVLPNGELL
RTGMGALP-DPRR-PETMGLKPEDQPWN-KTAQLFPY----GFGPYIDGLFSQ--SNMGI
VTKLGMWLM--PNPGGYQSY---LITLPRDDDLKQAVDIIRPLRLGMA-LQNVP------
------TIRHILLDAAVLG-----DKRSY-S----------------------YK-----
----TEP-------LSD-EELDEIA-KQLG-LG----RWNFYGALY-----GP-EPIRKV
LWETVKEAFS--------------AIPGVKFYF----------PEDTPE-----------
--------------NSILRVRDK-----------TMQGIPTYDELKWIDW-V--------
----PN-G------------AHLFFSPIAKVSGEDAMLQ---------------------
YGVTRKRCEE---------VGL------------D--------FIGTFTV---------G
MREMHHIVCIVFN-RKDLIQKKKVQWLIRTLIDDCAANG---WGEYRTHLA--------V
MDQIMGTYNWNN---DSF---LKFNEILKNAVDPNGII---APGKS----------GV--
------------------------WP-SQY---------R----HMACELVKF-------
------------------------------------------------------------
-----------------------
>OQE29691 Penicillium steckii
------------------------------------------------------------
MTETRQTD----------------------------------KP----------------
-------------QGMRPLA-----------------------LP--PK-ISLVDFKEFV
QEIIDL-VG---IVNVEVISSKD-----QIED-GS--YMNPTYTHDPHHVM------EQD
-YFLASAIVAPRNVSDVQAIVRLASKISFPLWPISIGRNSGYGGAAPRVSGSLVLNMGKN
LNRILEVNVEGAYCLVEP--------------------GVTFHDLHDYLVA-NNLRD---
-KLWIDVPDLGG------GSILGNATERGVGYT--PYG---DHWMMHSGMEVVLPNGELL
RTGMGALP-APRS-PETMGLKPEDQPWN-KTAQLFPY----GFGPYIDGLFSQ--SNMGI
VTKLGMWLM--PNPGGFQSY---LITLPRDDDLKQAVDIIRPLRLGMA-LQNVP------
------TIRHILLDAAVLG-----DKKSY-T----------------------SK-----
----TEP-------LSD-EELDKIA-KDLN-LG----RWNFYGALY-----GP-EPIRKA
LWETVKEAFS--------------AIPGAKFYF----------PENTAK-----------
--------------NSVLRVRDK-----------TMSGIPTYDELKWIDW-V--------
----PN-G------------AHLFFSPIARVHGEDAMAQ---------------------
YQITKKRCHE---------AGL------------D--------FIGTFTV---------G
MREMHHIVCIVFN-KKDSVQKKKVQWLIRTLIDDCAANG---WGEYRTHLA--------V
MDQIMGTYNWNN---SSF---LKFNEVLKNAVDPKGII---SPGKS----------GV--
------------------------WP-SRY---------S----Q-TWKL----------
------------------------------------------------------------
-----------------------
>XP_0145342671 Penicillium digitatum
------------------------------------------------------------
MSKASPSA----------------------------------QP----------------
-------------WKFKPLV-----------------------LP--PK-LTNGDFNEII
QEISQI-VG---TENVEVIFSKD-----QIED-GS--YMNPRHTHDPHHIL------EQD
-YFLASAIVAPRNVANVQAIVRLANKISFPLWPISIGRNSGYGGSAPRVSGSIVIDMGKH
MNKVLEVNVEGAYCLVEPGQYSERSFQLSTCFLIVECKGVTFHGLYDYLVA-NNLRD---
-KLWIDVPDLGG------GSVLGNTTERGVGYT--PYG---DHWMMHCGMEVVLPNGELL
RTGMGALP-DPQR-PETMGLKPEDQPWN-KTAHLFPY----GFGPYIDGLFSQ--SNMGI
VTKLGMWLM--PNPGGYQSY---LITLPKDDDLKQAVDIIRPLRLNMA-LQNVP------
------TIRHILLDAAVLG-----DKASY-S----------------------PK-----
----TEP-------LSN-EDLDRIA-KQLN-LG----RWNFYGALY-----GP-ERIRSA
LWETVKEAFS--------------VIPGVKFYF----------PEETPE-----------
--------------NSILRVRDK-----------TMQGIPTYDELKWIDW-I--------
----PN-G------------AHLFFSPIAKVAGEDAMLQ---------------------
YGITKKRCQE---------AGL------------D--------FIGTFTV---------G
MREMHHIVCIVFN-KKDNEQKKKVQWLIRTLIDDCAANG---WGEYRTHLA--------V
MDQIMGTYNWNN---GSF---LKFNEVIKNAIDPNGII---APGKS----------GI--
------------------------WP-AKY---------S----QVGWKL----------
------------------------------------------------------------
-----------------------
>OQE40368 Penicillium coprophilum
------------------------------------------------------------
MTKSASPC----------------------------------QP----------------
-------------LMFKPLV-----------------------LP--PK-STNGEFNKFI
QEVIEL-VS---TENVEVITSKD-----QIVD-GS--YMNPRHTHDPHHIM------EQE
-YFLASAIVAPRSVADVQAIVRLANTISFPLWPISIGRNSGYGGAAPRVSGSIVMDMGKN
LNKVLEVNEEGAYCLVEP--------------------GVTFHDLHDYLIA-NNLRD---
-KLWMDVPDLGG------GSVLGNATERGVGYT--PYG---DHWMMHCGMEVVLPNGELL
RTGMGALP-DPRR-PETMGLRPEDQPWN-KTAHLFPY----GFGPYIDGLFSQ--SNMGI
VTKIGMWLM--PNPGGYQSY---LITLPKDDDLKQAVDIIRPLRLNMA-LQNVP------
------TIRHILLDAAVLG-----SKASY-S----------------------SK-----
----TEP-------LSD-EDLDKIA-EQLN-LG----RWNFYGALY-----GP-ERIRNA
LWETIKEAFS--------------VIPGVKFYF----------PEETAE-----------
--------------NSILRVRDK-----------TMQGIPTYDELKWIDW-V--------
----PN-G------------AHLFFSPIAKVAGEDAMLQ---------------------
YAITKRRCQE---------AGL------------D--------FIGTFTV---------G
MREMHHIVCIVFN-RKDLEQKKKVQWLIRTLIDDCAANG---WGEYRTHLA--------V
MDQIMGTYNWNN---SSF---LKFNEAIKNAIDPNGII---APGKS----------GV--
------------------------WP-RKY---------S----QLGWKL----------
------------------------------------------------------------
-----------------------
>OQD67827 Penicillium polonicum
------------------------------------------------------------
MSPRASST----------------------------------QPNLFGSK----------
------------STKFTPLV-----------------------LP--PR-VTNEEFSSFI
QEIINL-VG---NENVEVITSRD-----QIDD-GS--YMDPTLTHDPHHVM------EQD
-YFLASATVAPRDVSDVQVIVRLANKLSFPLWPISIGRNSGYGGAAPRVSGSIVLNMGKH
LNKILEVNVEGAYCLVEP--------------------GVTFQDMHDYLVK-NNLRD---
-KLWLDVPDLGG------GSIIGNTTERGVGYT--PYG---DHWMMHSGMEVVLPNGELL
RTDMGALP-DPKR-PETMGLKPEDQPWN-KTAHLFPY----GFGPYVDGLFSQ--SNLGI
VTKMGMWLM--PNPGGYQSY---LITLPREDDLKRAVDVIRPLRLGMA-LQNVP------
------TIRHILLDAAVMG-----SKKYY-S----------------------SK-----
----SEP-------LSD-EDLDAIA-KKLN-LG----RWNFYGALY-----GP-KPIRDV
LLKTITEAFS--------------VIPGAKIYS----------PEDTPQ-----------
--------------DSVLRIRDK-----------TMQGIPTYDELKWIDW-L--------
----PN-G------------AHLFFSPIAKVAGEDAMAQ---------------------
YAVTKKRCHE---------VGL------------D--------FLGTFTV---------G
MRELHHIVCIVFN-KKDPEQKKKAHWLIKTLIDDCAANG---WGEYRTHLA--------V
MDQIMGTYNWNN---GAL---LKFNEIVKNAVDPNGII---APGKS----------GV--
------------------------WP-KQY---------S----KVTHKL----------
------------------------------------------------------------
-----------------------
>KPM40738 Neonectria ditissima
------------------------------------------------------------
MTSRRST-----------------------------------IPVILRTSDTDS------
------------KAPHKPLA-----------------------LP--PQ-VDLATFNKFI
SGIINL-IG---AENVDVISSKD-----QIDD-AS--YMKPAYTHDPHHVL------PQD
-YFLASAVVAPRNVSDIQAIVLAANELSFPLWPISIGRNSGYGGAAPRVSGSLVLNLGKN
MNKILEVNVEGAYCLVEP--------------------GVTFADMHEYLVK-NNLRD---
-KLWIDVPDLGG------GSILGNTLERGVGYT--PYG---DHWMMHSGMEVVLPNGELL
RTGMGALP-DPKQ-PKSMGLRPEDQPMN-KTAQLFPY----GFGPYVDGLFSQ--SNLGI
VTKLGMWLF--PNPGGYQSY---LITIPKDDDLKQAVDIIRPLRLSMA-LQNVP------
------TIRHILLDAAVLG-----AKTEY-S----------------------SK-----
----TEP-------LND-EELDEIA-KKLN-LG----RWNFYGALY-----GP-EPIRNA
LWGVIKEAFS--------------AIPGAKFYF----------PEDVPA-----------
--------------NSVLHTRDK-----------TLQGIPTYDELKWIDW-V--------
----PN-G------------AHLFFSPIAKVRGDDAMLQ---------------------
YAVTKQRCKE---------AGL------------D--------FIGTFTI---------G
MREMHHIVCIVFN-KKSDEDKKKAHWLIKTLIDDCAANG---WGEYRTHLA--------V
MDQIMGTYSWND---NIL---LKFNEMIKNAVDPKGII---APGKS----------GV--
------------------------WP-RQY---------N----KSEWKL----------
------------------------------------------------------------
-----------------------
>XP_0309891071 Phialemoniopsis curvata
------------------------------------------------------------
MSPNNRVV---------------------------------PQPSGASYS----------
------------GSERGPLA-----------------------LP--PK-INLESFNAFI
HEIIAI-VG---NDNVDVITSHD-----QIDD-KS--YEDPTHTHDPHHIL------DQD
-YFLASAVVAPRNVPDVQAIVRAANKISLPLWPISIGRNSGYGGAGPRVRGSIVLNMGKN
MSKVLEVNVEGAYCLLEP--------------------GVTFQSLHEYLVE-HNLRD---
-KLWVDVPDLGG------GSVLGNTLDRGVGYT--PYG---DHWMMHCGMEIVLPNGELM
RTGMGALP-DPKR-PETMGLAPEDQPWN-KTAHLFPY----GFGPYVDGLFSQ--SNLGI
VTKMGMWLM--PDPGGYQSY---LITIPKDEDLKQAVDIIRPLRLSMV-LQNVP------
------TIRHILMDAACMG-----PKTDY-T----------------------SK-----
----TGP-------LTD-AELDEIA-KKLN-LG----RWNFYGALYLTKSKGP-EPIRNA
MWAVIKEAFS--------------AIPGAKFFF----------PEDVPG-----------
--------------KTVLHIRDK-----------TLQGIPTFDELKWVSW-L--------
----PN-G------------AHLFFSPIARVVGDDAMEQ---------------------
YTITKKRCQE---------AGL------------D--------FIGTFTV---------G
LREMHHIVCIVFD-KKSPEQKKKAHWLIKTLIDDCAAKG---WGEYRTHLA--------V
MDQIMGTFSWNK---NSF---LKFNEVIKNAVDPNGII---APGKS----------GV--
------------------------WP-KQY---------N----KEEWKL----------
------------------------------------------------------------
-----------------------
>XP_0333883141 Aaosphaeria arxii
------------------------------------------------------------
MSPTKI------------------------------------VPLQSGTSSKDDC-----
------------VIQHRPAV-----------------------LP--PN-VTPDIFDKFI
RQVSDL-IG---AENVQIVTSKD-----NLDD-GS--YQHPTYTHDPHHVL------EQD
-FFLASSIVAPRNVSDVQNILRYANALPIPLWPISIGRNSGYGGGAPRVTGSVVINMGKH
LNKILEVNVEGAYCVVEP--------------------GVTFTDMHNYLVE-NNLRD---
-KLWIDVPDLGG------GSILGNTLERGVGYT--PYG---DHWMMHSGMEVVLPSGELL
RTGMGALP-APRV-PETMGLKPEDQPFN-KTAQLFPY----GFGPYIDGLFSQ--SNLGI
VTKIGMSLF--PNPGGYQSY---LITIPRDEDLQQAVDIIRPLRLSMV-LQNVP------
------TLRHILLDAAVLG-----NKTKY-S----------------------AK-----
----SEP-------LSD-EDMDGIA-KDLN-LG----RWNFYGALY-----GP-DPIRAA
LWSEIKQAFS--------------QIPGAQFFF----------PEDTPD-----------
--------------DSVLRVRDK-----------TLQGIPTYDELKWIDW-V--------
----PN-G------------AHLFFSPIAKCAGDDAMMQ---------------------
YSITKKRCQE---------AGL------------D--------FLGTFTV---------G
LREMHHIVCIVFD-KTSAKEKRKAHWLIRTLIDDCAAHG---WGEYRTHLA--------V
MDQIMSTYSWND---NIL---LKFNEVLKNAIDPNGII---APGKS----------GV--
------------------------WP-KQY---------N----KQEWKL----------
------------------------------------------------------------
-----------------------
>XP_0183843081 Alternaria alternata
------------------------------------------------------------
MV----------------------------------------------------------
-------------AIPEPLV-----------------------LP--PN-VSSDVFNNFL
IACRDL--G---GDNIEVISSAS-----QVSD-GN--YMKPNYTHDPHHIL------KQD
-FFLASAVVAPRNVADVQTIVKAANEYHVPLWPISIGRNSGYGGAAPRVSGSVVVNMGKH
MNKVLEVNVEGAYALVEP--------------------GVTFHDLHTYLVE-HNLRD---
-RLWLDVPDLGG------GSVLGNTMERGVGYT--PYG---DHFMMHCGIELVLPSGEVI
RTGMGALP-HPH---EKNGVPPQDQPWN-DSAQLFNY----GFGPYVDGIFTQ--SNLGI
ATKMGIWLM--PNPGGFQSY---LITIPREDDLEQAVDIIRPLRLNMV-LQNVP------
------TIRHILLDAAVLG-----HKSDY-T----------------------SD-----
---INKP-------LTN-AELDAIA-KKLD-LG----RWNFYGALY-----GP-QPIRDA
MWAVVKESFS--------------AIPGAKFYF----------PEDRKE-----------
-------------ANSILHTRHK-----------TMQGIPTYDELKWLDW-L--------
----PN-G------------SHLFFSPISRVNGDDATRQ---------------------
FALTKARCHE---------AGL------------D--------FIGTFTI---------G
MREMHHIVCIVFN-REDDEQKKKVVWLIKTLIDDCAKQG---WGEYRTHLA--------A
MDQIMDTYSFNN---NVF---RRFNETIKNAIDPNGIF---APGKS----------GI--
------------------------WP-KQY---------D----RRQWKL----------
------------------------------------------------------------
-----------------------
>XP_0285012711 Alternaria arborescens
------------------------------------------------------------
MV----------------------------------------------------------
-------------AIAKPLV-----------------------LP--PN-VSNHAFNNFI
TACRDV--G---GENIEVISSAS-----QIND-GN--YMKPNYTHDPHHIL------KQD
-FFLASAVVAPRNVADVQTIVKAANKYLVPLWPISIGRNSGYGGAAPRVSGSVVVNM---
--------------------------------------GVTFHDFHTYLVE-NNLRD---
-KLWLDVPDLGG------GSVLGNTMERGVGYT--PYG---DHFMMHCGIELVLPSGEVI
RTGMGALP-HPH---EKGGVPPQDQPWN-DSAQLFNY----GFGPYVDGIFTQ--SNLGI
ATKMGMWLM--PNPGGYQSY---LITIPREDDLKQAVDIIRPLRLNMV-LQNVP------
------TIRHILLDAAVLG-----HKSDY-T----------------------SD-----
---INKP-------LTD-AELDAIA-KKLD-LG----RWNFYGALY-----GP-QPIRDA
MWAVVKESFS--------------AIPGAKFYF----------PEDRKE-----------
-------------ANSILHTRHK-----------TMQGIPTYDELKWLDW-L--------
----PN-G------------SHLFFSPISRVNGDDATRQ---------------------
FALTKARCHE---------AGL------------D--------FIGTFTI---------G
MREMHHIVCIVFN-REDDEQKKKVVWLIKTLIDDCAKQG---WGEYRTHLA--------A
MDQIMDTYSFNN---NVF---RRFNETIKNAVDPNGIL---APGKS----------GI--
------------------------WP-KQY---------D----RRQWKL----------
------------------------------------------------------------
-----------------------
>OAK97369 Stagonospora sp
------------------------------------------------------------
MV----------------------------------------------------------
-------------ASQEPLV-----------------------LP--PN-VSKSAFGDFI
SACREA-TG----DNVTVISSAS-----QIED-GD--YMKPNYTHDPHHVL------KQD
-FFLASAVIAPRNVADVQGIVRAANKHKVPLWPISIGRNSGYGGAAPRVSGSVVINMGKH
MNKILEVNVEGAYCLVEP--------------------GVTFHDLHQYLVD-NNLRD---
-KLWLDVPDLGG------GSILGNTLERGVGYT--PYG---DHFMMHSGMEIVLPSGELM
RTGMGALP-HPQ---QKEGARPEDQPWN-ETSQLFNY----GFGPYVDGLFTQ--SNLGI
TTKMGMWLM--PNPGGYQSY---LITIPREEDLKQAVDIIRPLRLGMI-LQNVP------
------TLRHILLDAAVMG-----HKSDY-T----------------------SD-----
---ISKP-------LDD-AELDAIA-EKLN-LG----RWNFYGALY-----GP-EPIRNA
MWGVVKQAFS--------------SIPGAKFYF----------PEDRKE-----------
-------------KDSVLHMRHK-----------TMQGIPTFDELRWVSW-L--------
----PN-G------------SHLFFSPIAKVNGEDATAQ---------------------
FAVTKARCRE---------AGL------------D--------FIGTFTI---------G
MREMHHIVCIVFD-RKNEVQKKKAHWLIKTLIDDCAKRG---WGEYRTHLA--------V
MDQIMDTYSFND---SIF---RKFNEQIKNAVDPNGII---APGKS----------GV--
------------------------WP-KQY---------N----RDEWKL----------
------------------------------------------------------------
-----------------------
>OAL52557 Pyrenochaeta sp
------------------------------------------------------------
MV----------------------------------------------------------
-------------LSNEPLV-----------------------LP--PN-VSKQQYSDFI
TSCREA-AG---DENIVIISSQS-----QIDD-GD--YMKPNYTHDPHHVL------KQD
-FFLASAVIAPRNVADVQAIVKAANQHKVPLWPISIGRNSGYGGAAPRVSGSVVLNMGKH
MNKILKVDVEGAYCLVEP--------------------GVTFHDLHQYLVD-NGLRD---
-RLWLDVPDLGG------GSVLGNTLERGVGYT--PYG---DHFMMHSGMEIILPSGELI
RTGMGALP-HPD---QKPGARPEDQPWN-ETSQLFNY----GFGPYVDGLFTQ--SNLGI
VTKMGMWLM--PNPGGYQSY---LITIPREEDLKQAVDIIRPLRLNMI-LQNVP------
------TIRHILLDAAVMN-----PKSHY-T----------------------SD-----
---INTP-------LTD-SELDAIA-EKLN-LG----RWNFYGALY-----GP-EPIRQA
MWAVVKESFS--------------AIPGAKFYF----------PEDRKE-----------
-------------KDSVLHMRHK-----------TMQGIPTFDELRWVSW-L--------
----PN-G------------SHLFFSPIAKVNGEDATKQ---------------------
FAITKQRCRE---------AGL------------D--------FIGTFTI---------G
MREMHHIVCIVFD-RKNEEQKKRAHWLIKTLIEDCAKQG---WGEYRTHLA--------V
MDQIIDTYSFNN---SIF---RRFNEDIKNAIDPNGII---APGKS----------GI--
------------------------WP-KQY---------N----RSEWKL----------
------------------------------------------------------------
-----------------------
>EYE93387 Aspergillus ruber
------------------------------------------------------------
MSTGSR------------------------------------------------------
-----------------PLA-----------------------LP--PN-VSHDAFSRFI
SACEEI-ID---RRNIHIVASKE-----ELAD-GS--YYEPPRTHDPHHVV------EQD
-YFVASAVMNPRSVSEVQGLVQLANRYRIPLWPTSIGRNSGYGGAAPRMRGSVVIDLGKH
MNQVLEVNVDAAYAVVEP--------------------GVTFAGLYEYLVK-SGLSD---
-KLWIDVPDIGG------GSVMGNTLERGVGYT--PYG---DHWMMHCGMEVILPSGELL
RTGMGALPQNPR----TSAHPIHEEAGN-KCWQLFPY----GFGPYNDGLFSQ--SNLGI
VTKIGMWLM--PNPGGFQAY---QISLPRDEDLHQAVDIIRPLRLQMI-IQNVP------
------TLRHILLDAAMLG-----SKTDY-T----------------------PD-----
---TEKP-------LNE-GELDAIA-KKLN-LG----RWNFYGALY-----GP-EAIRNV
LWSQIKQAFS--------------SIKGVQFFF----------PEDVKG-----------
--------------NHLLHIRAK-----------TLQGIPTFDELRWVDW-L--------
----PN-G------------AHLFFSPISKISGDDAMLQ---------------------
YKVTKKRCVE---------AGL------------D--------FMGAFAI---------G
MREMHHIVCIAFN-RGDPESKRKAHWLIKTLIADCAEHG---WGEYRTHLA--------L
MDQIAETYNWNH---NAL---MRFNETVKNALDPNGIL---APGKN----------GV--
------------------------WP-ASY---------D----RRLYKL----------
------------------------------------------------------------
-----------------------
>XP_022395271 Aspergillus glaucus
------------------------------------------------------------
MSTGSR------------------------------------------------------
-----------------PLA-----------------------LP--PN-VSHDAFSRFI
SASEGI-VG---RENIHIVTSKE-----ELAD-GS--YYEPPKTHDPHHVV------EQD
-YFVASAVLNPRSVAEVQGLVQLANEYRIPLWPTSIGRNSGYGGAAPRLRGSIVIDLGKH
MNRVLEVNVDAAYAVVEP--------------------GVTFAGLHEYLVK-KGLSE---
-KLWIDVPDIGG------GSVMGNTLERGVGYT--PYG---DHWMMHCGMEVILPSGELL
RTGMGALPQNPR----TSVHPSHEEAGN-KCWQLFPY----GFGPYNDGLFSQ--SNLGI
VTKIGMWLM--PNPGGFQAY---QISLPRDEDLHQAVDIIRPLRLQMI-IQNVP------
------TLRHILLDAAMLG-----SKTDY-T----------------------SD-----
---TEKP-------LNE-AELDAIA-KKLN-LG----RWNFYGALY-----GP-EPIRNV
MWSQIKQAFS--------------SVKGVHFFF----------PEDVKG-----------
--------------NHLLQTRAK-----------TLQGIPTFDELRWVDW-L--------
----PN-G------------AHLFFSPISKISGDDAMLQ---------------------
YKVTKKRCVE---------AGL------------D--------FMGAFAV---------G
MREMHHIVCIAFN-RGDPESKRKAHWLIKTLIADCAEHG---WGEYRTHLA--------L
MDQIAETYNWNH---NAL---MRFNETVKNALDPNGIL---APGKN----------GV--
------------------------WP-ASY---------D----RRLYKL----------
------------------------------------------------------------
-----------------------
>XP_0223954891 Aspergillus glaucus
------------------------------------------------------------
MSPASNL-----------------------------------------------------
---------------QVPLA-----------------------LP--PN-TSLDAFSRFI
AASEGI-VG---RENIRIVESKE-----ELDD-GS--YYEPPKTHDPHHVL------DQD
-YFLASAVINPRSVPEVQSLMQLANEYRIPMWPISIGRNSGYGGAAPRLRGSVVLDMGKH
MNRILEVNVDGAYAVVEP--------------------GVTYSDLHAYLVE-HDLRD---
-KLWLDVPDLGG------GSVLGNALERGVGYT--PYG---DHWMMHSGLEVILPSGELL
RTGMGALPQNLQ----KSGNTIDEEPGN-KCWQLFPY----GFGPYNDGLFSQ--SNLGI
VTKMGIWLM--PNPGGYQAY---MITLPRDEDLHRAVDIIRPLRLQMI-LQNVP------
------TLRHILLDAAVLA-----PKEKY-T----------------------SD-----
---PTKP-------LGE-AELDAIA-RKLN-LG----RWNFYGALY-----GP-EEIRNT
NWSLIKKAFS--------------SIEGAQFFF----------PEDVKD-----------
--------------YSVLHTREK-----------TLQGIPTYDELRWIDW-V--------
----PN-G------------AHLFFSPISKISGDDAMLQ---------------------
YSVTKKRCQE---------AGL------------D--------FIGTFSV---------G
MREMHHIVCIVFN-RKNPKSKKKAHWLIKTLIADCAEYG---WGEYRTHLA--------L
MDQIAETYNWNN---NAQ---MRFNETVKNALDPQGIL---APGKN----------GV--
------------------------WP-SKY---------G----RRQYKL----------
------------------------------------------------------------
-----------------------
>OJJ38082 Aspergillus wentii
------------------------------------------------------------
MGS---------------------------------------TPK---------------
-----------------PLA-----------------------LP--PN-TSLDAFSRFI
TASQAI-VG---HENIHIVETKD-----ELND-GS--YYEPPKTHDPHHVL------DQD
-YFVASAVINPRSVVEVQSLVQLVNEYRIPLWPTSIGRNSGYGGSAPRLRGSIVLDLGKY
MNRVLEVNVDGAYAVVEP--------------------GVTFSDLHAYLVK-HGLRH---
-KLWIDVPDLGG------GSVLGNTLERGVGYT--PYG---DHWMMHCGLEVILPSGELL
RTGMGALPDKPN----KSGTTMDQDPGN-KCWQLFPY----GFGPYNDGLFSH--SNLGI
VTKMGIWLM--PNPGGYQAY---MITLPRDEDLHAAVDIIRPLRLQMV-LQNVP------
------TLRHILLDAAVLA-----SKDRY-T----------------------SD-----
---PTKP-------LSE-TELDAIA-KKLN-LG----RWNFYGALY-----GP-EEIRNT
HWTLIKKAFS--------------AIKGAKFFF----------PEDIKE-----------
--------------YSVLHTREK-----------TLQGIPTYDELKWIDW-V--------
----PN-G------------AHLFFSPISKISGDDAMLQ---------------------
YSVTKKRCHE---------AGF------------D--------FIGTFTV---------G
MREMHHIVCIVFN-RKDPASKQKAHWLIKTLIADCAEHG---WGEYRTHLA--------L
MDQIAETYNWNN---NAL---MRFNETVKNALDPRGIL---APGKN----------GV--
------------------------WP-STY---------D----RRKYKL----------
------------------------------------------------------------
-----------------------
>OJI98897 Aspergillus versicolor
------------------------------------------------------------
MAF---------------------------------------VPT---------------
-----------------PLA-----------------------LP--PN-TSADAFARFI
NAVKAI-TG---EGNVRVITPDT-----QLAD-GS--YFEPPKTHDPHHVV------DQD
-YFVASAVVDPRSVPEVQELVRLANEYQIPLWPTSIGRNSGYGGAAPRLRGSIVVDMGKH
MNRVLEVNEDGAFAVVEP--------------------GVTFAGLYQYLVD-HGLSD---
-KLWIDVPDIGG------GSVMGNTLERGVGYT--PYG---DHWMMHCGMEVILPSGELM
RTGMGALPQNPK----KGSKHDHNDEGN-KCWQLFPY----GFGPYNDGLFSQ--GNVGI
CTKMGLWLM--PNPGGYQAY---MITLPKDDDLKQAVDIIRPLRVQNI-LQNVP------
------TLRHILIDAAILG-----NKSSY-T----------------------SD-----
---ISKP-------LND-AELDAVA-KKLN-LG----RWNFYGALY-----GP-EPVRNL
LWSLIKEAFS--------------AIPGARFFF----------PDDIKE-----------
--------------YCVLHTRAQ-----------TLRGVPNFDELKWIDW-L--------
----PN-G------------AHLFFSPISKISGDDAMLQ---------------------
YEVTKKRTRE---------AGL------------D--------FIGTFTV---------G
MREMHHIVCIVFD-RKNAEQKKKAHWLIKTLIADCAENG---WGEYRTHLA--------L
MDQIAETYNWNN---NAL---MRFNETVKNALDPKGIM---APGKN----------GV--
------------------------WP-SSY---------D----RRIYKL----------
------------------------------------------------------------
-----------------------
>CEL10034 Aspergillus calidoustus
------------------------------------------------------------
MAS--------------------------------------SVPA---------------
-----------------PRA-----------------------LP--PN-TSLDAFSRFI
TAARAI-VS---PANLRVITPDT-----ELVD-GS--YYEPPKTHDPHHVL------DQD
-YFVASAVVDPRSVPEVQELVRLANEYQIPLWPTSIGRNSGYGGAAPRLRGSVVIDMGKY
MNRVLEVNVDGAFAVVEP--------------------GVTFASLYQYLVD-NGLSD---
-KLWIDVPDIGG------GSVMGNTLERGVGYT--PYG---DHWMMHCGMEVILPSGELM
RTGMGALPQNPK----TGSKHDHEDEAN-KCWQLFPY----GFGPYNDGLFSQ--GNVGI
CTKMGIWLM--PNPGGYQAY---MITLPRDEDLHKAVDIIRPLRVQMI-LQNVP------
------TLRHILIDAAVLG-----SKSSY-T----------------------SN-----
---INKP-------LDD-AELDAIA-KKLN-LG----RWNFYGALY-----GP-EPIRNI
HWKLIKEAFS--------------VIPGAKFFF----------PEDIKE-----------
--------------NCVLHTRAK-----------TLSGIPTFNELKWIDW-L--------
----PN-G------------AHLFFSPISKISGDDAMLQ---------------------
YEVTKKRCTE---------AGL------------D--------FIGTFTV---------G
MREMHHIVCIVFD-RKSPEMKKRAHWLIKTLIADCAEHG---WGEYRTHLA--------L
MDQIAETYNWNH---NAL---MRFNETVKNALDPKGII---APGKN----------GV--
------------------------WP-KSY---------D----RRVYKL----------
------------------------------------------------------------
-----------------------
>XP_0224889001 Penicillium arizonense
------------------------------------------------------------
MTFET-------------------------------------------------------
-----------------PLA-----------------------LP--PA-TDQPTFKRFL
TRVAEV-VG---RENIQVVTSKD-----ELED-GS--YHNQPYTHDPHHIL------DQD
-HFVASAVVCPRSVPEVQDLVKLANEFNVPIWPVSIGRNSGYGGAAPRLRGSIVVNLGKH
IRRILEVNVEGAYAVVEP--------------------GVTFADLHQYLVE-HNLKD---
-KLWIDVPDLGG------GSVLGNAMERGVGYT--PYG---DHWMMHCGMEVVLPNGELM
RTGMGAMP-EPRK-AGTVPGRLDEEPGN-KCWQLFPY----GFGPYNDGIFSQ--SNLGI
ATKMGIWLM--PNPGGYQSY---LITVPKEEDLRKAVDIIRPLRLQMV-LQNVP------
------TIRHILLDAAVLG-----SKASY-T----------------------ST-----
----QGP-------LGD-EELDAIA-KKLN-LG----RWNFYGALY-----GP-EPTRTA
LWGVIKQAFS--------------AIEGVKFFF----------PEDIKE-----------
--------------NCVLHTRHK-----------TLQGIPTFDELKWIDW-I--------
----PN-G------------AHLFFSPISKVSGEDAMLQ---------------------
YSVTKTRVIE---------SGL------------D--------FIGTFTV---------G
MREMHHIVCIVFN-RKDEDAKRRAHSLIKILIADCAAHG---WGEYRTHLA--------L
MDQIAGTYNWNN---NVL---MRFNETIKNALDPKGIL---APGKN----------GI--
------------------------WP-TNY-------------ARTTHKL----------
------------------------------------------------------------
-----------------------
>KAE8334572 Aspergillus arachidicola
------------------------------------------------------------
MAT---------------------------------------------------------
-----------------PIV-----------------------LP--PN-TTQGTFAQFI
SEASEA-SG---AENVKVVVSVD-----DLDD-GS--YLQQPYTHDAHHIL------DKE
-SFLASAVVCPRSVPEVQALVRIANNLQIPLWPTSIGRNLGYGGAAPRLSGSVVLDLGKH
MRRVLEVNVDGAYAVVEP--------------------GVTFSDLYQYLVD-NNLTD---
-KLWIDVPDLGG------GSVLGNTVERGVGYT--PYG---DHWMMHCGMEVVLPTGELM
RTGMGAMP-QPRS-AGESQIRLDEEPGN-KCWQLFPY----GFGPYNDGLFSQ--SNLGI
VTKMGIWLM--PNPGGYQSY---LITFPRDEDLHKAVDIIRPLRLQMI-LQNVP------
------TIRHILLDAAVMG-----VKSDY-T----------------------AT-----
----NGP-------LDD-AALDAIA-KRLN-LG----RWNFYGALY-----GP-ETTRNA
LWGIIKDAFS--------------AIEGAQFFS----------PEDIKE-----------
--------------PCVLHTRHK-----------TLQGIPTLDELKWVDW-I--------
----PN-G------------AHLFFSPISKISGDDAMLQ---------------------
YAITKKRVRE---------AGL------------D--------FIGTFTV---------G
MREMHHIVCIVFD-REDPESKRKAHQLIKTLIADCAAHG---WGEYRTHLA--------L
MDQIAETYNWNN---NIL---MRFNEAIKNTLDPKGIL---APGKN----------GV--
------------------------WP-STY---------K----RSLYKF----------
------------------------------------------------------------
-----------------------
>OQD77096 Penicillium decumbens
------------------------------------------------------------
MPV---------------------------------------------------------
-----------------PFA-----------------------LP--PN-TSQETFARFL
AEVSQV-VG---DENITVVEKVE-----ELRD-GS--YLDQPRTHDPHHIV------DQD
-YFMASAVVCPRSVPDIQAIVHTANEFKIPLWPTSIGRNTGYGGAAPRLRGSVVLDLGRH
LNRVLEVNVDGAYAVLEP--------------------GVTFADLYQYLVD-NGLSD---
-KLWIDVPDLGG------GSVLGNTIERGVGYT--PYGGKSDHWMMHCGMEVVLPNGELM
RTGMGALPKKPG----KPDGPLHEDPGN-DCWQLFPY----GFGPYNDGIFSQ--GNLGI
VTKMGMWLM--PNPGGFQSY---LITIPREEDLHQAVDIIRPLRLQMV-LQNVP------
------TIRHILMDAGCLG-----TKAHY-T----------------------ST-----
----KGP-------LDD-AEIDAIA-KRLN-LG----RWNFYGALY-----GP-EPARKA
LWGIIKEAFS--------------AIPGAKFYF----------PEDIKE-----------
--------------KSVLHIRHK-----------TLQGIPTFDELAWVDW-V--------
----PN-G------------AHLFFSPISKVTGDDAMLQ---------------------
YSVTKKRVRE---------AGL------------D--------FIGTFTV---------G
LREMHHIVCIVFD-RTDAESKRKAHWLIKTLIDDCAAYG---WGEYRTHLA--------L
MDQIAGTYNWNN---NIL---MRFNETIKNTLDPKGII---APGKN----------GV--
------------------------WP-STY---------P----RSMYKL----------
------------------------------------------------------------
-----------------------
>XP_0133249091 Rasamsonia emersonii
------------------------------------------------------------
MSFHT-------------------------------------------------------
-----------------------------------------------PC-----------
-------CG--LQGSVTVFKSIDVCMHLYAPD-GS--YLNQPYAHDPHYLL------EKD
-HLLASAVICPRSVPEVQEIVKLSNQFQIPLWPISIGRNSGYGGAAPRLRGSVVVDLGRH
MNRILEVNVEGAYALVEP--------------------GVTFKNLHDYLVQ-HNLRD---
-KLWIDVPDLGG------GSVMGNCLERGVGYT--PYG---DHWMMHCGMEVVLPNGELL
RTGMGAMP-QPRN-PGDKPVRLDEEPGN-KCWQLFPY----GFGPYNDGLFSQ--GSVGI
VTKMGIWLM--PNPGGYQAY---LITFPKEEDLHKAVDIIRPLRL------NVP------
------TIRHILLDAAVMG-----KKSDY-T----------------------SS-----
----NEP-------IDD-AGLDAIA-RKLN-LG----RWNFYGALY-----GP-EKTRNM
LWGIIKEAFS--------------AVEGARFFF----------PEDIQE-----------
--------------YCVLHTRHQ-----------TLQGIPTFDELKWLNW-V--------
----PN-G------------AHLFFSPISKISGDDAMLQ---------------------
YSVTKKRCLE---------AGL------------D--------FIGTFCV---------G
MREMHHIVCIIFD-RKDPASRQKAHWLIKTLIADCAAHG---WGEYRTHLA--------L
MDQIAETYNWNS---NVL---MRFNETVKNALDPKGIL---APGKN----------GI--
------------------------WP-SSY---------P----RQLYKLYG--------
------------------------------------------------------------
-----------------------
>XP_0284886731 Byssochlamys spectabilis
------------------------------------------------------------
MTI---------------------------------------------------------
----------NAGQPVAPLV-----------------------LP--PG-TTKETFTAFI
HEVVQV-VG---PDNVTVIRTQE-----DLKD-GT--YENPVFSHDIYHVM------DKD
-YMVASAIVLPASVPEVQDIVRLAGKFQIPLWPTSIGRNVGYGGAAPRLPGSVVLNLGAK
MNRVLEVSVEGAYALVEP--------------------GVTFAGLYDYLVQ-HNLQD---
-KLWIDVPDIGG------GSVLGNTLDRGVGYT--PYG---DHWMMHCGLEVVLPTGELM
RTGMGALPQPPEN-GRKYSGRPDEEPGN-KCWQLFPY----GFGPYNDGLFSQ--SNLGI
VTKLGIWLM--PNPGGYQSY---LITIPREEDLRQAVDIIRPLRLQMV-LQNVP------
------TLRHILLDAGVVG-----RKKDY-T----------------------SS-----
----NGP-------VDE-AGLDAIC-KKLN-LG----RWNFYGALY-----GP-EATRKA
LWSVIKKAFS--------------AIKGVKFFF----------PEDIKE-----------
--------------YCVLHVRDK-----------TLQGIPTFDELKWVDW-I--------
----PN-G------------SHLFFSPISKVTGDDAMLQ---------------------
YSVTKKRVSE---------AGF------------D--------FIGTFTV---------G
LREMHHIVCIVFD-KNDDDSKKRAHKLIKTLIADCAAHG---WGEYRTHLA--------L
MDQIAETYNWNE---NIL---MKFNERIKNAVDPKGIL---APGKS----------GV--
------------------------WP-AAY---------P----KSVYKL----------
------------------------------------------------------------
-----------------------
>PCG89438 Penicillium sp occitanis
------------------------------------------------------------
MS------------------------------------PPALHPANL-----NPN-----
------------KGKDEPFI-----------------------LP--PG-VTSAQFSRFL
KRCREI-CG---VENVKVVEAEE-----QLVD-GS--YYEPNKTHDMHHIV------DRN
-YFVCSATISPRAVPEVQDMMCLCNEFEVPVWPVSIGRNTGYGGAAPRVPGSIVLELGKH
MNRVLEVNAEDAYALVEP--------------------GVTFFALHEYLEK-NNLKD---
-RVWMDVPDLGG------GSVLGNTIERGVGYT--PYG---DHWMMHCGMEVVLPTGELI
RTGMGAMP-N-SR-DDVTGIRPDEQTPN-RAWQLFNY----GFGPYNDGIFSQ--SSLGI
VVKMGIWLM--PNPGGYQAY---MITIPTDKDLKTAVDIIRPLRTQMV-LQNVP------
------TLRSILMDAAVSN-----PRSHF-L----------------------KE-----
----DRP-------FTD-AELDQIC-KDLD-LG----RWNFYGALY-----GP-EPVRDV
LWSTIKQAFS--------------VIPGARFYF----------PEDRKE-----------
-------------PFSVLKTRSL-----------TLQGIPTFDELRWVDW-L--------
----PN-G------------SHLFFSPIAKVSGDDAMLQ---------------------
YSVTLKRCLE---------AGV------------D--------FIGDFVI---------G
MREMHHIVCITFD-KKNEESKRRAHWLIETLIKDCAEYG---WGEYRTHLA--------V
MDQVALTYDFND---NAQ---MKLNEQIKNALDPKGIL---APGKN----------GV--
------------------------WP-KNY---------S----KEEWRIPKS-------
------------------------------------------------------------
VTLDKPQQTLSRQSSGWRTPEKL
>XP_0024782761 Talaromyces stipitatus
------------------------------------------------------------
MS------------------------------------PPPLKPVNR-----NPN-----
------------KGKDEPFI-----------------------LP--PN-VTSAQFSKFL
KRCREI-CG---VENVKVIEAEE-----QLVD-GS--YYEPNKTHDMHHLV------DRN
-YFVCSATISPREVPEVQDMMRLCNEFEVPVWPVSIGRNTGYGGAAPRVPGSIVLELGKH
MNRVLEVNAEDAYALVEP--------------------GVTFFALHEYLEK-NNLKD---
-KVWIDVPDLGG------GSVLGNTIERGVGYT--PYG---DHWMMHCGMEVVLPTGELI
RTGMGAMP-N-SR-DDVNGIRPDEQKPN-RAWQLFNY----GFGPYNDGIFSQ--SSLGI
VVKMGIWLM--PNPGGYQAY---MITIPTDKDLKTAVDIIRPLRTQMI-LQNVP------
------TLRSILMDAAVAH-----PRSHF-L----------------------KE-----
----DRP-------FTN-AELDQIC-KDLD-LG----RWNFYGALY-----GP-QPVRDV
LWSTIKQAFS--------------VIPGAKFYF----------PEDRNE-----------
-------------PFSVLKTRSL-----------TLQGVPTFDELRWVDW-L--------
----PN-G------------SHLFFSPIAKVSGDDAMLQ---------------------
YSVTLKRCLE---------AGV------------D--------FIGDFVI---------G
MREMHHIVCITFN-KKDPESKRRAHWLIETLIKDCAEYG---WGEYRTHLA--------V
MDQVALTYDFND---NAQ---MKLNEQIKDALDPKGIL---APGKN----------GV--
------------------------WP-KNY---------N----KEEWRIPKS-------
------------------------------------------------------------
VTLDKTQHTLSKKRSGWRTPEKL
>CEJ81907 Torrubiella hemipterigena
------------------------------------------------------------
MA------------------------------------STLKVPSAR-----GQS-----
------------K-PGEPMV-----------------------LP--PG-IDAETFARFL
ERVRGI-SG---DENIAIVEAKE-----QLKD-GT--YMEPNKTHDMHHII------DQD
-YFVCSATVAPRNVPQVQEIVKLCNEFDIPMWPFSIGRNTGYGGAAPRVPGSICLDMGRH
LNRIIEVNAQDAYALVEP--------------------GVTYAALHQYLVD-NNLRD---
-KVWLDVPDLGG------GSVLGNAIERGVGYT--PYG---DHFMMHCGLEVVLPNGELV
RTGMGAMP-DPSQ-GSTQGLSPDQHPPN-RAWQLFNY----GFGPYNDGIFTQ--SSLGI
TTKMGIWLM--PNPGGYQAY---MITIPTDKDLHTAIEIIRPLRTQMV-LQNVP------
------TLRSIIMDAAVAN-----PREHY-L----------------------KE-----
----DRP-------FTE-EELDKMC-KDLD-LG----RWNFYGALY-----GP-EPVRNV
LWSVIKQAFS--------------TIAGAKFYF----------PEDRTE-----------
-------------PHSVLKTREK-----------TMQGIPSYDELRWVNW-M--------
----PN-G------------SHLFFSPIAKVSGDDAMKQ---------------------
FEVTSRRCRE---------AGI------------D--------FIGDFVI---------G
MREMHHIVCITFD-RGSAESKRRAHWLIETLIKDCAEYG---WGEYRTHLA--------V
MDQIANTYNFND---NAL---MKLNETIKNALDPKGIL---APGKN----------GI--
------------------------WP-QTY---------Q----KDAWKIESS-------
------------------------------------------------------------
ELPAKKQL---------------
>XP_0166447751 Scedosporium apiospermum
------------------------------------------------------------
MSSSPTAKQTVP-----------I-VDGG---------KALKTPNKNA------------
-------NGNSSKTPGDPLV-----------------------LP--PN-TSSDHFQSFI
KRAREI-CG---PENVFIVERED-----QLVD-GN--YFEPNTTHDMHALL------DRS
-YFVCSATISPRNVPEVQDMVRLCNEFDIPVWPFSIGRNTGYGGAAPRVPGSIGLHLGKH
MNRVLEVNTEGAYALVEP--------------------GVTYYAMHEYLEK-HNLRE---
-KVWLDVPDLGG------GSIIGNAIERGVGYS--PYG---DHWMMHCGLEVVLPNGELV
RTGMGALP-DKAS-GHTSGLRADEQPGN-RAWQLFNY----GFGPYNDGIFSQ--SSLGI
VVKMGIWLM--PNPGGYQAY---MITFPRDEDLHQIIDTIRPLRLQMV-LQNVP------
------TLRSILMDAAVHN-----PKKHY-T----------------------DS-----
----DEP-------LSD-KELDEIA-ERLN-LG----RWNFYGALY-----GP-EPIRNT
LWGIIKESFS--------------KIPGAKFYF----------PEDRTE-----------
-------------EHSVLRTRAL-----------TLQGIPSFDELRWVDW-L--------
----PN-G------------AHLFFSPISKITGQDAVLQ---------------------
YQVTRKRCLE---------AGL------------D--------FIGDFLV---------G
MREMHHIVCIVFN-REDPDSKRRALWLIRTLIDDCAQHG---WGEYRTHLA--------V
MDQIANTYNFND---NAQ---MKLNEMIKDAMDPKGIL---APGKN----------GI--
------------------------WP-QTY---------D----KGAWVISPDP------
------------------------------------------------------------
GQLPTSNTN--------------
>XP_024725167 Amorphotheca resinae
------------------------------------------------------------
MAPSATVDHT----------------NGGIPH-HPKTATKLKEPNGVT------------
-----------SRSSGDPLV-----------------------LP--PG-TSSEQFADFI
SRAKAI-CG---AENVFIVETSD-----QLID-GT--YKEPNKTHDMHAVL------DRS
-YFVCSATISPRNVPEVQEMMRLCNEFDIPVWPFSIGRNTGYGGAAPRVPGSICLELGKN
MNRILEVNTEDAYALVEP--------------------GVTYFDLHEYLEK-HNLRE---
-KVWIDVPDLGG------GSIIGNTIERGVGYT--PYG---DHFMMHCGMEVVLPNGELI
RTGMGALP-DKTS-GHRDGLRPDEQPGN-KAWHLFNY----GFGPYNDGIFTQ--SNLGI
VVKMGIWLM--PNPGGYQAY---MITFPRDEDLHQVMDIIRPLRIQMV-LQNVP------
------TLRSILMDAAVHG-----NKKSF-S----------------------NS-----
----DKP-------LTD-AELDEIA-KKLD-LG----RWNFYGALY-----GP-EPIREA
LWSIIKKAFS--------------AVPGAKFYF----------PEDRHE-----------
-------------EYSVLRTRAL-----------TLQGIPTFDELRWVDW-L--------
----PN-G------------AHLFFSPIAKISGDDATLQ---------------------
YQVTKKRCDE---------AGL------------D--------FIGDFVV---------G
MREMHHIVCIVFD-REDPESKKKAHWLIRTLIDDCAAYG---WGEYRTHLA--------V
MDQIAGTYNFND---NAQ---MKLNEQIKNALDPKGVL---APGKN----------GV--
------------------------WP-STY---------N----KKAWAIPTD-------
------------------------------------------------------------
-----------------------
>CZS92051 Rhynchosporium agropyri
------------------------------------------------------------
MTINDTTDKN----------------GTSLPSLRP-ESAALKMPTQVD------------
---------RSSQQKGDPMI-----------------------LP--PG-ISSSQFQDFI
KRASSI-VG---PENIEVILPDN-----TLDD-GS--YQKPCHGHDMHAIL------DRD
-YFVTSAVVCPRSVPEVQSMMRLFTETGIPVWPYSIGRNTGYGGAAPRVPGSVGLSLGKN
MNKILNVDTEDAWALVEP--------------------GVTFMDLHDHLEK-NGLRE---
-KVWLDVPDLGG------GSIIGNAVERGVGYT--PYG---DHWMMHCGLEVVLPNGELV
RTGMGALP-DPTV-STDPTVPPHDQPGN-RAWHLFNY----GFGPYNDGIFTQ--SSLGI
VVKMGIWLM--PNPGGYQAY---MITLPRDEDLAAAMEIIRPLRIQMV-LQNVP------
------TLRHILLDAAVHN-----PKSHY-T----------------------NK-----
---VNEP-------LND-EELDAIA-KQLD-LG----RWNFYGALY-----GP-EPVRNV
LWTVIKDAFS--------------SIPGAKFYF----------PEDRKE-----------
-------------EKSVLRTRAK-----------TLQGIPTMEELRWVDW-L--------
----PN-G------------AHLFFSPIAKISGRDATAQ---------------------
YEVTRKRCKE---------AGL------------D--------FIGTFVV---------G
MREMHHIVCIVFD-RESPSSKQKAHWLLKSLIKDAAAHG---WGEYRTHLA--------V
MDQIAETYNFND---GAL---MKMNETIKNAMDPSGVL---APGKN----------GI--
------------------------WP-QTY---------D----RESWRLDNKE------
------------------------------------------------------------
-----------------------
>PVH81999 Cadophora sp
------------------------------------------------------------
MI----------------------------------------------------------
-------------------------------------------LP--PG-ISSSQFKDFI
SRATSI-VG---PKNVEVILPDN-----SLND-GS--YENPCHGHDMHAIL------DRD
-YFVTSAVVSPRSVPEVQEMMRLCTETGVPVWPYSIGRNTGYGGAAPRVPGSVGLNLGKN
MNRVLNVDTEDAWALVEP--------------------GVTFLGLHEYLEK-NGLRE---
-KVWLDVPDLGG------GSIIGNAAERGVGYT--PYG---DHWMMHCGLEVVLPNGELV
RTGMGALP-DPTV-SKDPSIPPHDQPGN-RAWHLFNY----GFGPYNDGIFTQ--SSLGI
IVKMGIWLM--PNPGGYQAY---MITLPRDSDLAAAMEIIRPLRIQMV-LQNVP------
------TLRHILLDAAVHN-----PKSHY-T----------------------KD-----
---IDRP-------LND-AELDAIA-SQLK-LG----RWNFYGALY-----GP-EPVRNV
LWSVIKQAFS--------------SIEGAKFYF----------PEDRTE-----------
-------------ENSVLRTRAK-----------TLQGIPTLEELRWVDW-L--------
----PN-G------------VHLFFSPIAKISGQDASLQ---------------------
YEVTSKRCKE---------AGL------------D--------FIGTFVV---------G
MREMHHIVCIVFN-REDPESKKKAHWLIKTLIQDAAAHG---WGEYRTHLA--------V
MDQIAETYNFND---GAL---MKLNETIKNAMDPKGVL---APGKN----------GI--
------------------------WP-RIY---------D----RESWRLDNK-------
------------------------------------------------------------
-----------------------
>XP_0180771261 Phialocephala scopiformis
------------------------------------------------------------
MSR--------------------I-----------------QVP----------------
------------PSEGGPKV-----------------------LP--PG-CTLENFNAFL
TAARTL-CT---PSNVHLIELDS-----PLID-GD--YMHPCKGHDMHAIL------SQD
-YFVASATISPRDVPEVQELMRLCNKFDIPVWPFSIGRNTGYGGAAPRVPGSVCLDLGRH
LNRVLEVNTEGAYALVEP--------------------GVTFYDLHEYLEK-HGLRE---
-KVWLDVPDLGG------GSIIGNAVERGVGYT--PYG---DHWMMHCGMEVVLPNGDLI
RTGMGALP-DPTI-ATDPNLRPDQQPGN-RCWQLFNY----GFGPYNDGIFTQ--SSLGI
VVKMGIWLM--PNPGGYQAY---MITLPKDEDLHAAMDIIRPLRMQMV-LQNVP------
------TLRHILLDAAVHG-----TKASY-T----------------------SS-----
----TAP-------LTD-TELDAIA-QKLN-LG----RWNFYGAVY-----GP-EPIRSV
LLSTIKSAFL--------------KIPSSKFFL----------PEDRTE-----------
-------------PNSVLHTRAK-----------TMQGIPTFDELKWVDW-L--------
----PD-G------------AHLFFSPITKISGDDAMLQ---------------------
YKLTRQRCEE---------FGL------------D--------FIGDFIV---------G
MREMHHIVCITFS-RTSAASKAAAHNLIKTLIKDCAAHG---WGEYRTHLA--------L
MDQIAGTYDWNG---GAS---MRFNERVKEALDPRGVL---MPGKN----------GI--
------------------------WP-GRY---------E----RESWVIE---------
------------------------------------------------------------
-----------------------
>CZR50926 Phialocephala subalpina
------------------------------------------------------------
MAPHANETSSNNNGHD--------------------ATPQPQQPHRPS------------
---------QRASAKGGPKI-----------------------LP--PG-CSEENFTSFL
DAARKL-VE---DDNVFLIELDH-----NLID-GD--YMQPCKGHDMHAIV------DRE
-YFVASATVSPRDVPEVQELMRLCNKHEIPVWPFSIGRNTGYGGAAPRVPGSVCMDLGKH
MNKVLDVNVEGAYALVEP--------------------GVTFFDLHEYLEE-RNLRE---
-KVWLDVPDLGG------GSIIGNAVERGVGYT--PYG---DHWMMHCGMEVVLPNGDLI
RTGMGALP-DPTV-SKDPNLRPDQQPGN-RCWQLFNY----GFGPYNDGIFTQ--SSLGI
VVKMGIWLM--PNPGGYQAY---MITLPRDEDLHAAMDIIRPLRMQMV-LQNVP------
------TLRHILLDAAVYG-----NKKSY-S----------------------SS-----
----DKP-------LTD-EELDEIA-KKLD-LG----RWNFYGAVY-----GP-EPIRNV
LLSVIKQSFL--------------SIPGARFWL----------PEDRKE-----------
-------------PNSVLHTRSN-----------TLQGIPSVDELKWVDW-L--------
----PN-G------------AHLFFSPITKISGDDAMLQ---------------------
YSVTKKRCVE---------AGL------------D--------FIGTFVV---------G
MREMHHIVCIVFN-REDHESKKKAHWLIRTLIQDCAEHG---WGEYRTHLA--------L
MDQIAKTYNFND---NAQ---MKLNERIKDALDPKGVL---APGKN----------GI--
------------------------WP-KGY---------D----KEAWAIPSE-------
------------------------------------------------------------
-----------------------
>XP_0077827581 Coniosporium apollinis
------------------------------------------------------------
MA---------------------------------------SVPR---------------
-----------------PMR-----------------------LP--PG-MSLDQFSRFV
TRAHDI-CG---AENVRIIEKSD-----PLHD-GS--YMDPCKGHDMHAVL------EKD
-YFVASAVIFPREVPEVQALMRLCNEFEVPVWPYSIGRNTGYGGAAPRVPGSIAMDLGVH
MNKILDVNVDDATALVEP--------------------GVTFMGLHQYLEK-HKLRD---
-RVWLDVPDLGG------GSIIGNAVERGVGYT--PYG---DHWMMHCGLEVVLPSGELI
RTGMGAMP-DSDD-PSIQRMRPDQQPPN-RAWQLFNY----GFGPYNDGIFTQ--SSLGI
VVKMGIWLM--PNPGGYQAY---MITLPSDAALSAALDLTKPLRVGMV-LQNVP------
------TFRHILLDAAVYG-----PKSTY-S----------------------DS-----
----DKP-------LTE-DDLDAIA-KKLD-LG----RWNFYGAVY-----GP-EPVRSV
LLSVIKDSYL--------------SIPGTRFYL----------PEDRNE-----------
-------------PRSVLKTRSN-----------TLQGIPSLDELRWVDW-L--------
----PN-G------------AHLFFSPIAKISGADAMAQ---------------------
YDITAARCRE---------AGL------------D--------FIGTFVV---------G
MREMHHIVCIVFN-REDPSSRKRAHWLIRTLVDDCAKRG---WGEYRTHLA--------L
MDQIAGTYNFND---NAQ---MKLNETIKNALDPKGVL---APGKN----------GI--
------------------------WP-KSY---------N----KADWAISVD-------
------------------------------------------------------------
-GEVKGAKGNESKL---------
>XP_0336828291 Trematosphaeria pertusa
------------------------------------------------------------
MPS---------------------------------------VPSR--------------
------------AVSMEPRC-----------------------LP--PN-TTLIKFQEFC
LRAKSL-CG---EENLAIISKST-----ELID-GD--YMNPCKAHDMHSLF------ERD
-AFVASAVIWPRDTPEVQSIVRLCNEFSMPLWPYSVGRNTGYGGTAPRVSGSIAMDLGKH
LNKILDVNVEGAYALVEP--------------------GVTFMDLHEYLMK-NNLRE---
-HLWVDVPDLGG------GSIIGNALERGVGYT--PYG---DHWMMHCGLEVILPDGELM
RTGMGALP-DPT--IEKPGVPPHEQPGN-RCWQLFNY----GFGPYNDGIFTQ--SSLGI
VVKMGIWLM--PNPGGYQAY---MITFPRDDDLEAIVDIIRPLRLQMV-LQNVP------
------TLRHILLDAAVAG-----NKSSY-T----------------------QK-----
----EGL-------LND-AELDDIA-KRLD-LG----RWNFYGAVY-----GP-EPIRNI
LLETIKKAFL--------------AVPGSKFFL----------PEERNE-----------
-------------PFSVLRTRSK-----------TLQGIPTIDELRWVNW-L--------
----PN-G------------AHLFFSPITKISGKEANLQ---------------------
YEVTKSRCAQ---------AGL------------D--------FIGTFTI---------G
MREMHHIVCIVFD-REDPESRHKARWLIRTLIKDCAAYG---WGEYRTHIA--------L
MDQIANTYSFND---NAQ---MKFNEKIKNALDPNGIL---APGKN----------GI--
------------------------WP-QQY---------D----KQAWVLDESE------
------------------------------------------------------------
-------------------PEPM
>OCL14615 Glonium stellatum
------------------------------------------------------------
ISR---------------------------------------------------------
------------NFTMEPRC-----------------------LP--PN-TALAKFHDFI
SRARQI-CA---EDNVTIVAKTT-----ELVD-GD--YINPNKTHDMHYLY------EQD
-TFVASAVICPNNVPEVQDIVRLANEFSIALWPYSASRNTGYGGAAPRVSGSVALNLGKN
MNKILEVNTEGAFALVEP--------------------GVTFMDLHDYLEK-HNLRE---
-ELWLDVPDLGG------GSIIGNAVERGVGYT--PYG---DHWMMHCGLEVILPNGELL
RTGMGALP-DPT--VAKEGVAAHDQPGN-RCWQLFNY----GFGPYNDGIFSQ--SNLGI
VVKMGIWLM--PNPGGYQPY---MITFPRDDDLEAVVDTIRPLRLQMV-LQNVP------
------TLRHILLDAAVAG-----NKASY-S----------------------DK-----
----NGP-------LND-TELDEIA-RGLD-LG----RWNFYGAVY-----GP-EPIRNV
LLETIKSAFL--------------TIPGSKFFL----------PEDRDE-----------
-------------PYSVLHTRAK-----------TLQGIPTLDELRWVSW-L--------
----PH-G------------SHLFFSPITKISGKDANLQ---------------------
YEVTKRRCAE---------AGL------------D--------FIGTFTI---------G
MREMHHIVCIVFN-REDLVSRQKARWLIRTLIKDCAAYG---WGEYRTHIA--------L
MDQIANTYSFND---NAQ---MKFNEVIKNAVDPNGIL---APGKN----------GI--
------------------------WP-QQY---------D----KKAWVINEN-------
------------------------------------------------------------
EEQPKSKSNF-------------
>TID19977 Venturia nashicola
------------------------------------------------------------
------------------------------------------------------------
---------------MKPLR-----------------------LP--PN-FTEDRFSDFI
SRAGNL-CG---HENIRIISSAD-----DLMD-GD--YMNPCKAHDMHAIY------DRD
-FFVASAVVCPRDVPNVQDIVRLANEFCMPLWPYSVGRNTGYGGTAPRVSGSIALDLGTH
MNKVLDVNIDGAFALVEP--------------------GVTFMQLHDYLEE-NGLRE---
-HLWLDVPDLGG------GSIIGNAIERGVGYT--PYG---DHWMMHCGLEVILPNGELI
RTGMGALP-EPGA-DK--SLRPDEQKGN-RCWQIFNY----GFGPYNDGIFTQ--SSLGI
VVKMGIWLM--PNPGGYQAY---MITFPRDDDISAIVDTIRPLRLQMV-LQNVP------
------TLRHILLDAAVAG-----NKASY-T----------------------DK-----
----KDP-------LND-QEIDDIA-KKLN-LG----RWNFYGAVY-----GP-EPVRNV
LLDVIKKSFL--------------AIQGAKFWL----------PEDRSE-----------
-------------PYSVLHTRAK-----------TLQGIPSLDELRWVSW-V--------
----PN-G------------AHLFFSPITKIAGKDANLQ---------------------
YHITKRRCAE---------AGL------------D--------FIGTFTI---------G
MRDMHHIVCIVFN-REDPIQRQNARWLIRTLIKDCAEHG---WGEYRTHIA--------L
MDQIAATYNFND---NAQ---MKLNETIKNALDPNGIL---APGKN----------GI--
------------------------WP-QSY---------A----KSEWVLGDA-------
------------------------------------------------------------
ETLFK-KSYLQ------------
>XP_0247378221 Hyaloscypha bicolor
------------------------------------------------------------
MPATLKSGYAASDPNADG--------PTAKPS------SSKKIPNLP--TQPKGS-----
------------QHSGGPLT-----------------------LP--PG-FTSEVYDEFI
AAARQI-LG---EQNVTVITDVA-----QLSL-EH--YTDPSKVHDMHNVV------EKT
-YFVASAVLCPRDVKDVQDIMKLCNQFEMPVWPFSIGRNTGYGGAAPRVPGSVALDLGKN
MNKILEVNVEGAFALVEP--------------------GVTFFDLHEYLVK-NNLRD---
-QLWIDVPDIGG------GSIIGNAVERGVGYT--PYG---DHWMMHCGMEVVLPSGELI
RTGMGALP-DPSR-PHPDGLRPDQVPGN-RAWQLFNY----GFGPYNDGIFSQ--SNLGI
VTKMGIWLM--PNPGGYQAY---LITLPRDEDLHTALDIIRPLRLQMV-LQNVP------
------TLRHILLDAAVSG-----NKKSY-T----------------------QK-----
----DEP-------LDD-EELDAIA-KKLK-LG----RWNFYGAVY-----GP-EPVRKV
LWSVIKEAFS--------------KIEGAQFIL----------PEETKD-----------
--------------HPVLQTRSG-----------TLQGIPSLDELAWVNW-L--------
----PN-G------------AHLFFSPIAKITGDDGMLQ---------------------
YSMTKKRCKE---------AGV------------D--------FIGTFTI---------G
MREMHHIVCIVFD-RYNKEKRDRAHWLIRTLIQDAAEHG---WGEYRTHLA--------L
MDQIADTYSFND---NAQ---RKLNETMKNALDPKGIL---APGKN----------GV--
------------------------WP-SNY---------D----REAWRIPGP-------
------------------------------------------------------------
DSL--------------------
>PMD33321 Hyaloscypha variabilis
------------------------------------------------------------
MPATLNGG-ATEHANGNGTHATENDIPT-KNF------SGKKIPNLP--TRTKES-----
------------KDPRAPLT-----------------------LP--PG-FTADKYEEFI
TAAQQI-VE---EKNVTVITDAA-----QLIH-EH--YTDPSKAHDMHNVV------EKT
-YFVASAVLSPRDVKDVQEIMRLCNEFEMPVWPFSIGRNTGYGGAAPRVPGSVALDLGKN
MNRILEVNVEGAFALVEP--------------------GVTFFDLHEYLVK-NNLRD---
-QLWVDVPDVGG------GSIIGNAVERGVGYT--PYG---DHWMMHCGMEVVLPSGELI
RTGMGALP-DPSR-PHADGLRPDQVPGN-RAWQLFNY----GFGPYNDGIFSQ--SNLGI
VTKMGIWLM--PNPGGYQAY---LITLPRDEDLHTALEIIRPLRLQMV-LQNVP------
------TLRHILLDAAVSG-----NKKSY-S----------------------DK-----
----DEP-------LND-EELDAIA-KKLK-LG----RWNFYGAVY-----GP-EPVRNV
LWSVIKDAFM--------------KIPGAKCIL----------PEETQD-----------
--------------HPVLQTRSG-----------TLQGIPSLDELAWVNW-M--------
----PN-G------------AHLFFSPIAKITGDDGMLQ---------------------
YSMTKRRCKE---------AGI------------D--------FIGTFTI---------G
MREMHHIVCIVFD-RYNKEKRDRAHWLIRTLIQDAAENG---WGEYRTHLA--------L
MDQIADTYSFND---NAQ---RKLNETIKNALDPKGIL---APGKN----------GV--
------------------------WP-SNY---------D----RDAWRIPART------
----------------------------------------------------------LI
DRLM-------------------
>PMD15297 Pezoloma ericae
------------------------------------------------------------
MPDTLTLNGGNDALNGN-INR-----ATAK-S------SSKKVPNPD--TEAKES-----
------------RNPGSPLT-----------------------LP--PG-FTPEKYAEFI
SAVQLI-VG---KENVDLITDAA-----QLIH-EH--YTDPSKAHDMHNVV------EKT
-YFVASAVLCPRDVKDIQDIMRLCNQFEMPVWPFSIGRNTGYGGAAPRLPGSIGLDLGKH
MNKVLEVNVEGAFALVEP--------------------GVTFFDLHDYLVK-NNLRD---
-QLWVDVPDVGG------GSIIGNAVERGVGYT--PYG---DHWMMHCGMEIVLPSGELI
RTGMGALP-DPSR-PHSEGLRPDQVPGN-RAWQLFNY----GFGPYNDGIFSQ--SNLGI
VTKMGIWLM--PNPRGYQAY---LITLPKDEDLSKALDIIRPLRLQMV-LQNVP------
------TLRHILLDAAYSG-----NKKSY-T----------------------DK-----
----DEP-------LND-EELDSIA-KKLK-LG----RWNFYGAVY-----GP-EPVRNV
LWSTIKQAFS--------------TIEGAKFIL----------PEETTE-----------
--------------HPVLQTRSG-----------TLQGIPSLDELAWVNW-Q--------
----PN-G------------AHLFFSPIAKITGEDGMLQ---------------------
YSMTKKRCKE---------AGI------------D--------FIGTFTI---------G
MREMHHIVCIVFD-RYNKAKRDRAHWLIRTLIQDAAEHG---WGEYRTHLA--------L
MDQIADTYCFND---NAQ---MKLNETIKNALDPKGIL---APGKN----------GV--
------------------------WP-SNY---------D----KDAWRISAP-------
------------------------------------------------------------
DAF--------------------
>XP_0180641451 Phialocephala scopiformis
------------------------------------------------------------
MASTRV------------------------------EKVLYRVPNDS-------------
----------SKKNAADPIA-----------------------LP--PG-TSSEDFKEYI
KKAVEI-VG---EENVTVINNKD-----ELTK-EH--YTDPSKAHDMFHVF------DKD
-YFVASAVIAPRKVSEVQAIMKLCNEYGIPVWPFSVGRNVGYGGSAPRVPGSIGLDMGRN
MNKVIEVNESGAYALVEP--------------------GVTYADLYAYLVE-KKLDQ---
-KLWIDTPDLGG------GSVLGNAIERGVGYT--PYG---DHFMMHCGMEVVLPSGELL
RTGMGAMP-DPTQ-PHVEGGTLDQQPGN-KCWQLFNY----GFGPYNDGIFTQ--SNLGV
VTKMGIWLM--VNPGGYQPY---LITFPKDSDLPKVVDIIRELRLAMV-LQNVP------
------SIRHVLLDAAVLG-----TKASY-S----------------------SS-----
----DKP-------LTD-EEIDAIA-KKLN-LG----RWNFYGALY-----GP-KPIQDV
MWQVVKQTFG--------------SIEGAKFFL----------PEDVPD-----------
-------------KNAVLHIRAK-----------TLQGIPTFDELKWVDW-L--------
----PN-G------------AHLFFSPISKISGEDATLQ---------------------
YSITKKRVIE---------AGF------------D--------FIATFTI---------G
MREMHHIVCLVFN-RNDAGQKERVHKLIRQLIDDCAAHG---WGEYRTHLA--------L
MDQIAETYNFND---NAQ---MKLNEKIKNALDPNGIL---APGKN----------GV--
------------------------WP-ATY---------N----KQAWRLTAE-------
------------------------------------------------------------
SSLSR------------------
>XP_001545605 Botrytis cinerea
------------------------------------------------------------
MAASIVTTD---------------------------TPLALRVPNAA-------------
----------TTPAANDPLA-----------------------LP--PG-TSSEKFAEFI
SHAEQT-TG---AENVIIIRKKE-----ELTK-EL--YTDPSKAHDMYHLF------DKD
-YFVVSATIAPRNVEEVQAIVRLCNDYEIPLWPFSIGRNVGYGGAAPRVPGSIGLDMGKN
MNKVLEVNSEGAYALLEP--------------------GVTFFSLYDYLKE-KKLDD---
-QLWIDTPDLGG------GSVVGNTIERGVGYT--PYG---DHFMMHCGLEVVLPTGELI
RTGMGALP-DPTQ-PTVEGGSLDQQPGN-KCWQLFPY----GFGPYNDGIFSQ--SNLGI
VTKMGIWLM--PNPGGYQPY---LITFPKDTDLPKIVDIIRPLRLQMV-IQNVP------
------SIRHILLDAAVMG-----TKKSY-Y----------------------DV-----
----DRP-------LNE-EELDAIA-KELN-LG----RWNFYGALY-----GP-KPVRDV
LWQVVKDAFG--------------TIEGAKFFL----------PEDIKE-----------
--------------KCVLHIRAK-----------TLQGIPTIDELSWVDW-L--------
----PN-G------------AHLFFSPISKISGEDASKQ---------------------
YALTQKMTLE---------AGF------------D--------FIGTFTI---------G
MREMHHIICLVFD-REDEDQKRRAHKLIRELIQVCADNG---WGEYRTHIA--------L
MDQIAETYGWND---NAQ---MKLNEKIKNALDPKGIL---APGKN----------GV--
------------------------WP-ASY---------D----RSAWRLDAN-------
------------------------------------------------------------
SERTRTR------------P---
>XP_0078275271 Pestalotiopsis fici
------------------------------------------------------------
MA----------------------------------------FPQ---------------
-----------------PLV-----------------------LP--PG-IEASRFEAYL
KAVTEV-VG---AENVTVIHSED-----VLTK-ES--YLDPSKAHDMFHVF------DKD
-YFIASAVVAPRKVTEVQAVMRLCNEFKVPVWPFSIGRNVGYGGAAPRVPGSIGLDMGRN
MNKVLEVSEQNAYCLLEP--------------------GVSYTDLYNYLVE-KKLND---
-KLWVDVPDLGG------GSVLGNCMERGVGYT--PYG---DHFMMHCGMEIVLPNGELV
RTGMGAMP-NPSA-SSSD-GTIDEQPGN-RCWQLFNY----GFGPYHDGIFTQ--SNYGV
VVKMGMWLM--PNPGGYQPY---LITFEKDSDLPQIVEIIRQLRLAMV-LMNVP------
------SIRHILLDAAVLG-----DKKSY-K----------------------NV-----
----DRP-------LTE-EELVEIQ-NQLG-LG----RWNFYGALY-----GP-EIMRNA
QWEVIKGAFG--------------QIPGSKFFW----------PEEGKQ-----------
-------------SPGVLDIRAK-----------TLAGIPTTDELKWVDW-L--------
----PN-G------------SHLFFSPISEITGDAANLQ---------------------
YSITKKRVLD---------AGF------------D--------FIGTFTI---------G
MREMHHIVCLVFD-RKSPEQREKMHKLIRTLIDDCAAHG---WGEYRTHLA--------L
MDQIADTYSWND---HAL---LKFSEKLKDAIDPNGIL---APGKN----------GV--
------------------------WP-ASY---------N----KEQWRLTGA-------
------------------------------------------------------------
SSLQRRS----------------
>XP_0180048371 Phialophora attinorum
------------------------------------------------------------
MKQPDRIAPEE---------------TVGGPT----APTAYRKPNGDSPRTAGD------
-----------------PIC-----------------------LP--PG-ISSARFKTFL
LRLAGI-CG---EDNVTAITKEE-----ELHH-ES--YLEPSKCHDMFSIM------NKE
-AFIASAVVSPRHTGEVQAIMRLCNEFEIPVWPFSIGRNVGYGGAAPRVPGSLGMDLGCN
MNKIIKVDVDGAYALVEP--------------------GVTYFDLHNYLVE-HNLRD---
-KLWVDVPDLGG------GSVLGNTVERGVGYT--PYG---DHYMMHCGMEVVLPNGELV
RTGMGALP-NPK---ADPNAPAYEQEPN-ESWQLFNY----GFGPYNDGTFTQ--SSLGV
VTKMGVWLM--TNPGGYQSY---MITFPRDEDLHQIVEIIRPLRVGMV-LQNVP------
------TLRHILLDAAVHG-----DRKSY-T----------------------DS-----
----DKP-------LTD-DEIDAIA-KKLN-LG----RWNFYGALY-----GP-APVREV
MWQVVKGAFS--------------QVPGAKFYF----------PEDQPD-----------
--------------NIVLQTRHN-----------TLQGIPSVTELKWVDW-L--------
----PN-G------------AHLFFSPIAKVSGDEAVAQ---------------------
YALTRKRCEQ---------AGL------------D--------FIGTFVV---------G
MREMHHIVCLVFN-RKDPKSCEKAHWVISTLVQDAAERG---WGEYRTHIA--------L
MDQIAQTYNFND---NAQ---MKLNERIKNALDPKGIL---APGKN----------GI--
------------------------WP-QTY---------D----AKSWAIKRPSLASLR-
------------------------------------------------------------
-----------------------
>XP_0297553501 Aureobasidium pullulans
------------------------------------------------------------
MKQPEDI-------------------VGGGPT----SPLAFRQAVGSSPQARAN------
-----------------PIR-----------------------LP--PG-ISAEVFQTFT
QRAAAI-CG---DENVVIISNSD-----ELNH-ES--YLDPSKCHDMYHVL------EDD
-YFISSAVITPRGVPDVQDMMRLCNEFSVPVWPFSIGRNVGYGGAAPRVPGSIGLDLGKH
MNKVLDINVDGAFALLEP--------------------GITFLDLHEHLVK-NNLRD---
-KLWVDVPDLGG------GSVIGNTIERGVGYT--PYG---DHWMMHCGMEVVLPDGSLI
RTGMGALP-NPK---ADPSRPPHEQDAC-ETWQLFNY----GFGPYNDGIFSQ--SSLGI
VVKMGIWLM--ANPGGYQSY---LITFPKDEDLHQILEVIRPLRVGMV-LQNVP------
------TLRHVLLDAAVHG-----NKKSY-T----------------------DS-----
----TKP-------LTD-VEIDEIA-KKIG-LG----RWNLHGALY-----GP-APIRDA
MWGVVKQSFS--------------SIPGAKFYF----------PEDMPD-----------
--------------NLVLQTRHL-----------TLQGIPSTTELKWVDW-L--------
----DN-G------------AHLFFSPISKVSGDDGVAQ---------------------
YKMTRTRCEE---------FGF------------D--------FIGTFVV---------G
MREMHHIVCLVFD-RKDPDSRRRAHKLIATLIDDGAKNG---WGEYRTHLA--------Y
MDQIAATYNFND---NAQ---MKLNEKIKNALDPKGIL---APGKN----------GV--
------------------------WP-KTF---------D----AESFKVPFQ-------
------------------------------------------------------------
-----------------------
>XP_0166357071 Fonsecaea multimorphosa
------------------------------------------------------------
MGEAQVSQQEK---------------VPAKPT----SAPALRQPNADSPITSGD------
-----------------PIV-----------------------LP--PG-ISSQTFKSFT
QRLVDI-VG---QENVTIVSKAT-----DLSQ-ES--YLDPSKAHDMFHIL------DAQ
-YFVSSAVVAPRDVPDVQAIMRLCNEFEIPVWPFSIGRNVGYGGAAPRVPGSIGMDLGQH
MNKILEVNVEGAYALVEP--------------------GVRFSDLHDYLVE-NNLRE---
-KLWIDVPDIGG------GSVLGNTCERGVGYT--PYG---DHYMMHCGMEVVLPDGSLV
RTGMGALP-NPD---ADPGLGPHAQPGN-DCWQLFNY----GFGPYNDGIFTQ--PALGV
VVKMGIWLM--ANPGGYQSY---LVTIPRDEDLHQAVEIIRPLRVGMV-LQNVP------
------TLRHVLLDAAVMG-----DRKTY-S----------------------NS-----
----TKP-------LTD-AEIDGIA-RKLN-LG----RWNFYGALY-----GP-PLVREA
MWQVVKASFG--------------QIPGAKFYF----------PEDMPD-----------
--------------NKVLQIRDG-----------TLQGIPSLDELKWVDW-L--------
----PN-G------------AHLFFSPIAKVSGSDATAQ---------------------
YQLTRRRSEE---------FGF------------D--------FIGTFVV---------G
MREMHHIVCIVFD-RRDEDSKRRAHKLISTLVDDAAKRG---WGEYRTHLA--------L
MDQVAATYNFNG---NAL---MKLNETVKNALDPKGIL---APGKN----------GI--
------------------------WP-QTY---------D----KASWRLSPQ-------
------------------------------------------------------------
-----------------------
>XP_0133161781 Exophiala xenobiotica
MST--------PAIAPVSIH-GQVDVHKYGDTLRVPIIHFPSFHLLGPLISGN-------
MLEALKNLTKDS-SSA----------AANGDS----SPKDARKANEAGPRKAGD------
-----------------PLC-----------------------LP--PG-IDSEKFKEFI
DRVLDI-VG---QTNVTVITGTE-----NLDK-ES--YLDPSKVHDMFHVL------AED
-YFVSSAVVAPRNVQDVQAIMRLCNEFEIPVWPFSIGRNVGYGGAAPRVPGSIGLDMGRN
MDKILEVNVDGAYALVEP--------------------GVTFQGLHDYLVK-NNLRD---
-KLWIDVPDLGG------GSVLGNTIERGVGYT--PYG---DHWMMHCGLEVVLPDGTLV
RTGMGALP-DPD---ADPNVPPDQQSGN-KTWQLFNY----GFGPYNDGIFTQ--SSLGV
VVKMGIWLM--ANPGGYQSY---LITFPRDEDLHQAVEIIRPLRIGMV-LQNVP------
------SIRHVLLDAAVMG-----DRKKY-S----------------------NS-----
----DKP-------LTD-TEIDEIA-AKLN-LG----RWNFYGALY-----GP-APIREA
MWQVVKASFS--------------KIPGAKFYF----------PEDMPE-----------
--------------NKVLQIRDG-----------TLQGIPSVDELAWVDW-L--------
----PN-G------------AHLFFSPIAKVSGDDAVAQ---------------------
YELTRRRSEE---------LGF------------D--------FIGTFVV---------G
MREMHHIVCIVFN-RKDRQQRENAHKLIHTLIDDAAKLG---WGEYRTHLA--------L
MDQIAGTYNFND---NAQ---MKLNETIKNALDPKGIL---APGKN----------GI--
------------------------WP-SSY---------D----KKAWSLQPGDRNG---
------------------------------------------------------------
EQGTRS-----------------
>KIV84505 Exophiala sideris
------------------------------------------------------------
MLEAVKNLTMNG-SP-----------ATNGDS----SHTGYLKPNKAGTRKTGD------
-----------------PLT-----------------------LP--PG-VDSEKFKDFI
RRVEDI-VD---QTNVTVITKAE-----HLGK-ES--YLDPSKVHDMYHVL------DED
-YFVSSAVVAPRKVREVQAIMRLCNEFEIPVWPFSIGRNVGYGGAAPRVPGSIGLDMGRN
MNKILDVNVDGAYALVEP--------------------GVTFVDLHEYLVK-NNLRD---
-RLWIDVPDLGG------GSVLGNTIERGVGYT--PYG---DHWMMHCGLEVVLPDGTLV
RTGMGALP-DPD---ADSSLPPDEQPAN-KAWQLFNY----GFGPYNDGIFTQ--SSLGV
VVKMGIWLM--TNPGGYQSY---LITLPRDEDLHQAVEIIRPLRVGMV-LQNVP------
------TLRHVLLDAAVMG-----DRKKY-S----------------------SS-----
----DKP-------LTD-AEIDKIA-AELN-LG----RWNFYGALY-----GP-PPIREA
MWQVVKASFS--------------TIPGAKFYF----------PEDMPE-----------
--------------NKVLQIRDG-----------TLQGIPSLDELKWVDW-L--------
----PN-G------------AHLFFSPIAKVSGEDAVAQ---------------------
YQLTRRRSEE---------FGF------------D--------FIGTFVV---------G
MREMHHIVCIVFN-RKDPEQRKNAFKLIQTLIDDAAKMG---WGEYRTHLA--------L
MDQIAGTYDFND---NAQ---MKLNETIKNALDPKGIL---APGKN----------GI--
------------------------WP-KSY---------D----KNAWSITP--------
------------------------------------------------------------
-----------------------
>XP_013267550 Rhinocladiella mackenziei
------------------------------------------------------------
--------------------------MGDPNN----EPRAYRRPNGDFPRNAGD------
-----------------PLV-----------------------LP--PG-IDSQTFKKFT
LRVADV-IG---SENVTVITKTE-----ELDK-ES--YMDPSKVHDMFYVV------DED
-YFVSSAVVAPRNVRDVQDIMKLCNEFEIPVWPFSIGRNVGYGGAAPRVPGSIGLDMGRN
MNKVLNVDVDGAYALVEP--------------------GVTFTDLHEYLVK-NNLRD---
-KLWVDVPDLGG------GSVLGNTCERGVGYT--PYG---DHWMMHCGLEVVLPDGSLI
RTGMGALP-DPN---GDPSLPPHEQPAN-KCWQLFNY----GFGPYNDGIFTQ--SSLGV
IVKMGIWLM--ANPGGYQSY---LVTIPRDEDLHQAIEIIRPLRVGMV-LQNVP------
------TLRHILLDAAVMG-----DRKTY-S----------------------NS-----
----DKP-------LTD-AELDAIA-TKLN-LG----RWNFYGALY-----GP-PPVREV
MWQVVKASFS--------------TIPGAKFYF----------PEDMPE-----------
--------------NTVLQTRNL-----------TLQGIPTMTELKWVDW-L--------
----PN-G------------AHLFFSPIAKVSGDDAVAQ---------------------
YQLTRRRSHE---------FGF------------D--------FIGTFVV---------G
MREMHHIVCIVFN-RKDREQRRRAHQLISTLVDDAAKQG---WGEYRTHLA--------L
MDQIAGTYNFND---NAQ---MKLNEKIKNALDPRGIL---APGKN----------GI--
------------------------WP-KSY---------D----KEAWKIPM--------
------------------------------------------------------------
-----------------------
>XP_022510856 Fonsecaea monophora
------------------------------------------------------------
MTSDLPILTT----------------TTNGNS----T---GRVPNGTASRNAGD------
-----------------PLV-----------------------LP--PG-IDSKQFHTFI
RRVQDI-VG---LENVTIVTSPG-----VSDE-ES--YLNPSKTRDIFHIL------DED
-YFVSSATVAPRNVADVQAIMRLCNEFEIPVWPFSIGRNVGYGGAAPRVPGSIGLDMGKN
MNRVIEVNVDGAYALVEP--------------------GVTFQDLHDYLVK-NNLRD---
-RLWVDVPDLGG------GSVLGNTLERGVGYT--PYG---DHWMMHCGLEVVLPDGTLL
RTGMGALP-NPD---ADPSLPPEEQPSS-QAWQLFNY----GFGPYNDGIFTQ--SSLGV
VVKMGMWLM--TNPGGYQSY---LITFPNDKDLHQAVEIIRPLRVGMV-LQNVP------
------TIRHVLLDAAVMG-----NRKRY-S----------------------QS-----
----DKP-------LTD-QEIDAIA-AELG-LG----RWNFYGALY-----GP-APVREA
MWQVVKASFS--------------QIPGAKFYF----------PEDMPQ-----------
--------------NKVLQIRDK-----------TLQGIPTVDELKWVDW-L--------
----PN-G------------AHLFFSPIAKVGGDDAVAQ---------------------
YELTRRRSEE---------FGF------------D--------FIGTFVI---------G
MREMHHIVCIVFD-RKNPEQRQKAHKLIATLIDDAAKRG---WGEYRTHLA--------L
MDQIAATYNFND---NAQ---MKLNETIKNALDPKGIL---APGKN----------GI--
------------------------WP-RSY---------D----KNAWRINV--------
------------------------------------------------------------
-----------------------
>XP_0077228921 Capronia coronata
------------------------------------------------------------
MSEAFKASTRLSLLGG----------HVGDKV----APDTLRRPNVQASRSAGD------
-----------------PLI-----------------------LP--PG-INSQSFKDFI
GKAIDI-VG---EDNVTVINDAQ-----QLGK-QS--YLDPSKVHDMFYIA------DED
-YFVSSAVVCPRNVQDVQTILRLSNEFEVPLWPFSVGRNVGYGGAAPRVPGSVGLDMGKN
MNKILEVNVDGAYALVEP--------------------GVTFAGLHDYLVQ-NNLRD---
-KLWVDVPDLGG------GSVLGNTIERGVGYT--PYG---DHWMMHCGLEVVLPDGTLL
RTGMGALP-DPS---ADPSLPADQQPAN-KCWQHFNY----GFGPYNDGIFTQ--SSLGI
VVKMGIWLM--PNPGGYQSY---LITIPRDEDLHQAVEIIRPLRAAMV-LQNVP------
------TIRHILLDAAVVG-----DKKAY-S----------------------NS-----
----DKP-------LTD-VELDAIA-KKLN-LG----RWNFYGALY-----GP-PPVRDA
LWQVVKASFS--------------AIPGAKFYF----------PEDIPE-----------
--------------SKVLQIRHD-----------TMQGIPSMDELKWVDW-L--------
----PN-G------------AHLFFSPIAKVTGDDAMAQ---------------------
YKVTRQRCEE---------YGF------------D--------FIGDFVV---------G
MREIHHIVCIVFD-RKDPKQRRNAHEMIRTLIDDAAKRG---WGEYRTHLA--------L
MDQIADTYNFNN---NAQ---MKLNETIKNALDPKGVL---APGKN----------GI--
------------------------WP-KTY---------D----GKAWKVPL--------
------------------------------------------------------------
-----------------------
>XP_007728563 Capronia epimyces
------------------------------------------------------------
MEH-----------------------HINGEA----TPDTRRRPNAQAPKNHGD------
-----------------PLV-----------------------LP--PG-ISSQTFKVFI
VRVINI-VG---ESNVDVIKDAQ-----QLGK-DS--YLDPSKVHDMFYIS------DED
-YFVSSAVVAPRNVQDVQAIIRLSNELVVPLWPFSVGRNVGYGGAAPRVPGSVGLDMGKN
MNQVLEVDVDGAYALVEP--------------------GVTFSDLHDYLVQ-NNLRD---
-KLWIDVPDLGG------GSVLGNTIERGVGYT--PYG---DHWMMHCGLEVVLPDGSLL
RTGMGALP-NPE---ADSSLPADQQPAN-KCWQHFNY----GFGPYNDGIFTQ--SSLGI
VVKMGIWLM--PNPGGYQSY---LITIPRDEDLHQAVEIIRPLRTAMV-LQNVP------
------TIRHLLLDAAVLG-----DRKAY-S----------------------NS-----
----DKP-------LTD-TEMDVIA-KKLN-LG----RWNFYGALY-----GP-PPIRDA
LWQVVKASFS--------------AIPGAKFYF----------PEEIPE-----------
--------------NKVLQIRHD-----------TMQGIPSMDELKWVDW-L--------
----PN-G------------AHLFFSPIAKVTGDDAMAQ---------------------
YKVSRQRCEE---------FGF------------D--------FIGDFVV---------G
MREIHHIVCIVFD-RKDPKQRRNAHQLIRTLIDDAAKHG---WGEYRTHLA--------L
MDQIAGTYNFNN---NAQ---MKLNETIKNALDPKGIL---APGKN----------GI--
------------------------WP-KSY---------D----GQAWKVPL--------
------------------------------------------------------------
-----------------------
>XP_0132563751 Exophiala aquamarina
------------------------------------------------------------
MPEQPKDYNKVT-QSD----------TSGGGH----GPLPIRRPNVDSQRLMGD------
-----------------PIA-----------------------LP--PG-IDSQTFKNFI
LTVADV-VG---VENVTVITGPE-----HHAK-DH--YMDPSKTHDMFYIN------DED
-YFISSAVVAPRNVKEVQALMKLFNEWEIPVWPFSIGRNVGYGGAGPRVRGSVGLDMGKN
MNKILKVDVEGAYALVEP--------------------GVTFQALHDHLVD-NNLRD---
-KLWIDVPDLGG------GSVLGNTIERGVGYT--PYG---DHWMMHCGLEVVLPDGSLV
RTGMGALP-PPG---VDPSVPADEQPSN-ECWQLFNY----GFGPYNDGIFTQ--SSLGI
VTKMGIWLM--TNPGGYQSY---MISFPRDEDLHQAIEVIRPLRVGMV-LQNVP------
------TIRHVLMDAAVMG-----TRKKY-S----------------------NS-----
----DKP-------LTD-AEIDEIA-KKLN-LG----RWNFYGALY-----GP-APVREV
LWQVIKQSFS--------------VIPGVKFYF----------PEEMPE-----------
--------------NQVLQIRHN-----------TLQGIPSFSELSWVDW-L--------
----PN-G------------AHLFFSPIAKVSGDDAVAQ---------------------
YELTRRRSEE---------FGF------------D--------FIGTFVV---------G
MREMHHIVCIVYD-RKDPEQRRKAHQLISLLVHDAAKAG---WGEYRTHLA--------L
MDQISGTYNFND---NAQ---MKLNVKIKNALDPRGIL---APGKN----------GI--
------------------------WP-QNY---------D----AAAWKVPL--------
------------------------------------------------------------
-----------------------
>XP_0077462211 Cladophialophora psammophila
------------------------------------------------------------
MT------------------------TSAVAN----EPLAYRQPEGSAPRESQSV-----
---------------KRPLV-----------------------LP--PG-TDNDKFQRFI
EEIASV-TG---SENVTVISDEA-----ELYH-DN--YLDPGKAHDMFHIV------YKT
-RLVSSAVVAPRNVPDVQSIMKICNMFEIPVWPFSIGRNVGYGGAAPRVPGSVGLDMGRH
MNKVLEVNVEGAYALLEP--------------------GVTFSALHEYLVT-NNLRD---
-KLWVDVPDLGG------GSIIGNTIERGVGYT--PYG---DHWMMHCGMEVVLPDGTLI
RTGMGSLP-SPD---EDSSLPPHEQPPN-KCWQLFNY----GFGPYNDGIFSQ--SSLGI
VVKMGMWLM--VNPGGYQSY---LITIPRDEDLHQAIETIRPLRVGMV-LQNVP------
------TLRHILLDAAVMG-----DRKSY-T----------------------NE-----
----DRP-------LND-AELDAIA-ASLG-LG----RWNFYGALY-----GP-EPVRVA
MWQVIKASFS--------------SIKGVKFFF----------PEEMPD-----------
--------------NVVLQTRHL-----------TLQGIPTMTELKWVDW-L--------
----PN-G------------AHLFFSPIAKVTGEDAVAQ---------------------
YEVTRRRSEE---------FGF------------D--------FIGTFIV---------G
MREMHHIVCIVFD-KKDPDSRQRAHRLIKILIDDAAARG---WGEYRTHLA--------L
MDQIASTYNFNN---NSM---MRLNEAIKNALDPKGIL---APGKN----------GI--
------------------------WP-KNY---------D----PSMYKIEI--------
------------------------------------------------------------
-----------------------
>KEQ62306 Aureobasidium melanogenum
------------------------------------------------------------
MKQ-NELAGEDG-----------I----GVGT----APGAFRIPDGSQPDAERR------
-----------------PLT-----------------------LP--PN-TSFDKFNNFM
QRIADI-VG---AENATVISSDN-----ELKH-ES--YLDPSKAYDMYHIT------PKE
-YFVSSAVVAPRNVPDVQAIMRLCNEFEIPVWPFSIGRNVGYGGAAPRVPGSVGLDMGKN
MSKILEVNVDGAFAFVEP--------------------GVTFIDLHNYLVE-NNLRD---
-KLWIDVPDLGG------GSVIGNTVERGVGYT--PYG---DHWMMHCGMEVVLPDGTLW
RSGMGGLP-NPK---ANPNAPPHEQAAN-ETWGLFNY----GFGPYNDGIFTQ--SSLGI
VVKMGIWLM--VNPGGYQSY---LITLPKDKDLHQALEIIRPLRVGMV-LQNVP------
------TMRHILLDAAVMG-----DRKSY-T----------------------DS-----
----DKP-------LND-DELDAIA-KKLN-LG----RWNFYGAVY-----GP-PPVREV
LLSVIKQSFL--------------QIPGAKYYE----------PQDMPD-----------
--------------NVVLQTRND-----------TLQGIPSTTELKWVDW-L--------
----PN-G------------AHLFFSPIAKVSGDDGVAQ---------------------
YEVTRQRCEE---------AGF------------D--------FIGTFVV---------G
MREMHHIVCIVFD-RKDPDSRRRAHWLIRTLIDDAAKRG---WGEYRTHLS--------V
MDQIAETYSFND---SAQ---MKLNDKIKAALDPKGII---SPGKN----------GV--
------------------------WP-KNY---------N----KADWKVPEQ-------
------------------------------------------------------------
-----------------------
>XP_016758956 Sphaerulina musiva
------------------------------------------------------------
MKQIDELQGE--------------------------APIAFRAPVGGGTNTA--------
-----------------PLT-----------------------LP--PN-TSLEKFNDFM
SSIAGI-VG---TENATVVSSDA-----ELQQ-ED--YLDPSKAHDMYHIT------EKE
-YFVSSAVVAPRNVGEVQAIMKLCNEFEIPVWPFSIGRNVGYGGAAPRVPGSIGLDMGRN
MNKVLEVNEDGAYAVLEP--------------------GVTFLDLHNYLVE-KNLRD---
-KLWIDTPDLGG------GSVIGNTVERGVGYT--PYG---DHWMMHCGMEVVLPDGSLW
RSGMGGLP-NPK---ADPNARPEDQAWN-ETFGLFNY----GFGQYNDGIFTQ--SSLGI
VVKMGIWLM--VNPGGYQSY---LITFPKDSDLHKAVEIIRPLRVGMV-LQNVP------
------SIRHILLDAAVMG-----NRKAY-K----------------------ES-----
----DEL-------LTD-DEMDAIA-KKLN-LG----RWNFYGAVY-----GP-EPVRQV
MLSVIKQSFL--------------SIEGAKYYE----------PEDMPD-----------
--------------NLVLQTRHL-----------TLQGVPTTTELKWVDW-L--------
----PN-G------------AHLFFSPIAKVSGDDAVAQ---------------------
YEVTRRRCEE---------AGF------------D--------FIGTFVI---------G
MREMHHIVCIVFN-RKDPESRRRAHWLIKTLIDDAVARG---WGEYRTHLA--------V
MDQIAKTYSWND---HAQ---LRLNEKIKEALDPKGIL---SPGKN----------GV--
------------------------WP-KQM---------N----AEDYKVPF--------
------------------------------------------------------------
-----------------------
>EME43901 Dothistroma septosporum
------------------------------------------------------------
MKQVDELQGEDG----------------GIGP----AQAAFRAPEGG-------------
------------HAGDRPLR-----------------------LP--PN-TSLTKFKDFM
KSIEDI-VG---VDNATVVSSDA-----ELQR-ED--YMEPSKAHDMYYIA------EKE
-YFVSSAVVAPRDVAEVQTIMRLCNEYEIPVWPFSIGRNVGYGGAAPRVPGSIGLDMGRN
MRKVLEVNEDGAFAVVEP--------------------GVTYMDLHNYLVE-RNLRD---
-KLWIDVPDLGG------GSVIGNAVERGVGYT--PYG---DHWMMHCGMEVVLPDGTLW
RSGMGGLP-NPK---ADTKARPEDQAWN-ETFGLFNY----GFGPYNDGIFTQ--SSLGI
VVKMGIWLM--VNPGGYQSY---LITFPKDSDLHKAVEIIRPLRVGMV-LQNVP------
------TMRHILLDAAVMG-----NRKSY-K----------------------ES-----
----DEL-------LTD-EEMDDIA-RKLN-LG----RWNFYGAVY-----GP-EPVRQV
MLQVIKQSFL--------------SIEGAKYYE----------PQDMPD-----------
--------------NIVLQTRHN-----------TLQGIPSTTELKWVDW-L--------
----PN-G------------SHLFFSPIAKVSGDDAVAQ---------------------
YEITRRRCEE---------AKF------------D--------FIGTFVI---------G
MREMHHIVCIVFD-RKDPDSRRRAHWLIETLIDDAAARG---WGEYRTHLA--------V
MDQIAKTYSFNN---HAQ---LRLNEKIKEALDPKGIL---SPGKN----------GV--
------------------------WP-KHM---------N----AEDWKVPT--------
------------------------------------------------------------
-----------------------
>XP_0166467231 Scedosporium apiospermum
------------------------------------------------------------
MAS---------------------KTTSNMES----GISITIQPGKVANGTPSLS-----
-----------------PLV-----------------------LP--PG-VNSVTFGKFV
DAANQI-CG---TENVTVITKSD-----QLDQ-QH--YLDPSKAHDMFHIV------GKE
-YFVSSVIIAPRNVPEVQAIVRLCNEYEIPLWPFSIGRNVGYGGAAPRVPGSVGLDMGRH
MNKVIKVDVDGAYALVEP--------------------GVTYKDLHQHLVD-NNLRD---
-KLWIDVPDLGG------GSVLGNTLERGVGYT--PYG---DHFMMHCGMEVILPDGSLV
RTGMGALP-NPD---ADPNTPPHEQEPN-TAWQLFNY----GFGPYNDGIFTQ--SSLGI
VVKMGVWLM--VNPGGYQSY---LVTVPRDEDLHQAIEIIRPLRTSMV-LQNVP------
------TVRHILLDAAVMG-----NRIKY-T----------------------SS-----
----PNP-------LTD-AELDEIS-KKLN-LG----RWNFYGALY-----GP-EPIRQA
MWTVVKQAFS--------------AIPGAKFYF----------PEDMPD-----------
--------------NLVLQTRHL-----------TLQGIPTTAELEWVNW-L--------
----PN-G------------AHLFFSPIAKVTGDDAVAQ---------------------
YKLTRQRCEE---------AGF------------D--------FIGTFCV---------G
MREMHHIVCLVFD-RNDPDSCRRAHWVITTLIDDAAKRG---WGEYRTHLA--------L
MDQIANTYNFNN---NAQ---MKLNETIKNALDPKGIL---APGKN----------SI--
------------------------WP-RKY---------E----AKDFEIARPQL-----
------------------------------------------------------------
----------------------L
>XP_0030438241 Nectria haematococca
------------------------------------------------------------
MSS---------------------------------------RPKSNSEQAPATAQ----
-----HG--QTDQATVNPLV-----------------------LP--PG-TSSTTFQEFI
VEVKEI-SG---SENVTIVSSSE-----QCNK-QD--YLDQSKVHDMFHLT------GPE
-YFISSALITPRNVAEVQAIVRLCNKFEIPLWPLSIGRNIGYGGAAPRVPGSVTIDLGKH
MNKVLKVDVEGAYALVEP--------------------GVTFADLHQYLVD-HNLRD---
-KLWIDVPDLGG------GSVLGNTIERGVGYT--PYG---DHFMMHCGMEVILPDGTLV
RTGMGALP-NPD---ADPDAPPHEQEPN-SAWQLFNY----GFGPYNDGIFSQ--SSLGI
VVKMGIWLM--VNPGGYQSY---LITIPEDKDLHQAIEIIRPLRTSMV-LQNVP------
------TVRHILLDAAVMG-----NRASY-T----------------------SS-----
----KKP-------LND-LELNEIA-KKLN-LG----RWNFYGALY-----GP-EPVRKV
MWDVVKNAFSA-------------AIPGVKFYF----------PEDMPD-----------
--------------NVVLQTRHL-----------TLQGIPTYTELEWVNW-L--------
----PN-G------------AHLFFSPIAKVTGDDAMAQ---------------------
YQLTRSRCEE---------ANF------------D--------FIGTFVV---------G
MREMHHIVCLVFD-RADEDSCRRAHQLISTLIDDAARKG---WGEYRTHLA--------L
MDQIAGTYSFNN---NAQ---MHLNTLIKDALDPKGII---APGKN----------GI--
------------------------WP-KNY---------D----PKKFAVAPAP------
--------W---------------------------------------------------
TAGPRL-----------------
>XP_0180326121 Paraphaeosphaeria sporulosa
------------------------------------------------------------
MNL---------------------------------------TPRRQINGAPERVL----
------------TLGCDPLV-----------------------LP--PN-TTSQTFKNYA
LEAAKI-VG---SANVTVISDEA-----ELSQ-ES--YLEPSKAHDMFNIA------DKT
-YFVCSAVVAPRGVGEVQELMKLANEFEIPVWPFSIGRNVGYGGAAPRVPGSVGLDMGRH
MNRVLKVDVEGAYALVEP--------------------GVTFFDLHDHLVK-NNLRD---
-QVWIDVPDLGG------GSVIGNTIERGVGYT--PYG---DHWMMHCGLEVVLPSGELV
RTGMGALP-NPK---ADTSKPIHEQEPN-ESWQLFNY----GFGPYNDGIFSQ--GSVGI
VVKMGIWLM---KATGYQSY---LITLPKDSDLHQAVEIIRPLRVNMV-LQNVP------
------TLRHILLDAAVMG-----HRTDY-S----------------------KS-----
----DKP-------LTD-DELNAIA-SKLD-LG----RWNFYGALY-----GP-EPVRDV
MWQAVKSAFS--------------AIPGAKFFF----------PEDQPN-----------
--------------NIVLQTRQN-----------TLQGIPSVTELNWVDW-L--------
----PH-G------------GHLFFSPIAPVTGDDAEAQ---------------------
YNMTRQLSEK---------YGF------------D--------FIGTFVV---------G
MREMHHIVCIVYD-RKDAESRRRAHKMMKEMIEEAAAKG---YGEYRTHLA--------M
MDQIAATYSFNN---NAN---MKLNEIIKNALDPKGIL---APGKN----------GV--
------------------------WP-KNY---------R----AADWQVPIA-------
------------------------------------------------------------
-----------------------
>XP_0085934091 Beauveria bassiana
------------------------------------------------------------
MSN-----------------------TSGSQL----GPASRTHPE---------------
-----------------PIS-----------------------LP--PS-TSSAKFHEFL
RRASAI-VG---DENLVVVAGQD-----QLQQ-QD--YMDRSKVHDMFNIL------EKK
-TFLHSCTVAPKDVPGVQDIMRLANEMELPVWPFSMGRNLGYGGAAPRVSGSIGLDMGKH
MNKVLKVDADSAYALVEP--------------------GVSFFDLHQYLVD-HELRD---
-KVWADCPDLGG------GSVIGNTIERGIGYT--PYG---DHWMMHCGLEVVLPDGSLI
RTGMGALP-NPK---ADKNAPPHEQEPN-ECWQLFNY----GFGPHLDGIFSQ--SNMGI
VTKMGVWLM--PNPGGSQTY---MITFPRDDDLNRIIEIMRPLRVSMV-LQNVP------
------KLDNILVSAAMEG-----TRSSY-T----------------------NS-----
----KEL-------LTD-AELDAIA-EKLG-LG----RWNFYGCIY-----GP-PEVREI
LWKVIKGAFS--------------QIPGAQFYF----------PEDRPH-----------
--------------DKALQTRKN-----------TFVGIPSITELDWVSW-L--------
----PN-G------------GHLFFAPIAKLTGDDAEAQ---------------------
YELTRRRSEE---------FGF------------D--------FLGAFLV---------G
VREIHHIVCIIFD-REDPEMRTRAHKLIKLLIQEAADRG---WGEYRAHLA--------L
MDQVAGTYNFNN---GAH---MKLSEKIKDALDPKGIL---SPGKN----------GV--
------------------------WP-TAY---------K----QYNRQVPNDE------
------------------------------------------------------------
-----------------------
>XP_0078267891 Pestalotiopsis fici
------------------------------------------------------------
MEE-F-------------------------------------------------------
---------------RDPFV-----------------------LP--PS-VDREKFHEFI
SRAAQV-VG---IMNIMVISDPS-----QFSK-QD--YMDSSKSHDMFHVL------EKE
-EFLSSAVVMPRQVPDVQDMMRLANEFEIPVWPFSTGRNIGYGGAAPRVRGSVALDLGRH
MNRILEVNTDAAYALVEP--------------------GVSYFDLHDYLVK-NNLRK---
-DVWMDVPDLGG------GSLIGNTLERGIGYT--PYG---DHWMMHCGLEVVLPDGSLI
RTGMGALP-NPQ---ADKNKSPHEQEWN-KSWQLFNY----GFGPYNDGIFSQ--SSLGV
VVKMGVSLM--MNPGGFQSY---LITFPRNEDLHKIVEIMRPLRISLV-IQNAP------
------KLESILVAAALAG-----PRTKY-T----------------------SS-----
----EKL-------LDD-QELDNIA-EQLN-LG----RWNLYGALY-----GP-QVVRDS
LWSVIKSSFG--------------NIPGAKFFF----------LEDRPD-----------
--------------DLAMQTRNT-----------TFQGIPTISELEWVNW-L--------
----PN-G------------SHLFFSPIAPVTGDEAQAQ---------------------
YQLTRQLVQE---------HGF------------D--------FIGSFLV---------G
LREMHHIVCIVFD-RKDDESRRRAYTLIKTLIAAAAARG---WGEYRAHLA--------L
MDEIAGTYSFND---NAQ---MKLNEKLKNALDPKGIL---APGKN----------GV--
------------------------WP-ANY---------K----KEEWVMPH--------
------------------------------------------------------------
-----------------------
>XP_0201276121 Diplodia corticola
------------------------------------------------------------
MS----------------------------------------------------------
--------------LSRPLA-----------------------LP--PG-VSESTFHQFI
ERITKT-TP-----DVTIVESKD-----QFPD-GG--YHEPPSSHDPFYVQ------DKD
-HFIASAFVCPRSVDEVQDIVRAAGDFVIPLWPTSLGRNLGYGGAAPRVRGSVVLNLGKH
MNRILEVNVEGAYALVEP--------------------GVTFEALHNYLVE-HNLRD---
-KLWLDVPDLGG------GSVLGNTLERGVGYT--PYG---DHFMMHSGMEVVLANGELL
RTGMGALP-APKS-ETEGVTKLHEEPGN-KCWQLFPY----GFGPYNDGLFSQ--SNLGI
VTKLGLGLM--PNPGGYQSY---LITIPGEEDLHKAVEIIRPLRLNNV-IQNVP------
------TLRYVLLDAGMMG-----HKSDY-T----------------------SS-----
----TSP-------IDE-ATTDAIA-KKLN-LG----RWNFYGALY-----GP-PEIRTA
MWKLIHAAFS--------------AIPGARFFF----------PDDVAD-----------
-------------PRAVLHNRHN-----------VLQGIPSYEELRWVDW-V--------
----PN-G------------AHVAFSPISRISGADAARQ---------------------
VDLAKRRCRD---------AGF------------D--------YMGTFTV---------G
MREMHHIVEIVFD-RTDAGQRKRAEALVRGLVDECAALG---WGEYRTHLA--------F
MDQIAGTYGWGG---GAL---GRFNERVKEALDPKGIL---APGKS----------GV--
------------------------WG-SRF---------G----ELKGKL----------
------------------------------------------------------------
-----------------------
>EKG15142 Macrophomina phaseolina
------------------------------------------------------------
MA----------------------------------------------------------
--------------AQRPLA-----------------------LP--PG-ISQQVFENFI
DRVRQA-AP-----DVTIVQSAD-----QFQD-GG--YKEQPYSHDPFYVR------EKD
-AFIASAFVCPRSVDEVQHVVRVAGDFGIPIWPTSLGRNLGYGGAAPRVRGSVVLNLGKH
MNRILEVDVEGAYALVEP--------------------GVTFEQLHNYLVE-RKLRD---
-KLWVDVPDLGG------GSILGNTLERGVGYT--PYG---DHFMTHSGLEVVLANGELL
RTGMGALP-APKS-ETKGATKLHEEPGN-KCWQLFPY----GFGPYNDGLFSQ--SNLGI
VTKLGLTLM--PAPGGYQSY---LITIPKDEDLRKAVEVIRPLRLNMI-MQNVP------
------TLRYVLLDAGFHG-----HKSDY-T----------------------SS-----
----EEP-------IDE-AGIDAIS-KKLS-LG----RWNFYGALY-----GP-EEIRNA
HWRLIKEAFS--------------AIAGAQFFF----------PEDIKE-----------
--------------YCVLHNRHN-----------VLQGIPSYEELRWVDW-L--------
----PN-G------------AHIAFSPISKISGDDAMRQ---------------------
FTLVKQRCHA---------AGF------------D--------YMGTFTV---------G
LREMHHIVEIVFN-RKDPAQRRKAEKLIRDLIAECAALG---WGEYRTHLA--------F
MDQIAETYNWND---NAQ---MRFNETIKNALDPKGIL---APGKS----------GV--
------------------------WP-TRF---------A----ELKAKL----------
------------------------------------------------------------
-----------------------
>XP_0182822091 Cutaneotrichosporon oleaginosum
------------------------------------------------------------
MST---------------------------------------------------------
-----------------PLI-----------------------LP--PG-ISKDKFAAYL
DAARAA-VG---ADNVEVITGPH-----QFTK-DD--YMDPAKEHDMYPVF------DKD
-YFVSSAVVCPRNVQEVQALMRISNEHKVPVWPFSIGRNIGYGGAAPRVPGSVGIDMGRH
MNRVLEVNEADAYCLLEP--------------------GVTFQGLYDHLVA-NGLED---
-KLWIDVPDLGG------GSVIGNTIERGVGYS--PYG---DHFMMHCGMEIVLPNGELV
RTGMGALP-EPG-----ATGAPDQQQPN-RCWQLFNY----GFGPYHDGIFSQ--SNYGI
VTKMGLWLM--PNPGGYQAY---SITFEREQDLPAIVETIRQLRITMV-IQNVA------
------TIRSLLLDAAVLG-----DKQSF-F----------------------PG-----
---VTRP-------LND-TELDEIQ-SKLG-LG----RWIFYGALY-----GP-QPVRDA
LWGAIHGAFS--------------QIPGAKFFL----------HEDDKR-----------
-------------SPGVLDIRAK-----------TMRGVPTFDELKWVDW-V--------
----PN-G------------AHFFFSPIAEVRGEAATRQ---------------------
FQITKKRLLE---------HGF------------D--------VIVDFII---------G
MREMHHIVCVVYD-RTRPEERARALTVVRQLIDECAANG---WGEYRTHLA--------L
MDQIAGTYSFND---GAL---MRLSERIKDTLDPNGIL---APGKN----------GV--
------------------------WP-RGY---------D----KDKWQLGAG-------
------------------------------------------------------------
SEVTRQSIPKHPGPEG-----KL
>XP_0154032571 Aspergillus nomiae
------------------------------------------------------------
MGD-FDCHALH----------------------------------GDALRASGE------
-----------------PIA-----------------------LP--PN-TNLTKFKAFI
SRVTSV-VD---ETNVQIILSHD-----DIAQ-EE--YTDPSRAHDMFHIL------DKT
-HFISSAVVAPKNVVDVQDIIKLANEFEIPVWPFSKGRNIGYGGTAPRVRGSLGIDLGKN
MNRVLKVDPQSAYALLEP--------------------GVSYFDLHEYLVT-HNLRD---
-QVWADVPDVGG------GSVIGNALERGTGYT--PYG---EHWMMHCGLEVVLPDGSLL
RTGMGALP-NPK---ADKSIPPHEQEPD-ESWQIFDC----SLGPHSAGIFSQ--SSLGI
VVKMGIWLM--PNPGGYQAY---MVTFPRDNDLNQIVEILRPLRIFGV-IQNTP------
------KLDNVLVTAAVQG-----HRTEY-T----------------------NS-----
----DMP-------LTD-HQLDEVA-KKLS-IG----RWNLYGAMY-----GP-PIIRDA
LWSIIKASFS--------------KIPGAKFYF----------PEDRPN-----------
--------------DIVLQTRSN-----------TMQGIPSTTELGLLSW-L--------
----PN-G------------GHLFFSPIAKVTGPDAKAQ---------------------
YGLTRRLSEE---------YGF------------D--------FIGVFII---------G
AREMHHIVCILFD-RKDPDASRRAHELIQVLIAEAADRG---WGEYRTHLA--------L
MDQIAETYNFNE---NAQ---MKLNEKLKNTLDPKGIL---CPGKN----------GI--
------------------------WP-ANY---------L----RRAEPIRQIRT-----
-SHGTVGTWQQQQKVG------------------------------------------FC
PTLEQ------------------
>XP_0166258261 Cladophialophora bantiana
------------------------------------------------------------
MTS-----------------------ISLLDS----------------------------
-------------LNDADLI-----------------------TP--PD-VSASVLREAL
KNISLV-VG---PENVEVCSKET-M--KLDED-AH--YYNLPKEHDMFYVL------EKD
-VFLASAVIRPGSTEDVCAIVKLANKYLTPLWPVSMGRNLGYGGSAPRLRGSIVLDMGAR
MNKVLEVSDRDCTCLLEP--------------------GVSYFALYDYLQK-NGFKH---
--LWIDNPDLGG------GSVVGNALDRGAGYT--PYG---EHFSMHCGMEVVLPNGEVM
RTGMGALP------------------GN-NTWQTFQY----GFGPYPDGIFTQ--SNYGI
VTKMGFWLM--PDPGGYQSY---LFSFQNDTDLPAVVEAIRVLRIGMV-IQNAP------
------TIRSTLLDAAVLA-----QKSHY-T----------------------DS-----
----KDV-------LTD-VEINEIA-RKIG-VG----RWNIYGAMY-----GP-KPMRDL
QWEVLKNTFM--------------QIPGASYMF----------PEPLKKG----------
------------AQKTVLHMREE-----------TLKGIPNTYELGWLDWTC--------
----KP-G------------SLLGFSPISPATGTDGNKQ---------------------
YQMVKKRFEE---------FGF------------D--------YLGTFVV---------G
WRELHHIVCLTFD-KSDPDSRRRAHRCIELLIDDTAAEG---YGEYRTHLC--------F
MDQIASVYNWNN---GAS---LKFNEQLKDSLDPNGIL---APGKS----------GV--
------------------------WP-KRL---------R----GRGFEIQRMQPYGMN-
NDGGALHSGSEDADVGKRIKDTTNTATLVGHALKTLGRDIESRCGDSVAATKVNHVGFLV
SEPTRFA----------------
>XP_0030454111 Nectria haematococca
------------------------------------------------------------
MASVND------------------------------------------------------
----------LGSLEDSVLV-----------------------LP--PD-VSASAFREML
LEMAKV-VG---NDNVTVHTRQS-M--KADED-GH--YYNLPKEHDLFYVL------EKE
-HFLAGAVACPGSTEEVSAVVKLANKYLTPLWPVSIGRNLGYGGAAPRLRGSIVLDLGSR
MNKVLDVSSRDCTCLLEP--------------------GVTYFALYEHLQK-NGF-Q---
-NLWIDNPDLGG------GSVVGNALERGAGYT--PYG---EHFSFHCGMEVVLPSGEVM
RTGMGALP------------------GN-NTWQTFQYGQITGYGPYPDGIFTQ--SNFGI
VTKMGVWLM--PDPGGYQAY---LFSFPKETDLPEIVERVRVLRISGV-IQNAP------
------TIRNTLIDAAVYG-----PKSDY-T----------------------SN-----
----KGV-------LSS-SEIDEIA-KKIN-VG----RWNIYGAMY-----GP-KPMRDV
QWEALKASFM--------------QIPGARYEF----------PKPRAEG----------
------------GKRTVLHMREE-----------TLKGLPNTYELGWLNWSC--------
----ER-G------------SLLGFSPISPATGFDANKQ---------------------
CEMVKRRFKE---------FGF------------D--------YIGTFVV---------G
WRELHHIVCLTFD-KTDPKQRKKAHRCIELLIDDAAAEG---YGEYRTHLC--------Y
MDQIASVYNWNG---NAA---LKFNQQLKDTLDPNGIL---APGKS----------GI--
------------------------WP-ARL---------R----GRGFELKRS-------
------------------------------------------------------------
IEPGRL-----------------
>XP_0253782841 Acaromyces ingoldii
------------------------------------------------------------
MAP----------------------APTATTLG-GEGTTSHRLATTVAGNGAHEGAFKAM
VGNKA-----GVAKNAARYV-----------------------LA--PD-VTAEAFEAFI
DEAKQA-VG---ADNVHVNLSAS-I--EDHER-GD--YLHQPRFHDFFPID------ELD
-KYMASAAIQPASVEEVQAIVRAANKHGQPLHTVSIGRNLGYGGSSPRLRGTAILDL-KR
MNKILEINEKSAYALLEP--------------------GVSYFELYEHLQK-TGS-----
-NLWVDCPDIGW------GSVVGNACDRGAGYT--PYG---DHWMFRSGLEVVLPNGELV
RTGMGALP------------------DN-DTWQCFPY----GFGPYHDGIFSQ--SNLGI
VTKMGIWLM--PNPGGYEPF---LITVPRKEDLGPMMDIIGQLRVRMV-IQNAP------
------TVRHVLLDAACLK-----SKAQW-T----------------------GSD----
---TGAP-------LGE-EEIEKIA-RELN-LG----YWGFYGALY-----GP-EPVRQG
IWQAIWGSFQ--------------QISGAKSFF----------EKDVGP-----------
--------------ESILHSRAK-----------TLAGIPNLLELDWISW-R--------
----EN-G------------AHNFFSPISAVTGEAAVAQ---------------------
VQLVEEKARK---------YGF------------D--------FMNTLIV---------G
LRELHNINCLVYN-RESKEERDRMRACIHELIDEAAAKG---WGEYRTHNE--------F
MDHVAGTYNFNN---GAL---AKLNDTLKDALDPNGIL---APGKC----------GV--
------------------------WP-KRY---------R----GRNL------------
------------------------------------------------------------
-----------------------
>XP_0336799371 Trematosphaeria pertusa
------------------------------------------------------------
MPASI----------------PS-------------TASPAGRPKKI-ERPIWHGTVLSQ
HPSSPYI---SKTRDERPIV-----------------------LP--PH-TSESAFETAL
RELREL-LG---EE--WVKCNDV-----ALVD-GD--YHAVPLSHDAYHIL------EQD
-DLVPSAVCWPKDTEQVATVVKWANRHKIPIWPISIGRNLGYGGSAPRVRGSVVVDLGRR
MNRVLDVSEQNAACLVEP--------------------GVQYITLYEHLQE-IGLGN---
-KLWIDVPDLPG------GSVMGNALDRGVGYT--PHG---DHWSQHCGLEVVLPDGDIV
RTGMGALP------------------GT-DCWQLFPY----GFGPYHDGIFSQ--SNYGI
VTKMGVWLM--PNPGGIRPF---MATFPREEDLAAAVDALRPLMVQKI-VGNVP------
------CLRLGVQDATMYH-----KKTEFPL----------------------RE-----
----NGL-------IDR-KKAQTMI-DKLG-TG----AWVFYGALY-----GP-DEITAP
KFDYIKKALS--------------VVSGAKFYE----------RKDVPS-----------
--------------NHYLNDYAK-----------FTAGIPTWRELDRMQF-I--------
----PN-A------------SHLFFAPISAIDGKDALRQ---------------------
SHMCRNRMEE---------YGF------------D--------YLGTFFI---------G
HRAMHHVISFMYD-KTDPEMKKRALSCIRALIEDAAKIG---VGEYRTHLA--------L
QDQVAGTYNWGD---GAT---MRLNEKLKDALDPNGIL---QPGRS----------GI--
------------------------WP-KRY---------R----GQGWELKGGEERSDI-
----------------------------------LFKR----------------------
-SAGRL-----------------
>XP_0334405731 Daldinia childiae
------------------------------------------------------------
MSFLD---------------------EAQSDVP-LLSEKHSGIPEFLLEKAREAKAGVFE
TRTKP------KATSDRRPV-----------------------IP--PG-VEEQVFVTAL
GELEKQ-LG---QD--NVERNNK-----PLKD-GW--YMEHPNTHDLMTIL------DEE
-ELVPSAMVYPGSTEEVQQVVLWANKYHIPISPISMGRNLGYGGAAPRVRGSVLVDLGRR
MNKILDISPEDYTCLLEP--------------------GVSFFALHDAIKK-KGY-D---
-HLWIDVPDVGG------GSVIGNTVDRGVGYT--PYG---DHWACHSGLEVVLPTGEVI
RTGMGALP------------------GN-NTWQTFPY----GFGPYSDGIFSQ--SNFGI
VTKMGMTLM--PNPGGHEGF---MYTFQKEEDLNQLIEIIRPLRISNI-LENVA------
------QLRHVTQTIAVRGR----PRTDF-Y----------------------KG-----
----EGT-------IPD-SVVHEVA-ATLP-IGDH--TWAYYGMSY-----GP-PHIRQY
KLSIIDTEFK--------------KVPGARRID----------PSTLPP-----------
--------------DEYFWARDR-----------IASGTPELHELRWVNW-M--------
----PN-G------------AHIAFSPVSPIRGTDATKL---------------------
FELAKKRHDE---------FGV------------D--------LFPAFCV---------G
LREMHLIVELVYD-RADPKRRKDVLDCLRHLVEDAAACG---YGEYRTHLV--------L
MDQVAGTYNWND---GAL---MKFHERLKDALDPNGIM---APGRC----------GI--
------------------------WP-KKY---------R----NRGWEMTKASGGNS--
QGDGVAPPS---------------------------------------------------
-----------------------
>XP_0247426231 Hyaloscypha bicolor
------------------------------------------------------------
MS-------------------------SKSDIP-LLSEKHSGIPLNLLEKAQRAKALIYE
TRTKE------TKTRERLPA-----------------------IP--QG-IDKSTFIKAL
DELGDQ-LG---TD--NVEVNEK-----PLVD-GW--YMEHPNTHDMMPIL------DDE
-ELVASAVVYPSSTEEVQRIVLWANKYSIPIFPISMGRNLGYGGAAPRVRGSVVIDLGKR
MNKILDINPNDYTCLVEP--------------------GVSFYALYEAIQA-KGY-D---
-HMWIDTPDLGG------GSVIGNTLDRGVGYT--PYG---DHWACHSGLEVVLPTGEVI
RTGMGALP------------------GN-NTWQTFPY----GFGPYSDGIFSQ--SNFGI
VTKMGMTLM--PNPGGYESF---MYAFQKEGDLEALIEIIRPLRIGNI-LENVA------
------QVRHAIQTLAVKGL----PRTKY-F----------------------SG-----
----DGP-------IPE-EIVREQL-RKMP-IGDH--TWLYYGMSY-----GP-PHIRKY
KLDIIDQEFK--------------KIPGARKID----------PSTLPE-----------
--------------DEYFWSRDR-----------IAAGVPDLVELLWVNW-V--------
----PN-G------------AHVAFSPVSPIRGADAMKL---------------------
FNLGKRRHDE---------FGI------------D--------FLPAFCV---------G
LREMHLIVEIVYD-KNDPVKRKAANDCLREMIDDAAKEG---YGEYRTHLV--------L
MDQVAGTYSWND---GAL---MKFNERLKDALDPNGIL---APGKS----------GI--
------------------------WP-ARY---------R----GRGWEMGKSSGGRS--
EGNGVTPSK---------------------------------------------------
--NTKL-----------------
>XP_0309950991 Phialemoniopsis curvata
------------------------------------------------------------
MAH----------------------EEAKARIP-VLPETHSGIPTYLLAKAERAKEAIFQ
TRTKP------TNDRQRLPV-----------------------IP--QG-IERDKFFEAL
DDLRKR-LG---AE--YVEVNDK-----PLRD-GW--YMEHPNTHDCMAVL------DEE
-ELVASAVVYPGSPAEVQDIVEWANKHLIPIFPISMGRNLGYGGAAPRVRGSVVLDLGRR
MNKILDINPDDFTCLVEP--------------------GVSFYALYEEIKR-RGY-D---
-HLWVDTPDLGG------GSVIGNTLDRGVGYT--PYG---DHWACHSGLEVVLPTGELL
RTGMGAMP------------------GN-NTWQTFPY----GFGPYSDGIFSQ--SNYGI
VTKMGMTLM--PNPGGYESFVHKMYTFPNEEDLEALIEIIRPLRISNI-LENVA------
------QLRHVTQTVAVSGR----PRTDF-Y----------------------TG-----
----DGP-------IPQ-DVIRREA-AKTP-TGDC--AWVYYGMSY-----GP-PNIRQH
KLALVDAEFR--------------RIPGCRRVD----------PAVLPE-----------
--------------DEYFWSRDR-----------VAAGVPDLHELRWCNW-M--------
----PN-G------------SHIAFSPVSPIRGADAMRL---------------------
WELAKRRHDE---------FGI------------D--------LFPAFCV---------G
LREMHLIIEIIFD-RDDPKRRKAAMDCMRAMVDDAAALG---YGEYRTHLV--------L
MDQVASTYNWND---GAL---MKFNEKLKDALDPNGIL---APGRC----------GI--
------------------------WP-KSY---------R----NRGWEMLKESGERS--
EGTGI-------------------------------------------------------
-GDVRVE----------------
>XP_0335519711 Lindgomyces ingoldianus
------------------------------------------------------------
MS------------------------SSLPPTP-TLSASHSGIPSRLLPKATKAKSLIYA
GKTTP-----DTIPRTRGLA-----------------------LP--QG-ISKPAFLSAI
SSLRAI-LG---GE--NVEINDG-----ELKN-GW--YMEHPNTHDMMPIL------SSE
-EFVASAVVYPGSVSEVQTITQWANQHLIPISPISLGRNLGYGGSAPRVRGSVTIDLGRR
MNKILDINAEDFTCLVEP--------------------GVTFYALYEEIQR-RGLGD---
-KLWIDCPDLGG------GSVVGNTLDRGVGYT--PYG---DHWAMHAGLEVVLPQGEVV
RTGMGALP------------------GN-NTWQSFPY----GFGPVSDGIFSQ--SNFGI
VTKMGMTLM--PNPGGYESF---MYTFQNESDLAPLIEIIRPLRISNI-LENVA------
------QLRHGLQTISVKGL----PRTTY-Y----------------------SG-----
----SGP-------IPE-SIIHEEL-KKTP-TGDC--TWVYYGMTY-----GP-PHIRKY
KTDIIDAEFH--------------KIPGCRKID----------PSTLPT-----------
--------------DEYFWSRDK-----------IAAGEPDLEELLWTNW-V--------
----PN-G------------CHIAFSPVSPIRGTDASKL---------------------
YELAKNRHAE---------AGI------------D--------LMPAFCV---------G
LREMHLIVEIVFD-GKDEGMKKRAEKCLRDMIDDAAALG---YGEYRTHLA--------L
MDQVASTYSWND---NAL---MKLNEKLKDALDPNGIL---APGRC----------GI--
------------------------WP-KRY---------R----GRGWEMMQTGAGSS--
EGNGVAPSP---------------------------------------------------
-GEAKI-----------------
>XP_0076805031 Baudoinia panamericana
------------------------------------------------------------
MASTQ------------------Q-ASELPDTP-TLPNTHSGIPTRLLDKARRAKTLIWQ
GRSVP-----ASQIPRTEPA-----------------------LP--QG-VSRTTFNTAI
VELTQQ-LG---AA--NVELNDK-----PAVDNGW--YMEHPNTHDMMHVT------DED
-ALVASAAVYPSSTAEVQLIVRWANQYRIPIFPISMGRNLGYGGAAPRVRGSVVVDLGKR
MSNILNIDPDDYTCLLEP--------------------GVSFYALYEAIKA-KGY-D---
-HMWVDTPDLGG------GSVIGNTLDRGVGYT--PYG---DHWATHAGLEVVLPTGEII
RTGMGALP------------------GS-NTWQAFPY----GFGPVQDGLFSQ--SNFGI
VTKMGMTLM--PNPGGHESF---MYAFERDSDLAPLIEIIRPLRICNV-LENVA------
------QVRSAVQTIAVQGR----PRTDF-F----------------------TG-----
----SGA-------IPQ-EVIDKEV-SKLP-CGKC--AWLYYGMSY-----GP-AYIRQY
KLDAIDKEFR--------------KIPGARKVD----------PQTIPR-----------
--------------DNYFWSRDQ-----------IAAGVPDLEELLWCNW-V--------
----PN-G------------SHIAFSPVSPIRGKDAKQL---------------------
MELARRRHTE---------HKI------------D--------LFPAFCV---------G
LREMHLIVEIVFD-KTKPEARKAAMDCMRGMVDDAAKLG---YGEYRTHLA--------L
MDQVAGTYNWND---NAL---MKLNERLKDALDPQGIL---APGKS----------GI--
------------------------WP-KRY---------R----ARGWEMGVGDEG-V--
EGKGVEPEA---------------------------------------------------
-GSVRL-----------------
>XP_0284867111 Byssochlamys spectabilis
------------------------------------------------------------
MAK-----------------------SGITPTP-QLGEKHNGIPARLFDKAGHAKSSIWD
IATKP------EEKKLKKIA-----------------------IP--QG-IEETKFFEAL
EDLKNQ-LG---PE--NVELVEK------LVD-GW--YMENPNTHDGMHIL------DDE
-ELVASAVVYPGSTADVQKIVLWANKYRIPIFPISIGRNFGYGGAAPRVRGSVVIDLGRR
MNKVLDINPDDCTCLVEP--------------------GVTFFALYEEIQR-RGH-K---
-HLWIDVPDLGG------GSVMGNTLDRGVGYT--PYG---DHWTFHSGLEVVLPTGEVI
RTGMGALP------------------NN-NSWQIFPY----GFGPYSDGIFTQ--SNFGI
VTKLGMALM--PDPGGYESY---LYTFQKEEDLAPLVEIIRPLRIANI-LENVA------
------QLRHVLEQVACSGK----PRSTY-W----------------------KG-----
----EGA-------IPD-HVIHEVA-KTLS-HGDC--TWLYYGMAY-----GP-KEIRQY
KLDIIHKEFM--------------KIPGARRID----------PTTLPK-----------
--------------NDYFWSRDR-----------IAAGIPDLEELAWVNW-H--------
----PN-G------------GHIAFSPVSPVRGPDATAL---------------------
WKLAKTRCGQ---------YGL------------E--------FFPTYCV---------G
MREMHLIVEIVFD-RNNPTMRQNVDKCIRAMIDDAAKAG---YGEYRTHLA--------L
MDQIAGTYNWNN---NAL---MRFNEKLKDCLDPAGIL---APGKS----------GV--
------------------------WP-ARY---------R----GRGWEIGKEGRQSS--
EGDGVAPAP---------------------------------------------------
-GSTRL-----------------
>XP_0024839771 Talaromyces stipitatus
------------------------------------------------------------
MSS-----------------------STVLPTP-TLSEKHSGIPFRLYEKAQYAKSLILD
IATKE------QSERKRGPA-----------------------IP--AG-VEKTTFLKAL
DELSGQ-LG---KE--NVEINDQ-----PLKD-GW--YMEHPNTHDAMHVL------DEE
-ELVASAVVYPGSTEEVQKIVLWANKYKIPIFPISIGRNLGYGGAAPRVRGSVVIDLGRR
MNKILDINPVDHTCLVEP--------------------GVTFYALYEEIQR-RGY-K---
-HLWIDCPDLGG------GSVLGNTLDRGIGYT--VYG---DHWACHSGLEVVLPTGELI
RTGMGAMA------------------NS-SSWQIFPY----GYGPMADGLFSQ--SNYGI
VTKLGMTLM--RNPGGHESY---LYTFPNEEDLAPLVDIIRPLRIGNI-LENVA------
------QLRHVVQAIAYSGK----PRSSY-F----------------------QG-----
----EGQ-------MTD-EQVREIARKELK-YGDF--TWLYYGMSY-----GP-KEIRQY
KLDIIHKEFL--------------KIPGARRID----------PATLPK-----------
--------------TDYFWSRDR-----------IATGIPDLEELQWVNW-Y--------
----PN-G------------GHIAFSPVSPVRGPDATEL---------------------
WRMARSRAAE---------FGH------------D--------IFPAFCV---------G
LREMHLIVECVFN-RDDPDSRKMALACMRAMIDEAASKG---YGEYRTHLV--------L
MDQIAKTYNFND---HAL---MKFNERIKDTLDPNGIL---APGKS----------GV--
------------------------WP-ARY---------R----GRGWEMSGLS-ERS--
EGDGVA-RD---------------------------------------------------
-TATRL-----------------
>XP_0025692061 Penicillium rubens
------------------------------------------------------------
MSS-----------------------DNASSIP-TLEQKHNGVPARLLHKAHRAKALIQD
IATKR------LRPRQCLPV-----------------------IP--QG-IERSRFFFAI
DELSNQ-LG---NE--NVEVNDK-----PLDD-GW--YMEPPNTHDGMAIT------DGE
-DLVASAVVYPGCTDDVQKIVHWANKYLIPLHPISMGRNFGYGGAAPRVRGAVVIDLGKR
MNKILDINPDDSTCLVEP--------------------GVSYYALYEEVQR-RGY-K---
-HLWIDVPDLGG------GSVLGNALDHGVGYT--PYG---DHWAMHSGLEVVTPTGEVV
RTGMGALP------------------GN-NTWQVFPY----GFGPFIDGIFSQ--SNYGI
VTKMGFGLM--PNPGGHESF---LYTFEKEEDLEQLVEIVRPLRISMI-LENAA------
------NIRHALQVLALSGK----PRSEF-Y----------------------EG-----
----EGA-------FPR-EKMNQYL-KDHP-YGAC--TWLYFGTCY-----GP-KETRQL
KLDIIHREFM--------------KVPGARRID----------PEVLPP-----------
--------------SDYFWSRDK-----------IASGEPDLEELAWVNW-W--------
----PN-G------------GHVAFSPVAPTRGADALRL---------------------
WQMAKKHWIA---------SGL------------D--------FFLDFVV---------G
LRELHLIVECVYD-RDDPKQRSKALEVMRFLIDEAAEKG---YGEYRTHLL--------L
SDQVAGTYSWND---NAL---MKFNEKLKDCLDPNGIL---APGRS----------GI--
------------------------WP-ARY---------R----GRGWELTGNRTS-S--
EGNGVTPPS---------------------------------------------------
-STTKL-----------------
>XP_0133126311 Exophiala xenobiotica
------------------------------------------------------------
MDTSN--------------------ISLSKDVP-VYPADHSGIPERLVAKVVREKERLSK
NQTKG-----RTSERKRGVA-----------------------IP--QG-VGKDQFFSAI
EDLSKL-LG---NA--NVKVNDQ-----PLED-GW--YMEHPNTHDAFMIL------DGE
-ETVSSAAVYPGNVDEVQAVVRWANKHLIPIYPISMGRNLGYGGAAPRVRGSVVVDLGKR
MNKILDINPDDCTCLVEP--------------------GVTFYALYEEIRK-RGY-----
-KVWIDCPDLGG------GSIVGNTLDRGVGYT--PYG---DHWGVHAGLEVVTPTGELF
RTGMGALP------------------GN-NTWQSFPY----GFGPMSDGLFSQ--SNFGV
VTKMGMALM--PDPGEHESF---MYTFQEEDDLQQLIEIIRPLRVANI-LENVA------
------QIRHSIIEVAVGGQ----SRKEF-Y----------------------DG-----
----DGA-------IPD-EVLQKHL-ESTA-LGRC--TWIYYGTNY-----GP-KHIRQY
KLDIIHQEFM--------------KVPGARRID----------PDSLSK-----------
--------------DHYFWSRDR-----------IASGEPDFEELSYLNW-V--------
----PN-G------------AHLGFSPISPTRGPDALKL---------------------
WKIAKERHHQ---------HKI------------D--------MFLAFVV---------G
LREMHMIVLVIWD-RDDPERRQAVDTCMRQMIDDCAQQG---YGEYRTHIL--------F
QDQVAATYNWND---GAL---MKFNEKLKDALDPNGIM---APGRC----------GI--
------------------------WP-ARY---------R----GRGWEIGKEGRDTS--
EGNGVHPPT---------------------------------------------------
-ASTKL-----------------
>XP_0077484001 Cladophialophora psammophila
MRV---------MVAAVGIA---------WDVTKGPPLHM---------------MDHHI
MSTSS---------------------SLGVVLP-QYPATYSGIPERLLHKAIREKSRIWK
NQTKE-----AQAPRKRGLA-----------------------IP--AG-IGRSDFLQAL
EELAQT-LG---KE--HVVLNDQ-----PLED-GWLIYELEPNTHDSYMIM------DGE
-ETVSSACVHPGSVDDVQLVVKWANKHLVPLYPISMGRNLGYGGAAPRVRGSVVVDLGRR
MNEILDINPDDCTCLVEP--------------------GVSFYALYEEIKK-RGY-----
-TMWVDTPDLGG------GSIIGNTLEHGVGYT--PYG---DHWSTHSGLEVVLPTGDLL
RTGMGALP------------------GN-NTWQTFPY----GFGPISDGIFSQ--SNFGI
VTKMGVALM--PDPGGCESF---MYTFEREDDLLPLIDIVRPLRIANL-LENVA------
------QIRHSTIELAVSGL----PRSHY-Y----------------------QS-----
----TGP-------IPE-EVLQSHL-EATP-LGRC--SWIYYGTSY-----GP-ENIRKY
KLDIVHREFT--------------KIPGAKRID----------PQTLPK-----------
--------------DHYFWSRAR-----------IAGGEPDFEELSYMNW-V--------
----PN-G------------GHLGFSPVSPTRGLDALKL---------------------
WKIAKKRHDE---------HAI------------D--------LFIAFCV---------G
LRELHMINLVIYD-RGSAQRREAVEKCMRSMIDDAAEQG---YGEYRTHLL--------F
QDQVARTYNWND---NAL---MKFNEKLKDALDPNGIL---APGRC----------GI--
------------------------WP-ERY---------R----GRDWEIGKEGRETS--
EGQGVRPAG---------------------------------------------------
-ASVKL-----------------
>XP_0133217391 Exophiala xenobiotica
------------------------------------------------------------
MSNS-------------------T-YGGQGSIP-DLAVRYSGVPSRLSQEAIDAKSKLFS
QKTLP------DSVARRRTA-----------------------LP--PG-VSRENFDQAI
AELRSA-LG---QE--NVELNDK-----PLVD-GW--YMEHPNTHDAYHIA------DQE
-ELIASAVVYPSSTEEVQKITRWANQHKIPIYPISMGRNIGYGGAAPRIPGSVVVDLGRR
MNKILDIDADNASCIVEP--------------------GVSYFALYEEIQR-RKL-----
-PLWIDCPDLGG------GSVLGNAIDRGVGYT--PYG---DHFANHCGMELVLPTGELL
RTGMGAMP----G---------KDGADN-PTWQSFQA----AYGPYVDGIFSQ--SNYGI
ITKMGFWLM--P-ATSHQSY---MITFPREDDLEQIVEIIRPLAQKRV-LGNVP------
------QLRHVIQELAVTGK----PRTHW-Y----------------------NP-----
----EGSKNKRGGQMPR-DVIRQRA-STLP-CGDV--SWVFYGTQY-----GD-EATIAA
QLDLIKKEFA--------------KVRGSKFML----------PHQLPQ-----------
--------------DHYLHSRVA-----------VCSGVPALRELDWLNW-V--------
----PN-A------------AHLFFSPISPTKGKDATVI---------------------
HSIICRLHAK---------YGF------------D--------VFPTMCV---------A
GREMHYIANIVYD-RADRDAKQRATSLMREMIREAANQG---YGEYRTHLL--------F
ADQVAETYSWGG---GAL---RKFNETVKDALDPNGIL---APGRN----------GI--
------------------------WG-KRF---------R----GKGWEILDGDKRDM--
LKDGISPKL---------------------------------------------------
-----------------------
>XP_0253797761 Acaromyces ingoldii
------------------------------------------------------------
MSFQG----------------PI------------------KISPRLQEQAERAREINEA
NKTVEPI------SGPRSVA-----------------------LP--PD-YTEERFYAAA
ATLRKL-IG---NE--NVDIVDQ-----PLND-GW--YLQHPKTHDAFQVL------DQD
-DFVASCVARPRHTEDVQAIVRWANEYLIPLWPISIGRNLGYGGAGPRVRGSVVIDMGHH
MNRILEVNEREASCLVEP--------------------GVTYYNLYDCLQA-QGS-----
-SLWIDTPDLPG------GSVMGNALDRGVGYT--PYG---DHWGKHCGLEVVLPDGSLM
RTGMGAVD------------------GA-NTWQSFQH----GFGPSVDGLFSQ--ANNGI
VTKMGMWLM--PSPKSMQAY---QISFKREEDLGAVCEALRPLMVRGV-LGNVP------
------SLRHVLQEAALHG-----NQRTY-Y----------------------KG-----
----PGP-------IDE-ETTEKIA-ERFG--G----YWFLYGCLY-----SD-EDSCDH
LVDVVRDAFT--------------HIPGSAFYK----------SDDTPE-----------
--------------DSYIRTRIQ-----------IFSGQPNLRELGWVNW-V--------
----PD-G------------AHLFFAPISPITAKDAEKQ---------------------
FKMVKERHRQ---------YGF------------D--------CFSTFCV---------G
PREMHHICCIIYN-KADPKHKWGAYRMLRDMIRDAGKEG---YGEYRTHIS--------C
FDEVMKVYGWNN---NAF---LKFNETIKDALDPNSII---APGKS----------GI--
------------------------WG-RRF---------R----GKGWELWGDETRSVPA
ERDGSLSRRIN-------------------------------------------------
-IEERL-----------------
>XP_0091576551 Exophiala dermatitidis
------------------------------------------------------------
MEYA------------------------------------PGIPSRITEYADSVKRRFEQ
NATKSSRRG-RGVEPQDLPV-----------------------LP--PG-VTREKFNAAI
AELRNI-VD---DD---VTLVDG-----DLDD-GW--YLHRPLSHDAFALD------QDD
-YFVNSAICAPGNVQQVQAIMRWANKWLIPIYAISMGRNFGYGGASGRVKGSVLVDMGRR
MNSVIELNENSAFCLLEP--------------------GVTYYKLYDEIQK-SGK-----
-KLWVDVPDLGG------GSVIGNALDRGVGYT--PYG---DHFGMHCGMEVVLPNGDVV
RTGMGALP-DPNN-----------SHGSANTWQLFPY----GFGPYSDGVFTQ--SNYGI
VTKMGFWLM--PDPGGHQTF---QITFPREEDLYDIVEIMRPLKIKNI-IPNVP------
------HLRHIVQEASIYG-----DRKTY-W----------------------QG-----
----QGP-------IPH-DKIEELIVPKFSWVGSF--RWILYICVY-----GP-EPIRKA
NIEVISQEFS--------------KIPGARVMF----------PEETPE-----------
--------------YSYLRSRVK-----------IYSGTPDLRELDWVLW-L--------
----PN-G------------SHTAFSPISPLTGEDAMKQ---------------------
YEFTKRLHQK---------WGF------------D--------YFPTFCP---------G
PREMHHIVMIIYD-RGDPDSKRRARLMMEELVVEGAKIG---MGEYRTHLA--------L
QNQVMATYNWNN---GAL---LKFNNLLKDALDPNGVV---APGKS----------GI--
------------------------WG-QCWTDTEAEHPRRKGLPASGTAGD--NGPSR--
RGE---------------------------------------------------------
-PGPHL-----------------
>XP_0133142771 Exophiala xenobiotica
------------------------------------------------------------
MSQEY----------------------------------APGIPVRVTDYADSVKKRFEE
NATVPPVKP-RKEASEDLPV-----------------------LP--PG-VTRQNFNAAI
EQLKSI-VDG------HVELVDH-----DLDD-GW--YLHRPLTHDVFALD------EDD
-YFVNSAICAPGSVEQVQAVVKWANQWLIPIYAVSMGRNFGYGGSSARVKGSVVLDMGKR
MNRVLELNEKSAFCLLEP--------------------GVTYYMLYDEIQK-SGK-----
-DLWVDVPDLGG------GSVMGNSLDRGVGYT--PYG---DHFGMHCGMEIVLPDGEVI
RTGMGALP-DETT-----------EHGSSNTWQLFPY----GFGPYSDGIFTQ--SNYGI
VTKMGFWLM--PNPGGHQTF---QITFPREDDLHDIIEIMRPLRIKNI-IQNTP------
------HLRHIMQEASVYG-----NKKSY-W----------------------PH-----
----DGP-------IPH-DKIDEIIVPKFEWIGNF--RWILYLCVY-----GP-DVVRKA
NIQVITEEFS--------------KIPGAKVMF----------PEETPD-----------
--------------YSYLRSRVN-----------IYAGTPDLRELDWVMW-L--------
----DN-G------------SHTAFSPISPLTGKDAEKQ---------------------
YQLTKRLHQK---------WGF------------D--------YFPTFCP---------G
WREMHHIVMIIYD-RGDPDSKHRARCLMEELVAEGAKVG---MGEYRTHLA--------L
QDQVMGTYSWNN---HAL---LRMNNKIKDTLDPNGIY---APGKS----------GI--
------------------------WG-RCWDNRDSAHPSR--VSASSQEPQGRSTLGR--
LSSQVSDQ----------------------------------------------------
LSKSRL-----------------
>Q8L385 Pseudomonas
------------------------------------------------------------
MDTTVM------------------------------------------------------
-------------------------------------------LP--AG-VSTEQFSKAI
AEFRLL-LG---ED--NVLATAE----------------RVVPYTKLLIPT-----EDDA
-SFMPSGALTPGSVEEVQKILAICNRYKLPVWPISTGRNWGYGSASPATPGQLILDL-RK
MNKIIEIDVDSCTALLEP--------------------GVTYQQLYDHLKE-NNI-----
-PLMLDVPTIGP-----MVGPVGNTLDRGVGYT--PYG---EHFMMQCGMEVVLANGEIL
RTGMGSVP------------------KA-KTWQAFKW----GYGPYVDGIFTQ--SNFGV
VTKMGLWLM--PKPPVIKPF---MVRYQNESDVVKAIDAMRPLRINQL-IPNVV------
------LFMHGHYETAICK-----TRAEV-T----------------------SD-----
----PGP-------ISE-PDARKVF-KELG-IG----YWNVYFALY-----GT-AEQIAV
NEKIVRSIIE---------------PSGGEIVT----------EAEAGD-----------
--------------NILFHHHKQ-----------LMCGEMTMEEMNIYRWRG--------
----AG-G------------GACWFAPVAQVKGQEAELQ---------------------
VKLAQRVLAK---------HNL------------D--------YTAGFAI---------G
WRDLHHIIDVLYD-RNNAEEKKRAYACFDELIEVFAAEG---FASYRTNIA--------F
MDKVAKKFGSTN---------MHVNQQIKKALDPNGIL---APGKS----------GIH-
------------------------LP-------------D--------------------
------------------------------------------------------------
-----------------------
>CAB64355 flavoprotein subunit Pseudomonas sp
------------------------------------------------------------
MESTVV------------------------------------------------------
-------------------------------------------LP--EG-VTPEQFTKAI
SEFRQV-LG---ED--SVLVTAE----------------RVVPYTKLLIPT-----QDDA
-QYTPAGALTPSSVEQVQKVMGICNKYKIPVWPISTGRNWGYGSASPATPGQMILDL-RK
MNKIIEIDVEGCTALLEP--------------------GVTYQQLHDYIKE-HNL-----
-PLMLDVPTIGP-----MVGPVGNTLDRGVGYT--PYG---EHFMMQCGMEVVMADGEIL
RTGMGSVP------------------KA-KTWQAFKW----GYGPYLDGIFTQ--SNFGV
VTKLGIWLM--PKPPVIKSF---MIRYPNEADVVKAIDAFRPLRITQL-IPNVV------
------LFMHGMYETAICR-----TRAEV-T----------------------SD-----
----PGP-------ISE-ADARKAF-KELG-VG----YWNVYFALY-----GT-EEQIAV
NEKIVRGILE---------------PTGGEILT----------EEEAGD-----------
--------------NILFHHHKQ-----------LMNGEMTLEEMNIYQWRG--------
----AG-G------------GACWFAPVAQVKGHEAEQQ---------------------
VKLAQKVLAK---------HGF------------D--------YTAGFAI---------G
WRDLHHVIDVLYD-RSNADEKKRAYACFDELIDVFAAEG---FASYRTNIA--------F
MDKVASKFGAEN---------KRVNQKIKAALDPNGII---APGKS----------GIH-
------------------------LP-------------K--------------------
------------------------------------------------------------
-----------------------
>WP_144141092 Providencia rettgeri
------------------------------------------------------------
MSEQ--------------------------------------------------------
----------------NTSL-----------------------LP--KG-VTQENFDKAV
EKFRAL-LG---DE--NVLVEQQ----------------QLVPYNKIMMSV------ENA
-AHAPSAALTATTVEQVQGVVKICNEHSIPVWTISTGRNFGYGSAAPVQRGQVILDL-KK
MNKIIKIDPEMCYALVEP--------------------GVTYGQLYNYIQE-NDL-----
-PVMLSFSAPSA-----IAGPVGNTMDRGVGYT--PYG---EHFMMQCGMEVVLANGDVY
RTGMGGVK------------------GS-NTWQIFKW----GYGPTLDGMFTQ--ANYGI
TTKMGFWLM--PKPPVYKPF---EVIFENEEDIVEIVDALRPLRMNNT-IPNSV------
------VIANVLWEAGSAHL----TRAQY-I----------------------SE-----
----PGH-------TPD-HILKKMQ-DDTG-MG----AWNLYAALY-----GT-QEQVDV
NWKIVTDTFK--------------KLGKGRIVT----------QEDAGD-----------
--------------TQPFKYRAE-----------LMAGVPNLQEFGLYNWRG--------
-----G-G------------GSMWFAPVSEARGSECKKQ---------------------
AAMAKRILHK---------HGL------------D--------YVAEFIV---------A
PRDMHHVIDVLYD-RTSEEETQRADRCFNELLDEFEKEG---YAVYRVNTH--------F
QERVAQSYGEVK---------RDLEHAIKRAVDPNNIL---APGRS----------GIDL
---------------------------DTY---------KKA------------------
------------------------------------------------------------
-----------------------
>WP_090536573 Pseudomonas formosensis
------------------------------------------------------------
MSEQ--------------------------------------------------------
----------------NNGV-----------------------LP--RG-VTQQEFNAAV
EKFRAL-LG---NE--NVLVEQQ----------------QLVPYNKIMMSV------ENA
-AHAPSAAVTATTVEQVQGVVKICNEHRIPIWTISTGRNFGYGSAAPGQRGQVILDL-KK
MNRIIKVDPEMCYALVEP--------------------GVTYGQLYDYIQE-NNL-----
-PVMLSFSAPSA-----IAGPVGNTMDRGVGYT--PYG---EHFMMQCGMEVVLANGDVY
RTGMGGVK------------------GS-NTWQIFKW----GYGPTLDGMFTQ--SNYGI
CTKMGFWLM--PKPPVFKPF---EIIFENEEDIVEIVEVLRPLRIRGI-IPNSA------
------VIANILWEAGSGNV----RRSDY-I----------------------TE-----
----PGH-------TPD-EIQKQIQ-KDTG-MG----AWNLYAALY-----GT-QEQVDV
NWKIIVDEFK--------------KLGKGRIVT----------QEEAGD-----------
--------------TQPFKYRAE-----------LMSGVPNLQEFGLYNWRG--------
-----G-G------------GSMWFAPVSEARGSECRKQ---------------------
AAMAKRVLHK---------YGL------------D--------YVAEFIV---------A
PRDMHHVIDVLYD-RTNEEETQRADACFAELLDEFEKEG---YAVYRVNTR--------F
QERVAQSYGKAK---------RDLEHAIKRAVDPNNIL---APGRS----------GIDL
---------------------------DTY---------KS-------------------
------------------------------------------------------------
-----------------------
>WP_011237617 Aromatoleum aromaticum
------------------------------------------------------------
MPEQ--------------------------------------------------------
----------------NNAV-----------------------LP--RG-VVQEEFNKAI
EKFRVL-LG---EE--SVLVQAD----------------QLLPYNKIMMSV------ENA
-AHAPSAALTATTVEQVQGVVRICNEHRIPIWTISTGRNFGYGSAAPSQRGQVILDL-KK
MNKIIKIDTDMCYALVEP--------------------GVTYGQLYDYIEE-NNL-----
-PVMLSFSAPSA-----IAGPVGNTMDRGVGYT--PYG---EHFMMQCGMEVVLANGDVY
RTGMGGVK------------------GS-NTWQIFKW----GYGPTLDGMFTQ--ANYGI
TTKMGFWLM--PKPPVFKPF---EVIFENEEDIVEIVDLLRPLRMSGT-IPNSV------
------VIASTLWEAGSAHL----RRSDY-I----------------------TE-----
----PGH-------TPD-SVIKQMQ-QDTG-MG----AWNLYAALY-----GT-REQVDV
NWKIVTDAFT--------------KLGKGRIVT----------QEEAGA-----------
--------------KQPFKYRAE-----------LMSGVPNLQEFGLYNWRG--------
-----G-G------------GSMWFAPVSEARGSECEKQ---------------------
ARMAKRILHK---------HGL------------D--------YVAEFIV---------A
PRDMHHVIDVLFD-RTSAEETRRADVCFNELLDEFEKEG---YAVYRVNTR--------F
QERVAQSYGPVK---------RDVDHAIKRALDPNNIL---APGRS----------GIDL
---------------------------DTY---------KKA------------------
------------------------------------------------------------
-----------------------
>WP_080263564 Pseudomonas aeruginosa
------------------------------------------------------------
MS----------------------------------------------------------
------------------------------------------------------------
---RAL-LG---DD--NVLVRSE----------------QLVAYNKTMMPV------EDA
-AHAPSAALTATTVEQIQEIVKICNSHRIPVYPISTGRNFGYGSAAPVQRGQVILDL-KK
MNKIIKIDAEMCYALVEP--------------------GVTYGQLYNYIQE-HKL-----
-PVMLSFSAPSA-----IAGPVGNTMDRGVGYT--PYG---EHFMMQCGMEVVLANGDVY
RTGMGGVP------------------GS-NTWQIFKW----GYGPTLDGMFTQ--ANYGI
CTKMGFWLM--PKPPVFKPF---EVIFENEEDIVEIVDLLRPLRMSGT-IPNSV------
------VIASTLWEAGSAHL----TRAQY-I----------------------SE-----
----PGH-------TPD-SVIKQMQ-KDTG-MG----AWNLYAALY-----GT-REQVDV
NWKIVTDAFG--------------KLGKGRIVT----------QEEAGD-----------
--------------TQPFKYRAE-----------LMSGVPNLQEFGLYNWRG--------
-----G-G------------GSMWFAPVSEARGSECRKQ---------------------
AALAKRILHK---------HGL------------D--------YVAEFIV---------A
PRDMHHVIDVLYN-RTDAEETKRADACFNELLDEFEKEG---YAVYRVNTR--------F
QERVARSYGPVK---------RDVEHAIKRALDPNNVL---APGRC----------GIDL
---------------------------DSY---------RTS------------------
------------------------------------------------------------
-----------------------
>OJW77611 Thiobacillus sp 65-1402
------------------------------------------------------------
MSEQ--------------------------------------------------------
----------------MNGV-----------------------LP--RG-VTQKKFNAAV
EKFRAL-LG---EG--NVLLKAE----------------QLIPYNKIMMSV------ENA
-AHAPSAVLTATTVEQVQGIVKICNQYRIPIWTISTGRNFGYGTAAPVQRGQVILDL-KK
MNRIIKIDPDMCTALVEP--------------------GVTFQQLYDYIEE-NKL-----
-PLMLSFSAPSA-----IAGPLGNTMDRGVGYT--PYG---EHFMMQCGMEVVLANGDIY
RTGMGGVK------------------GS-NTWQIFKW----GYGPTLDGMFTQ--ANYGI
TTKMGFWLM--PRPPVFKPF---EVIFENEADIVEIVDILRPLRMAQI-IPNSV------
------VIANILWEAGSAHL----RRRDY-T----------------------TE-----
----PGH-------TPD-PILEKMQ-KDSG-MG----AWNLYAALY-----GT-QEQVDV
NWKIITDAFR--------------KHGKGRIVT----------QEEAGH-----------
--------------KQPFKYRAE-----------LMSGVPNLQEFGLYNWRG--------
-----G-G------------GSMWFAPVSEARGSECEKQ---------------------
ALLAKRILHK---------YGL------------D--------YVAEFIV---------A
PRDMHHVIDVLYD-RTSEEETKRADACFNELLDEFEKEG---YAVYRVNTR--------F
QERVARSYGPVK---------RYVEHAIKRALDPNNIL---APGRS----------GIDL
---------------------------DAY---------ATRRRAKGASSGES-------
------------------------------------------------------------
-----------------------
>WP_107022567 Pseudomonas sp
------------------------------------------------------------
MSQA--------------------------------------------------------
---------------TANTL-----------------------LP--RG-VDAARFEQAL
AQFRAL-LG---DD--NVLVKDE----------------QLIPYNKIMMAV------DNA
-EHAPSAAVTATTVEQVQGVVKICNQFKIPVWTISTGRNFGYGSAAPGQRGQVILDL-KK
MNKILHVDPELCTALVEP--------------------GVTYQQLYDYIQE-HKL-----
-PLMLSFSAPSA-----IAGPLGNTMDRGVGYT--PYG---EHFLMQCGMEVVLANGDVY
RTGMGGVK------------------GD-NAWQVFKW----GYGPTLDGMFTQ--ANYGI
CTKMGFWLM--PKPPVFKPF---EIKFENESDIAEIVEFIRPLRIAQV-IPNSV------
------VIAGVLWEASTCNT----RRSDY-T----------------------TE-----
----PGA-------TSE-AILKQIQ-KDKN-LG----AWNVYAALY-----GT-QEQVDV
NWKIVTGALK--------------QLGKGRIVT----------EQEAGD-----------
--------------TQPFKYRAQ-----------LMSGVPNLQEFGLYNWRG--------
-----G-G------------GSMWFAPVSQARGSECEKQ---------------------
QALAKKVLNK---------HGL------------D--------YVGEFIV---------G
WRDMHHVIDVLYD-RTNPEETQRANACFAELLDVFEQQG---YAVYRVNTA--------F
QERVAQSYGPVK---------RKLEHAIKRALDPNNIL---APGKS----------GIDL
N--------------------------NPF------------------------------
------------------------------------------------------------
-----------------------
>WP_074983068 Pseudomonas citronellolis
------------------------------------------------------------
MTDA--------------------------------------------------------
---------------TNKAV-----------------------LP--RG-VDANHFQQAL
AKFRKL-LG---ED--NVLVKDD----------------QLIPYGKIMMPV------DNA
-EHAPSAAVTATSVEQVQGVVKICNEFKIPLWTISTGRNFGYGSAAPAQRGQVILDL-KK
MNRIIHIDPELCTALVEP--------------------GVTYGQLYDYLQE-NNL-----
-PLMLSFSAPSA-----IAGPVGNTMDRGVGYT--PYG---EHFLMQCGMEVVLANGDVY
RTGMGGVP------------------GD-KAWQVFKW----GYGPTLDGMFTQ--ANYGI
CTKMGFWLM--PKPPVFKPF---SIVYDDEADIADIVEMIRPLRIAQI-IPNAV------
------VIANALWEAAGISV----RRSDY-I----------------------KE-----
----KGA-------TPD-SVIQQVV-KDKG-LG----QWNVYAALY-----GT-PEQVEV
NWKIVTETVK--------------KSGKGRIVT----------QEQAGD-----------
--------------TQPFKYRAE-----------LMSGVPNLQEFGLYNWRG--------
-----G-G------------GSMWFAPVSQARGSECDKQ---------------------
KVLAKRILNK---------HGL------------D--------YTGEFIV---------G
WRDMHHVIDVLYD-RTDPEETQRAHDCFAELLDEFAKEG---YAVYRVNTA--------F
QDRVAQIYGPVK---------RRVEHAIKRALDPNNIL---SPGKS----------GIDL
A--------------------------NNF------------------------------
------------------------------------------------------------
-----------------------
>EKU30911 FAD linked oxidase-like protein Alcaligenes sp HPC1271
------------------------------------------------------------
MQNN--------------------------------------------------------
----------------KQMV-----------------------LP--KG-VDQSQFQQAL
TQFQTL-LG---KE--NVLLESA----------------QIQPYTKIMMSV------SEE
-AHTPSAVLSATTVEQVQQIVKICNEYKIPIWTISTGRNFGYGSAAPGQRGQVVLDL-KK
MNKILHVDPDLCTALVEP--------------------GVTYQQLYDYLED-NNI-----
-PLMLSFSAPSA-----IAGPLGNTMDRGVGYT--PYG---EHFMMQCGMELVLADGQVL
RTGMGSVP------------------GD-KAWQVFKW----GYGPTLDGMFTQ--ANYGI
CTKMGFWLM--PKPPVYKPF---EIKFEEEADIADIVEMIRPLRIAQV-IPNSV------
------VIANILWEAATCNT----RRSDY-L----------------------SE-----
----PGA-------TPD-SVLKQIQ-KDKN-LG----AWNVYAALY-----GT-QEQVDV
NWKIVQEAVK--------------KMGKGTLVT----------QEEAGD-----------
--------------TQPFKYRAE-----------LMSGVPNLQEFGLYNWRG--------
-----G-G------------GSMWFAPVSQARGSECDKQ---------------------
KTLAKAILNK---------HGL------------D--------YVGEFIV---------G
WRDMHHVIDVLYD-RSNPQETARADACFNELLDEFEKEG---YAVYRVNTR--------F
QERVAQSYGTVK---------RQVEHAIKRALDPNNIL---APGKS----------GIDL
N--------------------------NPF------------------------------
------------------------------------------------------------
-----------------------
>WP_077929146 Wohlfahrtiimonas populi
------------------------------------------------------------
MKED--------------------------------------------------------
----------------KNMV-----------------------LP--KG-VTQENFLKAV
EQLTQL-MG---ND--NVLVSTE----------------HILPYTKIMMSV------DNA
-EHTPSAVVTATTVEQIQAILKICNEYKIPIWTISTGRNFGYGSAAPVERGQIILDL-KK
MNKIIHVDPDLCTALVEP--------------------GVTYQQLYDYLQE-NNI-----
-PLMLSFSAPSA-----IAGPLGNTMDRGVGYT--PYG---EHFMMQCGMEVVLANGEVL
RTGMGGVQ------------------GD-KAWQVFKW----GYGPTLDGMFTQ--SNYGI
CTKMGFWLM--PKPPVYKPF---EIQFSEESDISEIVEMIRPLRIAQI-IPNSV------
------VIANILWEAATCDT----RRSQY-T----------------------ME-----
----PGS-------TSD-EILKQIQ-KDKN-LG----AWNVYAALY-----GT-QEQVDV
NWNIVKAAVE--------------KLGKGKLIT----------QEEAGN-----------
--------------TQPFKYRAE-----------LMSGVPNLQEFGLYNWRG--------
-----G-G------------GSMWFAPVTQARGSECDKQ---------------------
KSMAKRILNK---------HGL------------D--------YVGEFIV---------G
WRDMHHVIDVLYN-RADPEETKRADACFNELLDEFEKEG---YAVYRVNTH--------F
QERVAQIYGPVK---------RQVEHAIKRALDPNNIL---APGKC----------GIDL
T--------------------------NNF------------------------------
------------------------------------------------------------
-----------------------
>WP_018575480 Oligella ureolytica
------------------------------------------------------------
MSTD--------------------------------------------------------
----------------NNQV-----------------------LP--LN-VDRQDFDKAL
VAFRKL-LG---EE--NVLIEND----------------KLTPYRKIMMSV------EDA
-EHAPSAVITASSVEEVQGVVKICNEFKIPVWTISTGRNFGYGSAAPVKRGQVILDL-RK
MNKIINVDPELCTALVEP--------------------GVTYQQLYDYLEE-NNI-----
-PLMLSFSAPSA-----IAGPLGNTMDRGVGYT--PYG---EHFMMQCGMEVVMANGEVL
RTGMGSVE------------------GD-TAWQVFKW----GYGPTLDGMFTQ--SNYGI
CTKMGFWLM--PKPPVYKPF---EIKFEEESDIHDIVEMIRPLRIAQV-IPNSV------
------VIANILWEAATCDT----RRSDY-T----------------------DE-----
----PGH-------TSD-AILKQIQ-KDKN-LG----AWNVYCALY-----GT-QEQVDV
NWKIVQDAVK--------------KLGKGTIVT----------QEEAGD-----------
--------------TQPFKYRAE-----------LMYGIPNLQEFGLYNWRG--------
-----G-G------------GSMWFAPVSQARGTECDKQ---------------------
KTLAKSILNK---------YGL------------D--------YVGEFIV---------G
WRDMHHVIDVVYN-RADPEELKRADACFNELLDEFAKEG---YAVYRVNTH--------F
QEKVAEIYGTTK---------RRVEHAIKRALDPNNIL---APGKS----------GIDL
N--------------------------NPF------------------------------
------------------------------------------------------------
-----------------------
>WP_101049680 Macromonas sp
------------------------------------------------------------
MSTQP-------------------------------------------------------
---------------RKYLA-----------------------LP--KG-VSENRFDAAI
KKFQAA-LG---TE--QVLFSAE----------------HLAPYTKVMMAV------DSA
-QHTPSAVLTATSVEQVQAVVKICNEYRIPVWTISTGRNFGYGSAAPVERGQIVLDL-KK
MNKILHVDPELCTALVEP--------------------GVTYQDLYDYIEE-RKL-----
-PLMLSFSAPSA-----IAGPLGNTMDRGVGYT--PYG---EHFLMQCGMELVLANGDVL
RTGMGGVK------------------GD-KAWQVFKW----GYGPTLDGMFTQ--SNYGI
CTKMGFWLM--PKPPVFKPF---EIKFDNEADINEIVEMLRPLRIANI-IPNAV------
------VIAGTLWEAATCGT----RRSDY-T----------------------TA-----
----PGA-------TPD-SVLAQIR-KDKH-LG----AWNVYCALY-----GS-PEQVEV
NWKIVTETIK--------------RAGKGRIVT----------QEEAGD-----------
--------------TQPFKYRAQ-----------LMSGVPNLQEFGLYNWRG--------
-----G-G------------GSMWFAPVSQARGSECDKQ---------------------
FALAKKILNK---------HGL------------D--------YVGEFIV---------G
WRDMHHVIDVLYD-RTSEEETQRANACFAELLDEFEKEG---YAVYRVNTA--------F
QERVAQSYGPVK---------RSVERKIKRALDPNGIL---APGKS----------GIRI
------------------------------------------------------------
------------------------------------------------------------
-----------------------
>WP_047965592 Vogesella sp
------------------------------------------------------------
MAS---------------------------------------------------------
----------------KYLA-----------------------LP--KG-VSEARFDAAI
KKFTAA-LG---KD--NVLTSGE----------------HLQPYTKVMMAV------ETE
-KHIPSAIVMATTVEQVQAVVKICNEYKIPVWTISTGRNFGYGSAAPVERGQIVLDL-RK
MNKIIHIDPELCTALVEP--------------------GVTYQQLYDYIED-NKL-----
-PLMLSFSAPSA-----IAGPVGNTMDRGVGYT--PYG---EHFLMQCGMEVVLANGDVY
RTGMGGVK------------------GD-KAWQVFKW----GYGPTLDGMFTQ--SNYGI
CTKMGFWLM--PKPPVFKPF---EIKFDNEADISEIVEMLRPLRIAQI-IPNAV------
------VIAGTLWEAATCNT----RRSDY-I----------------------TT-----
----PGH-------TPD-HIVKQIQ-KDKH-LG----AWNVYAALY-----GS-PEQVEV
NWKIVTETIK--------------KAGKGRIVT----------QEEAGD-----------
--------------TQPFKYRAQ-----------LMSGVPNLQEFGLYNWRG--------
-----G-G------------GSMWFAPVSQARGSECDKQ---------------------
VKLAKTILNK---------HGL------------D--------YVGEFIV---------G
WRDMHHVIDVLFD-RSSEEETKRANACFAELLDEFEKEG---YAVYRVNTA--------F
QERVANSYGPVK---------RKLEKTIKRALDPNGIL---APGKS----------GIRI
------------------------------------------------------------
------------------------------------------------------------
-----------------------
>MPS96360 Comamonas sp
------------------------------------------------------------
MTS---------------------------------------------------------
----------------KYMA-----------------------LP--KG-MSESGFDAAI
AQFRKA-LG---ED--NVMIKDE----------------LVRPYTKVMMAV------PTE
-EHTPSAVVTATTVEQVQQVVKICNAHKVPVWTISTGRNFGYGSAAPGQRGQVVLDL-RK
MNKIIHVDPELCTALVEP--------------------GVTYQMLYDYLEE-NNI-----
-PLMLSFSAPSA-----IAGPLGNTMDRGVGYT--PYG---EHFMMQCGMEVVMANGDVL
RTGMGGVR------------------GD-KAWQVFKW----GYGPTLDGMFTQ--SNYGI
CTKMGFWLM--PKPPVFKPL---EIQFDDDSDISEIVEFIRPLRISQV-IPNSV------
------VIAGVLWEASTCNT----RRSDY-T----------------------TE-----
----PGH-------TPD-AILKQIQ-KDKH-LG----AWNVYAALY-----GT-REQVDV
NFKIVQDALR--------------KLGKGRLIT----------EEMAGD-----------
--------------TQPFKYRAQ-----------LMSGVPNLQEFGLYNWRG--------
-----G-G------------GSMWFAPVSQARGSECDKQ---------------------
KSLAKKILNK---------HGL------------D--------YVGEFIV---------G
WRDMHHVIDVLYD-RSNEEETRRANACFAELLDEFEKEG---YAVYRVNTA--------F
QERVAQSYGPVK---------RDIERKIKRALDPNGIL---APGKC----------GIDI
------------------------------------------------------------
------------------------------------------------------------
-----------------------
>WP_054066513 Comamonas kerstersii
------------------------------------------------------------
MTS---------------------------------------------------------
----------------KYMA-----------------------LP--EG-MSENTFDAAI
AKFKAT-LG---ED--NVMIQED----------------LVRPYSKIMMAV------PTE
-EHVPSAVVTATTVEQVQQVVKICNEFKVPVWTISTGRNFGYGSAAPVQRGQIILDL-RK
MNKILHIDPELCTALVEP--------------------GVTYQQLYDYLQD-NNI-----
-PLMLSFSAPSA-----IAGPLGNTMDRGVGYT--PYG---EHFMMQCGMEVVMANGDVL
RTGMGGVK------------------GE-NSWQVFKW----GYGPTLDGMFTQ--SNYGI
CTKMGFWLM--PKPPVFKPF---EIQFDEDSDINEIVEFIRPLRIAQI-IPNSV------
------VIAGLLWEASTCNT----RRSDY-T----------------------TE-----
----PGA-------TPE-AILKQIQ-KDKH-LG----AWNVYAALY-----GT-QEQVDV
NWKIVTDALK--------------KLGKGRLIT----------QEEAGD-----------
--------------TQPFKYRAQ-----------LMSGVPNLQEFGLYNWRG--------
-----G-G------------GSMWFAPVSQARGSECDKQ---------------------
KTLAKDILNK---------YGF------------D--------YVGEFIV---------G
WRDMHHVIDVLYD-RSNEEETKRANACFNELLDVFEEHG---YAVYRVNTA--------F
QERVAQSYGPVK---------REVERKIKRALDPNGIL---APGKC----------GIDI
------------------------------------------------------------
------------------------------------------------------------
-----------------------
>WP_058067695 Pseudomonas sp
------------------------------------------------------------
MTEQ--------------------------------------------------------
----------------NTQL-----------------------LP--KG-VDAANFEQAV
AKFRKL-VG---DE--NVLVKNE----------------QLVPYNKIMMST------ENE
-NHTPSAAVTALSVEHVQGVVKICNEHKIPVWTISTGRNFGYGSAAPGQRGQVILDL-KK
MNKILNIDPELCTALVEP--------------------GVTYGQLYDYIQE-NNL-----
-PLMLSFSAPSA-----IAGPLGNTMDRGVGYT--PYG---EHFLMQCGMEVVLANGDVY
RTGMGGVK------------------GD-NAWQVFKW----GYGPTLDGMFTQ--ANYGI
CTKMGFWLM--PKPPVIMPL---EIKFPKEADINEIVEFIRPLRIANI-IPNSV------
------VIAGTLWEAATSGV----RRSDY-I----------------------SE-----
----PGA-------TPD-EVVQKIR-DDKN-LG----AWNVYAALY-----GT-QEQVDV
NLKIVKGALA--------------QLGKGKLYT----------EKELGG-----------
--------------TQPFKYRSE-----------MMKGIPNLQEFGLYNWRG--------
-----G-G------------GSMWFAPVSQARGSECDKQ---------------------
FALAKQILNK---------HGL------------D--------YVGEFIV---------G
WRDMHHVIDVLFD-RTNPEELKRADACFNELLDEFEKRG---YAVYRVNPH--------F
QDRVAQSYGTVK---------RKLEHTLKRALDPNNIL---APGKS----------GIDL
N--------------------------NDF------------------------------
------------------------------------------------------------
-----------------------
>WP_101470071 Marinobacter sp
------------------------------------------------------------
MSEQ--------------------------------------------------------
----------------NYKV-----------------------LP--TG-VAQADFHQAI
EKFRAL-LG---EE--NVLVEET----------------QLNPYNKIMLPS------EDA
-EHAPSAAVTATTVEHVQGVVAICNEYKIPVWTISTGRNFGYGTAAPHHRGQIILDL-KK
MNKIIHVDAELGTALVEP--------------------GVTYQQLYDYIEE-NNL-----
-PLMLSFPAPSA-----IAGPVGNTMDRGVGYT--PYG---EHFMMQCGMELVLANGEVY
RTGMGGVK------------------GD-KAWQVFKW----GYGPTLDGMFTQ--ANYGI
CTKLGFWLM--HKPPVIKPF---GIRFEEETDIAEIVDFIRPLRINQV-IPNSV------
------VIAGLLWEASTAGV----RRSDY-T----------------------TE-----
----PGA-------TSD-AILKQIQ-KDKN-LG----AWNVYCALY-----GT-KEQVEV
NWNIVNGALK--------------QLGKGQIVT----------EEEAAG-----------
--------------TEPFAYRAK-----------LMSGVPNLREFGLYNWRG--------
-----G-G------------GSMWFAPVSQAKGVECDNQ---------------------
YALAKNILNK---------HGL------------D--------YVGEFIV---------G
WRDMHHVIDVLYD-RTNPEETKRADACFNELLDEFEKRG---YAVYRVSTD--------Y
MDRVADSYGPVK---------RRLEHTLKRALDPNNIL---SPGKS----------GIDL
---------------------------DKF---------NDW------------------
------------------------------------------------------------
-----------------------
>WP_014293322 Oceanimonas sp
------------------------------------------------------------
MSEQ--------------------------------------------------------
----------------NYKV-----------------------LP--RD-VEQGEFHQAI
EKFRAL-LG---NE--NVLVEDA----------------QLKPYNKIMMPS------EDA
-EHAPSAAVTATTVEQIQGVVRICNEHKIPVWTVSTGRNFGYGSTAPHHRGQIILDL-KK
MNKIIHVDAELGTALVEP--------------------GVTYQQLYDYLQE-NNI-----
-PLMLSFSAPSA-----IAGPLGNTMDRGVGYT--PYG---EHFLMQCGMELVLANGDIY
RTGMGGVE------------------GD-NAWQVFKW----GYGPTLDGMFTQ--ANYGI
CTKLGFWLM--PKPPVIKPF---EIQFEEETDIAEIVEFIRPLRINQV-IPNSV------
------VIAGVLWEASTAGV----RRADY-T----------------------SE-----
----PGA-------TSD-AILKQIQ-KDKH-LG----AWNVYCALY-----GT-PEQVAV
NWNIVTGALK--------------QLGKGKIIT----------EEEAGG-----------
--------------TEPFTYRAK-----------LMSGVPNLREFGLYNWRG--------
-----G-G------------GSMWFAPVSQARGSECDKQ---------------------
YALAKQILNK---------HGL------------D--------YVGEFIV---------G
WRDMHHVIDVLYD-RTNPEETKRADACFNELLDEFEKRG---YAVYRVNTR--------F
MERVAQSYGPVK---------RRLEHTLKKALDPNNIL---APGKS----------GIDL
---------------------------DKF---------NDW------------------
------------------------------------------------------------
-----------------------
>WP_011634704 Nitrosomonas eutropha
------------------------------------------------------------
MNEQ--------------------------------------------------------
----------------NHDV-----------------------LP--RG-VSQQEFQKAI
EAFQKL-LG---DK--NVLTRPE----------------QLIAYTKIMMPV------DDA
-EHAPSATLVATTVKQVQEVVKICNTYKIPIWTISTGRNFGYGSAAPHHRGQVILDL-KK
MNKIIHVDPELCTALVEP--------------------GVTYGQLYDYLQE-NNL-----
-PLMLSFSAPSA-----IAGPVGNTMDRGVGYT--PYG---EHFMMQCGMELVLANGEVL
RTGMGGVK------------------GD-NSWQVFKW----GYGPTLDGMFTQ--ANYGI
CTKMGFWLM--PRPPVIKPF---EIRYEHESDIADIVELLRPLRITQV-IPNSV------
------VIANVLWEAGSANV----RRSEY-M----------------------TG-----
----RGA-------TPD-SVLKQIQ-HDKN-LG----AWNVYAALY-----GT-QEQVDV
NWKIVTETIK--------------KSGKGTIIT----------QEEAGD-----------
--------------TQPFKYRAE-----------LMSGVPNLQEFGLYNWRG--------
-----G-G------------GSMWFAPVSQARGNECDKQ---------------------
KTLAKKILNK---------HGL------------D--------YVGEFIV---------G
WRDMHHVIDVLYD-RTSREETESAYRCFHELINEFEKEG---YAVYRVNTA--------F
MERVAQSYGPVK---------RRVEHAIKRALDPNNIL---APGKS----------GIDL
---------------------------DTF---------EE-------------------
------------------------------------------------------------
-----------------------
>WP_015477543 Pseudomonas sp
------------------------------------------------------------
MTET--------------------------------------------------------
---------------KQNAV-----------------------LP--RG-VKNTEFTKAV
VKFRAL-LG---ED--NVLLKDD----------------QLVPYMKIMMPV------PDA
-EHAPSAALTATSVEQVQGVVKICNEHRIPIWTISTGRNFGYGSAAPGQRGQVILDL-KK
MNKILHVDPELCTALVEP--------------------GVTYQQLYDYIEE-NNL-----
-PLMLSMSAPSA-----IAGPVGNTLDRGVGYT--PYG---EHFLMQCGMEVVLANGDVL
RTGMGGVK------------------GE-NSWQVFKW----GYGPSLDGIFTQ--SNFGI
CTKMGFWLM--PKPPKYKPF---AIRFENESDIAEIVEVLRPLRIAQI-IPNAL------
------VIANVLWEAGSANV----RRSDY-T----------------------RE-----
----PGA-------TPD-SVVRQIM-KDKG-LG----AWNVYAALY-----GT-EEQVEV
NWKIVRQAIA--------------ALGKGTLIT----------EEQAGG-----------
--------------TQPFDYRAK-----------LMKGVPNLQEFGLYNWRG--------
-----G-G------------GSMWFAPVSQARGSETDKQ---------------------
MQLAKRILNK---------HGL------------D--------YVGEFIV---------G
WRDMHHVIDVLYD-RTDPAQTEAAHACFAELLDEFEKLG---YAVYRVNTA--------F
MDRVADSYGPVK---------RRVDHAIKRALDPNNIF---APGKS----------GIDL
---------------------------DA-------------------------------
------------------------------------------------------------
-----------------------
>WP_054529136 Erythrobacter sp
------------------------------------------------------------
MTDTTQSA----------------------------------------------------
-------------------------------------------LP--QG-ISPAQFEAAL
GQLRAL-LG---PE--NVLTSEE----------------DLAPYTKVMMSD------ADE
-KHMPGAAVLATSVEQVQGVLKICNQFKTPVWPISTGRNFGYGSAAPGTRGQIVLDL-KH
MNKIIEVDPVLCTALLEP--------------------GVTYQQLWNYLKE-NDI-----
-PLWLSCPAPSA-----IAGPVGNTLDRGVGYT--PYG---EHFMMQCGMEVVLANGEVL
RTGMGGVE------------------KS-NTWQAFKW----GYGPYLDGIFTQ--SNYGV
VTKLGIWLM--PQPPAYKPF---CIQYEDESDIDTIVEMLRPLKIANI-VPNAA------
------VIANVMWEAAAIT-----PRSKY-Y----------------------DG-----
----TGS-------TPK-DVLEEIK-QKEG-MG----AWNVYAALY-----GT-AEQVEV
NWNIVKQAVE--------------ASGKGKLIT----------EEEAGN-----------
--------------REPFRYRAQ-----------LMKGDMTLQEFGLYRWRG--------
-----G-G------------GSMWFAPVSQAKGSETKAQ---------------------
MELAQEILNE---------YGL------------D--------YVAEFIV---------G
MRDMHHIVDVLFD-RSDPAETARAHACFAKLLSEFGKRG---YAVYRVNTG--------F
MEQTADLYGKVK---------RDVDQTLKRALDPNGII---APGKS----------GIFV
------------------------------------------------------------
------------------------------------------------------------
-----------------------
>WP_072767575 Nitrosospira sp
------------------------------------------------------------
MASKYIA-----------------------------------------------------
-------------------------------------------LP--NG-VSENTFDAAI
NEFRAI-LG---EA--SVLTSAA----------------QLAPYIKTMMPV------PDA
-EHAPSAALLATTVEQIQKIVGVCNRYKVPVWTISTGKNLGYGSAAPAERGQVVLDL-KG
MNRILEVDKDLAYALVEP--------------------GVTYKQLYDYIAE-RKL-----
-GLWLSFPAPSA-----IAGPVGNTLDRGVGYT--PYG---EHFMYACGMEVVLANGEVL
RTGMGSMP------------------KS-NTWQVFKW----GYGPYLDGIFTQ--SNYGI
VTKFGFWLM--PAPPAFKPF---AIQYQNEDDIVEIVETIRPLRINGV-IPNAV------
------VIAHALYEAPVKA-----RRGDY-V----------------------KG-----
----SGS-------IPD-EAVRRIT-KDHN-LG----IWNVYAALY-----GT-PEQIEV
NWKIVTQAFG--------------KSGRAKILT----------EEEAAA-----------
--------------DPAFVYRAK-----------LMRGDMTLQEFSLYNWRG--------
-----G-G------------GSMWFAPVSQARGSETLKQ---------------------
MALTKQILGK---------HGL------------D--------YSGEFIV---------G
MRDMHHVVDVLYD-KTDPEQVKAAYRCFDELVTTFSAQG---YGIYRVNTA--------F
MDKVADTYGPVQ---------RNVNKILKKALDPNGIL---APGKS----------GIR-
------------------------------------------------------------
------------------------------------------------------------
-----------------------
>WP_074860343 Nitrosospira briensis
------------------------------------------------------------
MASKYIA-----------------------------------------------------
-------------------------------------------LP--HG-VSEQTFDAAI
SAFRGV-LG---ES--NVLVSAE----------------QLAPYIKTMMPV------PDS
-DHAPSAALMATTVEQIQKIVGICNKYKVPVWPISTGKNLGYGSAAPAERGQVVLDL-KR
MNRILEVDKELAYALVEP--------------------GVTYKQLYDHIAE-RKL-----
-GLWLSMPAPSA-----IAGPVGNTLDRGVGYT--PYG---EHFLFACGMEVVLANGEVL
RTGMGSMP------------------GS-NTWQVFKW----GYGPYLDGIFTQ--SNYGI
VTKFGFWLM--PAPPVFKPF---VIQYQDEEDIVEIVETIRPLRINGI-IPNAV------
------VIAHALYEAPTKA-----RRSDY-V----------------------TG-----
----PGS-------ISD-EAVRKIT-KDHN-LG----IWNVYAALY-----GT-QEQVDV
NWNIVRQAFG--------------KSGKAKILT----------EKESAG-----------
--------------DPAFAYRAA-----------LMRGDMTLKEFSLYNWRG--------
-----G-G------------GSMWFAPVSQARGGETLKQ---------------------
MSLTKEILAR---------HGL------------D--------YSGEFIV---------G
MRDMHHVVDVLYD-KTNPEQVKAAYECFDELVSTFSAQG---YGIYRVNTA--------F
MDKVADTYGPVQ---------RKINKTLKKALDPNGIL---APGKS----------GIRL
------------------------------------------------------------
------------------------------------------------------------
-----------------------
>WP_113068154 Nitrosospira multiformis
------------------------------------------------------------
MSNKYIA-----------------------------------------------------
-------------------------------------------LP--KG-ISEKTFDSAI
GDFRSV-LG---DA--AVLTSAQ----------------QLAPYIKTMMPV------PDS
-DHTPSAALMATTVEEIQKIVGICNRYKVPIWTISTGKNLGYGSAAPAERGQVVLDL-KR
MNRILEVDKDLAYALVEP--------------------GVTYKQLYDYIAE-HKL-----
-GLWLSMPAPSA-----IAGPVGNTLDRGVGYT--PYG---EHFLFACGMEVVLANGEVL
RTGMGSMP------------------NS-NTWQVFKW----GYGPYLDGIFTQ--SNYGI
VTKFGFWLM--PAPPAFKPF---VIQYENEEDIVEIVEIIRPLRISGV-IPNAV------
------VIAHALYEAPVKA-----RRSDY-V----------------------TG-----
----PGS-------IPD-AAVRKLA-KDHH-LG----IWNVYAALY-----GT-PEQNEV
NWKIVTQAFG--------------KSGKAKILT----------EREAGD-----------
--------------DPAFKYRAS-----------LMRGDMTLQEFSLYNWRG--------
-----G-G------------GSMWFAPVSQARGSETLKQ---------------------
MALTKQILAK---------YGL------------D--------YSGEFIV---------G
MRDMHHIVDVLYD-KTDPGQVKAAYQCFDELLTIFSAQG---YGTYRVNTA--------F
MDKVAETYGPVQ---------RQVHKTLKKALDPNGIL---APGKS----------GIR-
------------------------------------------------------------
------------------------------------------------------------
-----------------------
>WP_090322703 Nitrosomonas oligotropha
------------------------------------------------------------
MASQYIA-----------------------------------------------------
-------------------------------------------LP--KG-VSEKNFNAAI
RDFRKV-LG---DT--SVLTSAE----------------QLAPYIKTMMPV------PDG
-DHTPSAALLATTVEQIQKIVAICNQYKVPVWMISTGKNLGYGSAAPAERGQVVLDL-KR
MNRILEVDKDLAFALVEP--------------------GATYQQLYDYIKE-HKL-----
-GLWLSMPAPSA-----IAGPVGNTLDRGVGYT--PYG---EHFLFACGMEVVLANGEVL
RTGMGSMP------------------NS-NTWQVFKW----GYGPYLDGIFTQ--SNYGI
VTKFGFWLM--PEPPAFKPF---VIQYQHEEDIVEIVETIRPLRISGV-IPNAV------
------VIAHALYEAPVKA-----KRSDY-V----------------------SG-----
----PGS-------IPD-EAVYRIM-KDHK-LG----IWNVYAALY-----GT-QEQIDV
NWKIVTQAFG--------------ESGKAKILT----------EQEAAD-----------
--------------DPAFAYRAK-----------LMRGEMTLTEFSLYNWRG--------
-----G-G------------GSMWFAPVSQARGSETLKQ---------------------
MALTKQIFAK---------YGL------------D--------YSGEFIV---------G
MRDMHHIVDVLYD-KTDPEQTKAAYQCFDELLTEFSARG---YGTYRVNTA--------F
MDKVAETYGPVQ---------RKVHKTLKKALDPNGII---APGKS----------GIR-
------------------------------------------------------------
------------------------------------------------------------
-----------------------
>WP_074747468 Nitrosospira multiformis
------------------------------------------------------------
MASKYIA-----------------------------------------------------
-------------------------------------------LP--KG-ISEQTFDAAV
RDFSRV-LG---DE--SVLTAPE----------------RLAPYIKTMMPV------PDS
-EHTLSAALMATTVEQIQKILAICNKYKIPIWTISTGKNLGYGSAAPAERGQVVLDL-KR
MNRILEVDKDLAYALVEP--------------------GVTYQQLYDYIKE-RNL-----
-GLWLSVPAPSA-----IAGPTGNTLDRGVGYT--PYG---EHFLFACGMEVVLANGDVL
RTGMGSLP------------------NS-NTWQVFKW----GYGPYLDGIFTQ--SNYGI
VTKFGFWLM--PAPSAYRPF---VIRYQNEEDIEEIVEIMRPLRINGV-IPNAV------
------VIAHALYEAPVIA-----RRSDY-V----------------------TG-----
----PGS-------ISD-VAVRKLV-KDHN-LG----IWNVYAALY-----GT-EEQIAL
NWKIVTQAFG--------------KSGRGQILT----------QQDVGD-----------
--------------DPAFAYRAA-----------LMRGDMNLQEFSLYNWRG--------
-----G-G------------GSMWFAPVSQARGSETLKQ---------------------
MSLTKQILAK---------HGL------------D--------YSGEFIV---------G
MRDMHHIVDVLYD-KTDPAQEKAAYQCFDELLTVFSAQG---YGTYRVNSA--------F
MDKVASTYGPVQ---------RQVHKTLKKALDPNGIL---APGKS----------GIR-
------------------------------------------------------------
------------------------------------------------------------
-----------------------
>KXK05057 Nitrospira sp OLB3
------------------------------------------------------------
MAGKFIA-----------------------------------------------------
-------------------------------------------LP--KG-VSEESFAAAV
AEFRRV-LG---QD--AVLVTAE----------------QLAPYIKTMMPV------PDA
-DHTPSAALLATTVEQIQQIVGICNQYKVPIWTISTGRNFGYGSAAPAERGQVVLDL-KR
MNRILEVDPDLCFALVEP--------------------GVTYKQLYDYIQD-HRY-----
-PLWLSCPAPSA-----IAGPTGNTLDRGVGYT--PYG---EHFLFACGMEVVLATGEVL
RTGMGSLP------------------NS-NTWQVFKW----GYGPYLDGIFTQ--SNYGI
VTKFGFWLM--PAPPAFKPF---VIQYENEDDIVEIVETIRPLRISGV-IPNAV------
------VIAHALYEAPTKA-----KRSDY-M----------------------TG-----
----PGA-------IAD-EAVRQIM-KDHK-LG----AWNVYAALY-----GT-QEQIDV
NWKIVTTAFS--------------RSGKAKILT----------EQEAGD-----------
--------------DPAFQYRAA-----------LMRGDMTLKEFSLYNWRG--------
-----G-G------------GSMWFAPVSQARGSETLKQ---------------------
MAMTKRILGK---------YGL------------D--------YAGEFIV---------G
MRDMHHIVDVLYD-RTDPAVVKAAYQCFDELLTEFSAEG---YGTYRVNTA--------F
MDKVAHTYGPVQ---------RQVHKTLKKALDPNGIL---APGKS----------GIR-
------------------------------------------------------------
------------------------------------------------------------
-----------------------
>KXK30824 oxidase Candidatus Brocadia sinica
------------------------------------------------------------
MASKYIT-----------------------------------------------------
-------------------------------------------LP--KG-ISEEVFDAAV
KDFRRV-LG---EA--SVLTNAE----------------QIAPYTKIMMSV------PES
-NHTPSAAIIAQSVEQIQEILSICNKYKVPIWPISTGKNLGYGSAAPAERGQVVLDL-KR
MNRILEVDPDLCFALVEP--------------------GVTYKQLYDYIHE-HNY-----
-PLWLSVPASSA-----IAGPIGNTLDRGVGYT--PYG---EHFLFACGMEVVLPNGEVL
RTGMGSIP------------------KS-STWQVFKW----GYGPYLDGIFTQ--SNYGI
VTKLGFWLM--PAPPVYKPF---AIQYEREDDIVEIVETIRPLRIGNV-IPNAV------
------VIAHALYDAPVKA-----KRSDY-V----------------------TG-----
----PGA-------ITD-EAVQRIM-KDHK-LG----AWNVYAALY-----GT-LEQIEV
NWKIVTESFG--------------KSGKAKILT----------EKEANG-----------
--------------DPAFEYRAA-----------LMRGDMNLTEFRLYNWRG--------
-----G-G------------GSMWFAPVSQARGSESLKQ---------------------
MAMAKRILGK---------YGL------------D--------YSGEFIV---------G
MRDMHHVIDVLYD-RTDPDQMKAGHDCFNELLRTFAAEG---YAVYRVNTA--------F
MDTVAHTYGPVQ---------RQVHQTLKKALDPNGII---APGKS----------GIR-
------------------------------------------------------------
------------------------------------------------------------
-----------------------
>RPH81070 Nitrospiraceae bacterium
------------------------------------------------------------
MASKYIA-----------------------------------------------------
-------------------------------------------LP--KG-ISEQTFDAAV
KDFRRV-LG---DA--NVLTSAY----------------QLAPYTKIMMPV------PEA
-NHTPSAAILATTVEQIQEIVGICNNYKVPIWTISTGKNLGYGSAAPAERGQVVLDL-HR
MNRILEVDADLCYALVEP--------------------GVTYRQLYDYFQE-HQL-----
-PLWLSVPAPSA-----IAGPTGNTLDRGVGYT--PYG---EHFMNACGMEVVLTNGEVL
RTAMGGLP------------------NS-NTWQVFKW----GYGPYLDGIFTQ--SNYGI
VTKFGFWLM--PAPPMYKPF---QIQYQDEGDIVEIVETIRPLRISGT-IPNSV------
------VISHALYEAGLKA-----KRGDY-V----------------------SG-----
----PGP-------ISD-EAVHRLI-RDHK-MG----LWNVYAALY-----GT-AEQVAV
NWKIVTEAFG--------------KSGKAKFLT----------EQDVGD-----------
--------------DPQFGYRAA-----------LMRGGMDMREFNLYNWRG--------
-----G-G------------GSLWFAPVSQARGSETLKQ---------------------
MTLAKRILAK---------HGL------------D--------YTGEFIV---------G
MRDMHHILDILYD-RTDPAMTNAAYQCFDELVTEFSALG---YGSYRTNTA--------F
MDKVADTYGPVQ---------RSINRRLKKALDPNGIL---APGKS----------GIR-
------------------------------------------------------------
------------------------------------------------------------
-----------------------
>WP_029134949 Sedimenticola selenatireducens
------------------------------------------------------------
MTTKYIA-----------------------------------------------------
-------------------------------------------LP--EG-VSEQQFDQAI
AEFRRV-LG---DE--HVLIKPE----------------ELAPNMKIMLPV------DTS
-QHTPSAAILPKSVEQVQEIVAICNRYKVPVWPVSTGRNLGYGSAAPATRGQVVLDM-RL
MNRILEVDADLCTALVEP--------------------GVTYQQLHDYIRE-HDL-----
-PLWLSCPAPSA-----IAGPVGNSLDRGVGYT--PYG---EHFLFQCGMEVVMPDGDVL
RTGMGSMS------------------NS-NTWQVFKW----GYGPSLDGIFTQ--SNYGI
VTKMGMWLM--PAPPAFKPF---LIRYPDEVDIDKIVETLRPLRIAMI-IPNAV------
------VIAHTLWEAGAFV-----RRSDF-Y----------------------QG-----
----KGS-------ISE-EAVGEIR-KTHN-LG----AWNVYAGLY-----GS-PEQIEV
NWNIIKGAVE---------------ASGGELLT----------EEQVGD-----------
--------------SPTFRYRRD-----------LMRGDMNLQEFGLYNWRG--------
-----G-G------------GSLWFAPVSQARGSETLKQ---------------------
MDLAKRILGK---------YGF------------D--------YVGEFIV---------G
WRDMHHVIDLLYD-RTNPEETSKANACFRELIDEFAAQG---YGMYRTNTA--------F
MDKVADTYGPVK---------RKVNQVLKRALDPNGII---APGKS----------GIYV
------------------------------------------------------------
------------------------------------------------------------
-----------------------
>WP_129609432 Rhodoplanes piscinae
------------------------------------------------------------
MSKYVA------------------------------------------------------
-------------------------------------------LP--AG-VSEKVFDTAL
AEYRAI-LG---PD--HVITAAE----------------RLVPYNKIMLPV------DDE
-RHAPSAAICPGSVEEVQRCVAVCNKHKVPVWPISTGKNFGYGSAAPATRGQVVMDL-RR
MNRILDVDADLCTALVEP--------------------GVTYQQMYDHLQD-NKI-----
-PLWLSCPAPSA-----IVGPLGNTVDRGVGYT--PYG---EHFMFQCGMEVVLPDASLL
RTGMGSLP------------------NS-NTWQVFKW----GYGPYLDGIFTQ--SNYGI
VTKMGLWLM--PAPPDFRPF---VIRYDDEADIVTAVETLRPLRMANI-IPNAV------
------VIVHALWEAGSAY-----ARSDH-F----------------------TG-----
----PGA-------FTD-DAVRTMV-KKTG-MG----VWNLYAGLY-----GS-PEQNDV
AWKIVQGAVK--------------ASGKGRILT----------AAEVGE-----------
--------------DPVFKYRAD-----------LMQGRMNTKEFGLYNWRG--------
-----G-G------------GSCWFAPVSQARGSETLKQ---------------------
MEMAKRILNR---------HGI------------D--------YVAEFIV---------G
WRDMHHVIDLLFD-RTDFNQTRAAHACYRELLQEFAAQG---YGVYRANTA--------F
MDEVADCYGDAK---------RKINATLKRALDPNGII---APGKS----------GI--
------------------------WA----------------------------------
------------------------------------------------------------
---------------------TV
>PCJ41568 cluster bacterium
------------------------------------------------------------
MADFNV------------------------------------------------------
-------------------------------------------LP--EG-VSAELFGNAI
EEYAAI-VG---DD--NVFVSNE----------------SLSSYNKIMIPA------DNY
-DHAPSGALAPISTEEVQAIIGVCDKYNIPVWPVSTGKNFGYGSAACATRGQLILDL-RR
MNKIIEVDADLGTALVEP--------------------GVTYQQLKDYLVE-NNI-----
-PLWLSPPAPSS-----IVSPVGNIMDRGVGYT--PYG---DNFMFQCGMEVVLANGEVL
RTGMGSMP------------------NS-TTWQVFKW----GYGPSLDGIFTQ--SNYGI
VTKLGMWLM--PEPPAFKPF---VIRFPDDADIEKAVEIIRPLRIAQI-IPNGV------
------VFAHALWEGGSEV-----VRTDY-Y----------------------QG-----
----EGT-------ISD-AAVEAMK-ADLG-IG----AWNIYAGLY-----GT-PEQIEL
NWNIVKGAFE----------------GSGALIQ-E--------EEEMAG-----------
--------------NSTFEYRAK-----------LMRGDMTLKEFGLYNWRG--------
-----G-G------------GSAWFAPVATAKGSEGLLQ---------------------
MALAKEILGK---------YGF------------D--------YVAEYVV---------G
WREMHHIIDLLFD-KTNAEETARANQCFDELLTEFSERG---WGSYRTNIA--------F
MDKVADTFGPVK---------RDVNQRIKQALDPKGII---APGKS----------GIYI
------------------------------------------------------------
------------------------------------------------------------
-----------------------
>WP_109799176 Novosphingobium sp
------------------------------------------------------------
MNE---------------------------------------------------------
-----------LNLDRRGLLGAGLASAASLGLGTGASAQNPAPLA--PH-MSKADFAGAM
KAFRGV-VG---NE--WVFGDEE----------------AVAPYAKVYVPD------PLG
-RHVPVGAVCPQSVEQVQEIVRIANTYRQPLWPVSTGKNMGYGMTAPATPGQVVLDL-KR
MNRILEVDADLGTCLLEP--------------------GVTYQQLKDYLVE-NNI-----
-PLWIDVPTVGP-----IASPVGNTLDRGVGYT--PYG---EHFLFQCGMEVVLADGQVM
RTGMGSIK------------------GS-TAWQAFKW----GYGPYLDGLFTQ--SNFGV
VTKMGLWLM--PKPPVYKPF---MVRHGEMADVPRIIEAMRPLRVSNL-VANCN------
------LMMSASYQLAMFR-----RRHEI-V----------------------PD-----
----GAV-------LDE-ASLKKAA-KANG-LG----MWNTYFALY-----GT-EQTVAA
VEPIIRASLT---------------ASGGEVLT----------SAEMGD-----------
--------------NPWFHHHAT-----------LMEGGLNLDEIGLLRWRG--------
----AG-G------------GLAWFAPVAAARGVEAERQ---------------------
TALAREILER---------HGF------------D--------YTAAYAI---------G
WRDLHHIIALLFD-KSDAEQEKKADACYRELVTRFGEQG---WASYRTGVN--------S
MDLVAQQYGAVN---------REFNAKIKRAVDPNGIL---APGKS----------GITG
------------------------------------------------------------
------------------------------------------------------------
-----------------------
>WP_124809348 Novosphingobium sp
------------------------------------------------------------
MSG---------------------------------------------------------
-----------FSIDRRSLLGTGLGASLAAGLGTGASAANPAPLA--PG-RTKADFAGAM
KAFRGV-VG---AE--WVFGDEE----------------AVVPWSKTYIPD------PAH
-QYKPVGAVCPQSVEEVQEIVRIANTYKQPLWTVSTGKNMGYGMTAPATPGQVVLDL-KR
MNRILEVDADLGTCLLEP--------------------GVTYQQLKDYLEE-HKI-----
-PLWIDVPTVGP-----IASPVGNTLDRGVGYT--PYG---EHFMFQCGMEVCLPDGRLM
RTGMGSIK------------------GS-TAWQAFKW----GYGPYLDGLFTQ--SNFGI
VTKMGLWLM--PKPPVYKPF---MVRHANMEDVPKIIEAMRPLRVSNL-VANCN------
------LMMSASYQLAMFK-----RRNEI-V----------------------PD-----
----GAP-------LDE-ASLKKAA-SANG-LG----MWNTYFALY-----GT-EQTVAG
VEPIIRATLT---------------ASGGEVLT----------AAEMEG-----------
--------------NPWFHHHQT-----------LMQGGLNLDEVGLLRWRG--------
----AG-G------------GLAWFAPVAAARGVEAERQ---------------------
TALAKEIVEK---------HGF------------D--------YTAAYAI---------G
WRDLHHIIALLFD-KADPTQEQKADACYRELVTRFGAQG---WASYRTGVN--------S
MDLVAQQYGEVN---------RDFNRTLKRAIDPNGIL---SPGKS----------GIHP
------------------------------------------------------------
------------------------------------------------------------
-----------------------
>WP_022675211 unclassified Novosphingobium
------------------------------------------------------------
MS----------------------------------------------------------
-----------LDLDRRGLLGAGLVGAASIGLGTGASAASPAPLA--PG-RSMADFTGAM
KAFRGV-VG---AE--WVFGDED----------------AVAPYEKAYIPD------PAH
-RYKPVGAVCPQSLEEVQAIVRIANQYRQPLWTVSTGKNMGYGMTSPATPGQVVLDL-KR
MNRILEVDAELGTCLLEP--------------------GVTYQQLKDYLDE-NKI-----
-PLWIDVPTVGP-----IASPVGNTLDRGVGYT--PYG---EHFMFQCGMEVVLPSGEVM
RTGMGSIK------------------GS-TAWQAFKW----GYGPYLDGLFTQ--SNFGI
VTKMGMWLM--PRPPVYKPF---MVRHGDMADVPRIIEAMRPLRVSNL-VANCN------
------LMMSASYQLAMFK-----RRNEI-V----------------------PD-----
----GAP-------LDD-DSVKKAA-KANG-LG----MWNTYFALY-----GT-DQTIAG
VEPIIRASLT---------------ASGGEVLT----------AAEMGD-----------
--------------NPWFHHHQT-----------LMQGGLNLDEIGLLRWRG--------
----SG-G------------GLAWFAPVAAARGVEAQRQ---------------------
TALAREIVSR---------HGF------------D--------YTAAYAI---------G
WRDLHHIIALLFD-KADAAEHQRADDCYKELVVRFGAQG---WASYRTGVN--------S
MDLVAQQYGEVN---------RRFNATLKHAIDPNGIL---APGKS----------GII-
------------------------------------------------------------
------------------------------------------------------------
-----------------------
>WP_138011265 Chakrabartia godavariana
------------------------------------------------------------
MSD---------------------------------------------------------
-----------FELNRRGLIGASVLGAAMVGL---ASCDNRGTLS--PG-VSKADFAGAI
KAMRGV-VG---DE--WVFGDPD----------------AVVPWKKNYIPD------PSG
-RHVPVGAVCPRTVEEVQEIVRIANKFKQPIWPISTGKNMGYGMATPATPGQIVLDL-KR
MNRILEVDPDLGTCLVEP--------------------GVTYQQLKDYLDE-NNI-----
-PLWIDVPTVGP-----IASPVGNTLDRGVGYT--PYG---EHFTFQCGMEVVLPNGEVM
RTGMGSIE------------------GS-TAWQAFKW----GYGPYVDGLFTQ--SNFGI
VTKMGMWLM--PRPPVYKPF---MVRHNNMGDVPAIIEAMRPLRVASL-IPNVN------
------LMMSASYQLAMFK-----RRNEI-V----------------------PD-----
----GRP-------LDD-ESVKRAA-KANG-LG----MWNTYFALY-----GT-EETVAA
IEPIIRGALA---------------PSGGEVMT----------AAEMEG-----------
--------------NPWFHHHQT-----------LMQGGLNLDEIGLLRWRG--------
----AG-G------------GLAWFAPVAAAKGVEAEAQ---------------------
TKLAREILDA---------HGF------------D--------YTAAYAI---------G
WRDLHHIIALLYD-KSDPEQEKKADACYRELVTRFGKKG---WASYRTGVN--------S
MELVAQQYGQTN---------RDFNKLLKNAIDPNGVI---APGKS----------GIA-
------------------------------------------------------------
------------------------------------------------------------
-----------------------
>WP_144095967 Croceicoccus sp
------------------------------------------------------------
MS----------------------------------------------------------
------------GINRRTLLGA----AGAIGATAGAAALVNSRMA--KG-QTVADVNAFM
KEMQSI-VG---EE--WAYWDPE----------------GLLPYDKAYVPE------PTD
-QLHPVGAVAPRTVEEVQAIVAAANRFRQPIWPISTGKNMGYGTAVPATPGQVVLDL-KR
MNRILEVDPDLGTCLVEP--------------------GVTYQQLKDYLEE-NNI-----
-PLWIDVPTVGP-----IASPMGNTLDRGVGYT--PYG---EHFLFQCGMEVVLPDGQLM
RTGMGSIK------------------GS-TAWQSFKW----GYGPYVDGLFTQ--SNYGI
VTKLGMWLM--PEPPAYKPF---MIRHPNMEDVPAIIEAMRPLRVSNL-IANCN------
------LMMSASYQLSMFK-----RRDSV-V----------------------PD-----
----GAP-------LDD-ASVKRAA-KANG-LG----MWNTYFALY-----GT-DETVAA
IEPVVRQVLT---------------ASGGEVLT----------EAEMGD-----------
--------------NPWFHHHAT-----------LMKGGLNLDEIGMIRWRG--------
----SG-G------------GLAWFAPVAAAKGDEAERQ---------------------
TRLARQILDK---------YGF------------D--------YTAAFAI---------G
WRDLHHIIALLFD-RSNAEEHRRADTCYREMVSRFGEQG---WASYRTGVN--------T
MDLVAQQYGAVN---------REFNAKIKQALDPNHII---APGKS----------GIA-
------------------------------------------------------------
------------------------------------------------------------
-----------------------
>WP_093016404 Sphingobium sp
------------------------------------------------------------
MS----------------------------------------------------------
------------LLDRREALGLSAL-TLAGALSNSATSFAGASLP--SG-LSGDRFKAAL
KDLRLI-VG---DA--WVFADPE----------------AILPYEKSYIPD------PQG
-RHIPCGAVCPASTEEVQAILRVAGQYGLPLWPISTGKNMGYGSATPATPGQMILDL-KR
MNRILHVDPDLATALVEP--------------------GVTYQQLSDYLAE-HNI-----
-PLWIDVPTVGP-----IVGPVGNTLDRGVGYT--PYG---DHFMFQCGMEVVLADGQIL
KTGMGSLP------------------QS-TTWQAFKW----GYGPYLDGLFTQ--SNFGV
VTKMGLWLM--PKPPVYKPF---MVRHHKMEDIGPLVEAMRPLRIAQL-IPNCV------
------LMMGAAYQLSMFK-----RRSDV-W----------------------DG-----
----EGP-------ISD-EAVAKAA-KANE-LG----MWNSYFALY-----GT-EEMVAA
IEPVTTAALR---------------ASGGDVLT----------EREMNG-----------
--------------NPWFHHHET-----------LMRGGLNLDEIGMVRWKG--------
----AG-G------------GLAWFAPVAPAKGEETKAQ---------------------
TDLAKQILGK---------YGF------------D--------YTAAWVI---------G
WRELHHICALLYD-RSDPEEHARADQCYNELVVSFAKKG---WGSYRTGVS--------S
MDLVAKQFGETN---------RNVNQALKRALDPKGII---APGKS----------GIM-
------------------------------------------------------------
------------------------------------------------------------
-----------------------
>WP_056693180 Sphingobium sp
------------------------------------------------------------
MS----------------------------------------------------------
------------GLSRRDLIRTGAAGAAAFAAGANASPLDSARML--PAQLDKGAFAAAV
AELRAV-VG---AD--WVFADAD----------------STLPYLKSFTPD------PLH
-EHVPSGAVAPASVEEVQAVLKVANRYKLPLWTVSTGKNMGYGCATPASSGQMILDL-KR
MNKIIAIDPDLGTALVEP--------------------GVTYQDMHDYLVE-HDL-----
-PYWIDVPTVGP-----IVSPLGNTLERGVGYT--PYG---DHFFMQCGMEVVLADGTIV
RTGMGSVK------------------NS-TTWQAFKW----GYGPYVDGIFTQ--SNFGV
VTKLGFWLM--PKPPAFKPF---MVRHGEMADVAKIVEAMRPFRMSNL-IPNVV------
------LMMGAAYQLAMFH-----RREEI-W----------------------DK-----
----PES-------VPD-TVIRDFA-KTKG-LG----MWNTYFALY-----GT-DEIIAA
VEPIVRRAFE---------------ASGGEVLT----------EKEMGG-----------
--------------NLWFEHHKN-----------LMSGQMTLEEKGIMRWR---------
-----G-G------------GMCCFAPVAPAKGEETSQQ---------------------
TDLAQEILGK---------YGL------------D--------YSVAYAI---------G
GRELHHLIFILYD-KSDPDEEKKADDCIREMITRFGGRG---WASYRTGVN--------T
MDLVAQQYGEAN---------RDLNARIKQALDPNHIL---SPGKQ----------GIR-
------------------------------------------------------------
------------------------------------------------------------
-----------------------
>WP_105642528 Pseudomonas
------------------------------------------------------------
-M----------------------------------------------------------
-------------------------------------------LP--PG-IDSATFQKAL
SAFANV-VG---KE--WVFTSDE----------------DLKLYRDAYSPYM----GEAE
-ERLASAAVAPDTSEQVQEIARIANQYSIPLYTISTGKNLGYGGSAPTYSGSVVLDL-KR
MNRIIEVNEKQAYCIVEP--------------------GVSYFDMYRYLQE-KKS-----
-KLWLDVPDPGW------GSMVGNAMDRGAGYT--AAQF-RNHFDAHCGMEVVLANGEVM
RTGMGAMP------------------KS-KTWAMYKT----GFGPAIDGIFSQ--SNFGI
VTKMGFWLM--PEPEAFLKG---HIHLSQYSDMVPLVELMTELENSKI-FTGYP------
------DINSPAMGTPSLAG-----LHEF-L-AHGPK--------------EQDPEFMAL
LGRGAKP-----------EEYEAYA-KKKG-IP----FWTCALTFY-----GP-EKVIRA
QWEYAQERFKK-------------AFPDAKFAEHE-FYKLPLTPEQA-------------
-------------------EKVEYPAQ---------FGIPNLRTFA-------IGARSNW
NPAPPT-H------------GHAWFSPVIPRDGAEVLKI---------------------
NEVLGTEARR---------LGI-------------------P-LIFAMIVPVPS-----W
ERSFTFIIPLFIS-E-DPAQNKRSREVFRHLIKVAADNG---WGEYRTAPT--------F
QADVMDTYSFGD---HAL---LRFHESIKDAVDPKGIL---SPGRY----------GI--
------------------------WP-KHL---------RD---KHRYKGGDSV------
------------------------------------------------------------
-----------------------
>WP_028627141 Pseudomonas resinovorans
------------------------------------------------------------
MR----------------------------------------------------------
-------------------------------------------QP--PG-ISSQDFAEAI
RLFTEV-VG---KE--WVFTSEE----------------DLNLYRDAYSPFW----GEEE
-ERIASAAVAPASEEEVQAIMRIANRFKVPMYPISTGKNLGYGGSAPTYSGSVVLDL-KR
MNRIIEVNEKQAYCIVEP--------------------GVSYFDMYRYLQE-KNI-----
-KLWIDVPDPGW------GSMLGNALDRGAGYT--SSQF-RNHFDSHCGMEVVLADGTLM
RTGMGAMP------------------GA-KTWQMYKS----GFGPWVDGIFSQ--SNFGV
VTKMGFWLM--PEPEAFLKG---RVNLPRYKDMIPLVDIMTKLENSKV-FTGYP------
------DINSPVLGTPSLAG-----LHDF-L-VNGPE--------------PRDNEYMQL
LQRGAAP-----------EEYEDYG-RRNK-IP----FWSCSFTFY-----GP-EKVIRA
QWEHVQEVYRQ-------------ALPEASFEEVE-FYDLPLTEEQK-------------
-------------------NQVQYPAQ---------FGIPNLRTFA-------IGARSKW
NPAPPS-E------------GHAWFSPVIPRDGAEILRI---------------------
NEVLGKAAKE---------LGV-------------------P-LVFAMNVPVPS-----W
ERSFTFILPFYMT-K-DPKKNKESRETFRKLIKLAAEHG---WGEYRTAPA--------F
QSDVMDTYSFGN---HAL---LRFHESIKDAVDPNGIL---SPGRY----------GI--
------------------------WP-KHL---------RK---EKQA------------
------------------------------------------------------------
-----------------------
>WP_057379144 Pseudomonas aeruginosa
------------------------------------------------------------
MR----------------------------------------------------------
-------------------------------------------QP--PG-ISRQDFAEAI
RLFSEV-VG---KE--WVFTSEE----------------DLNLYRDAYSPYW----GEAE
-ERIASAAVAPDSTEQVQALMRIANRFKIPMYPISTGKNLGYGGSAPTYSGSVVLDL-KR
MNRILEVNEKQAYCVVEP--------------------GVSYFDMYRHLQE-NNI-----
-KLWIDVPDPGW------GSMLGNAIDRGAGYT--SAQF-RNHFDAHCGMEVVLADGTLM
RTGMGAMP------------------GS-ETWQMYKT----GFGPWVDGIFSQ--SNFGV
VTKMGFWLM--PEPEAFLKG---VVHLPRYKDMIPLVDIMTNLENNKV-FTGYP------
------DINSPVLGTPSLAG-----LHDF-L-VHGPE--------------ARDDEYMQL
LQRGAAP-----------EEYEDYG-KRNN-IP----FWSCAFTFY-----GP-ENVIRA
QWENVQKRYRQ-------------AIADATFEEKE-FYNLPLTEEQK-------------
-------------------EKVQYPAQ---------FGIPNLRTFA-------IGARSNW
NPSPPS-D------------GHAWFSPIIPRDGAAILKI---------------------
NDVLGKAAKE---------LGV-------------------P-LVFAMNVPVPS-----W
ERCFVFIIPFYIT-K-DAKRNKEIREAFRKLIKLAAEHG---WGEYRTATS--------F
QGDVMDTYSFND---HAL---LRFHETLKDAVDPNGIL---SPGRY----------GI--
------------------------WP-RHL---------RK---EKKV------------
------------------------------------------------------------
-----------------------
>WP_072347010 unclassified Pseudomonas
------------------------------------------------------------
MR----------------------------------------------------------
-------------------------------------------TP--LG-ISSQDFAKAI
KDFVAT-VG---QE--WVFTRDE----------------DLDLYRDAYSPYW----GEPE
-ERIASAAVAPSSTEQVQQVMRIANHYKIPVYPISTGKNLGYGGSAPVYSGSVVLDL-KR
MNRILEVNEKQAYCVVEP--------------------GVSYFDMYQYLQE-NGI-----
-KLWIDVPDPGW------GSMLGNAMDRGAGYT--SSQF-RNHFDAHCGMEVVLANGELM
RTGMGAMP------------------GS-ETWQMYKS----GFGPWIDGIFSQ--SNFGV
VTKMGFWLM--PEPEAFLKG---LVHLPRYKDLIPLVDTMTHLENSKV-FTGYP------
------DINSPVLGTPSLAG-----LHDF-L-VHGPE--------------PRDAEYMGL
LQRGAKP-----------EEYEDYG-LRNK-IP----FWSCAFTFY-----GP-EKVIRA
QWEHVQERYRA-------------VTPDASFEEKE-FYTLPLDEEQK-------------
-------------------KKIQYPAQ---------FGIPNLRTFA-------IGARSAW
NPAPPS-D------------GHAWFSPIIPRSGEAILKI---------------------
NEVLGKAAKE---------LGI-------------------P-MIFAMNVPVPS-----W
ERSFVFIIPFMMS-K-DKATNKKSRDAFRKIIRIAAEHG---WGEYRTAAS--------F
QGDVMDTYSFND---HVL---LKFHETLKDAIDPNGII---SPGRY----------GI--
------------------------WP-KNL---------RN---NKKRAAQ---------
------------------------------------------------------------
-----------------------
>WP_193075986 Pseudomonas sp
------------------------------------------------------------
ML----------------------------------------------------------
-------------------------------------------TP--PG-ISPQDFTEAL
RRFTQI-VG---KE--WVFTSEE----------------DLHLYRDAYSPYW----GEEE
-ERVASAAVAPASTEEVQDIVRIANQYKIPIYAISTGKNLGYGGSAPNYSGSVVLDL-KR
MNRILEVNEKQAYCVVEP--------------------GVSYFDMYEYLQE-KNI-----
-RLWIDVPDPGW------GSMLGNAIDRGAGYT--AAQF-RNHFDAHCGMEVVLANGEVM
RTGMGALP------------------GS-ETWQMYKT----GFGPWVDGIFSQ--SNFGI
VTKMGFWLM--PEPDAFLKG---MVHLPRYKDLIPLVDTLTHLENNKI-FTGYP------
------DLNSPVLGTPSLAG-----LHDF-L-AHGPE--------------PRDEEYMRL
LQSGAPP-----------QEYEPYG-LRNN-LP----FWSCSFTFY-----GP-EKVIRA
QWEHVQEQYRH-------------AIKDARFEEVE-FYNLPLTEEQK-------------
-------------------ETVQYPAQ---------FGIPNLRTFA-------IGARSIW
NPTPPS-D------------GHAWFSPVIPRDGASILKI---------------------
NEVLGNAARE---------LGI-------------------P-MVFALNVPVPA-----W
ERSFIFIIPFMMS-R-DPATNKKTREAFRKIVLIAAENG---WGEYRTAPA--------F
QDDVMDTYSFNN---HAL---RRFHETVKDAVDPNGIL---SPGRY----------GI--
------------------------WP-KHL---------RK---EKS-------------
------------------------------------------------------------
-----------------------
>WP_155707384 Massilia dura
----------------------------------------------------------MS
IK----------------------------------------------------------
-------------------------------------------LP--PG-VRQADFDKAL
SAFRKV-VG---AD--WVFTSDE----------------DLHLYRDAYSPYW----GEPE
-ERLASAAVAPQSAEEVQQVVRIANQYRIPLYAISTGKNLGYGGSAPTYSGSVVLDL-KR
MNRIIEVNEKQAYCIVEP--------------------GVSYFDMYRYLQE-KNI-----
-KLWIDVPDPGW------GSMLGNAMDRGAGYT--SVQF-RNHFDAHCGMEVVLANGELM
RTGMGAMP------------------GN-PSWQLYKS----GFGPWIDGMFSQ--SNFGI
VTKMGFWLM--PEPESFLKG---VVHLPRYKDLEPMVDIMTHLENTRI-FSGYP------
------DLNSPVLGTPSLAG-----LHDF-L-IHGPA--------------PRDAAYYEL
LKRGAMP-----------EEYESYG-VAHG-IP----FWSCAFTFY-----GP-EKVVRA
QWEHVQERYRN-------------AIPDAKFEERE-FYHLPLTPEQK-------------
-------------------EKVQYPAQ---------FGIPNLRTFA-------IGARSVW
NPAPPS-D------------GHAWFSPVIPRSGAAILKI---------------------
NEVLGKAAKE---------LGI-------------------P-MVFAMNVPVPS-----W
ERSFTFIIPFFIS-K-DAAQNKKNREAFRRIIQIAAEHG---WGEYRTAPA--------F
QDDVMATYSFND---HAL---LRFHETVKDAVDPNGIL---SPGRY----------GI--
------------------------WP-KHL---------RK---QKKGRS----------
------------------------------------------------------------
-----------------------
>WP_168666336 Burkholderia sp
------------------------------------------------------------
MK----------------------------------------------------------
-------------------------------------------LP--SS-IDQARFSKAI
KEFQRI-VG---SE--WVFTSEE----------------DLDLYRDAYSPYW----GEPE
-ERRASAAVAPKSTEEVQAVVRIANQYKIPIYAISTGKNLGYGGSAPAYTGSVVIDL-KR
MGKILEVNEKQAYCVVEP--------------------GVSYFDMYRHLQE-NKI-----
-KLWIDVPDPGW------GSMVGNAMDRGAGYT--AVQF-RNHFDAHCGMEVVLADGSLL
RTGMGAMP------------------GS-QTWQMYKS----GFGPWIDGMFSQ--SNFGI
VTKMGFWLM--PEPEAFLKG---VVHAPRYRDLGPMVDEMTHLENSRI-FTGYP------
------DLNSPVLGTPSLAG-----LHEF-L-VNGPP--------------KRDLEYMSL
LQRGASA-----------EEYEPYG-RKNN-IP----FWSCAFTFY-----GP-EPVIRA
QWAHVQERYRA-------------AIPDVAFEERE-FYKLPLSEEQK-------------
-------------------LKVQYPAQ---------FGIPNLRTFA-------IGARSLW
NPAPPS-E------------GHAWFSPVIPRSGESILKV---------------------
NEVLGKAARE---------LGI-------------------P-MVFAMNVPVPS-----W
ERSFTFIIPFFIT-K-DPAVNKKNRDAFRKIIRIAAEHG---WGEYRTAPA--------F
QDNVMDTYAFNN---HAL---LRFHERVKDAVDPNGIL---SPGRY----------GI--
------------------------WP-KHL---------RK---DRV-------------
------------------------------------------------------------
-----------------------
>WP_046816995 Pseudomonas putida
------------------------------------------------------------
MQ----------------------------------------------------------
-------------------------------------------TP--PG-ISAEDFALAL
RKFSQV-VG---EE--WVFTSQE----------------DLHLYRDAYSPYW----GEPE
-EILASAAVAPSSTEEVQQLMRIANQFKIPMYPISTGKNLGYGGSAPTYSGSVVLDL-KR
MNRILEVNEKQAYCVVEP--------------------GVSYFDLYRYLQE-KKI-----
-KLWMDVPDPGW------GSMLGNAIDRGAGYT--AAQF-RNHFDAHCGMEVVLANGEVM
RTGMGAMP------------------GA-ETWQLYKT----GFGPWVDGIFSQ--SNFGI
VTKMGFWLM--PEPEAFLKG---TVHLSSYRDLIPLVDIMTEMENQKI-FTGFP------
------DINSPLLGSPSLAG-----LHDF-L-LHGPV--------------ARDAEYKAL
ADRGAKP-----------EEYEGYG-KKHG-IP----FWNGAFTFY-----GP-EKIIRA
QWEHVQERFRK-------------AIPDARFEESE-YYDLPLSPEQQ-------------
-------------------KQVQYPAQ---------FGIPNMRAFS-------IGARSHW
NPAPPS-D------------GHAWFSPIIPRDGEAILKI---------------------
NEVLGTAARK---------LGV-------------------P-FAFALNVPVPC-----W
ERCFVFIIPFWIS-K-DPAKNKQTREAFRALIKIAAENG---WGEYRTATA--------F
QGDVMDTYSFNN---NIL---LRFHETLKDAVDPNGII---SPGRY----------GI--
------------------------WP-KNL---------RQ---EKKA------------
------------------------------------------------------------
-----------------------
>WP_205348235 Pseudomonas sp
------------------------------------------------------------
------------------------------------------------------------
-----------------------------------------------------------M
NEFKRI-VG---DQ--WVYTSEE----------------DLRLYRDAYSPYL----GEAE
-ERIASAAVAPDGVEQVQAIVRAANRFKIPLYPISTGKNLGYGGSAPAYSGSVVLDL-KR
MNRVLEVNEKQAFCLVEP--------------------GVSYFDLYRHLEE-HKI-----
-KLWMDIPDPGW------GSLVGNALDRGGGYT--AARF-RNHFEAHCGMEVVLPNGELM
RTGMGALP------------------GS-ETWQQYKS----GFGPVVDGIFSQ--SNFGI
VTKMGFWMM--PEPEAYLKC---TVTVPGFRDIVPFVDTINHLENSRV-FDGLP------
------DFMSPLLGVPSISE-----AEKI-W-EEGPP--------------MPPPKLMEL
LQSGATP-----------DQLEQYG-RQNG-LH----YWGCHLTFY-----GP-EEVVRA
QWKYAQQQFLK-------------AIPDAQCKEHS-FHKLPLSEEEK-------------
-------------------SKVHM-TQ---------FGIPSLRLFS-------IGARTSW
NPT-PS-H------------GHMWFSPVIPRTGEAVLRA---------------------
NEVFAKASRE---------LGV-------------------Q-MLTPITLPAAV-----W
ERAFVFIVGFPVT-E-NKEVNKKNRAAFREMIKIAAKEG---WGEYRTAPA--------Y
QDDVMATYSFGD---HAL---LRFHETVKDAIDPNGII---SPGRY----------GI--
------------------------WP-KHL---------RG---KRK-------------
------------------------------------------------------------
-----------------------
>MBI2992842 Gammaproteobacteria bacterium
------------------------------------------------------------
MK----------------------------------------------------------
-------------------------------------------LP--PG-ISSTDFAAAL
SQFESV-VG---RQ--WVFSSDE----------------DVALYRDAYSPYW----GEEE
-ELVASAAVAPDGVEQVQQIVRIANRYRVPLYPVSTGKNLGYGGSAPTLSGCVVLDL-KR
MNRVLEVNEGNASCLVEP--------------------GVSYFDLYRQLQE-NGH-----
-KLWIDTPDPGW------GSLIGNALDRGGGYT--AAMY-RNHFDAHCGLEVVLANGEVM
RTGMGALP------------------GA-QTWQQYKV----GFGPWIDGMFSQ--SNFGI
VTKMGFWLM--PEPEAYLSG---TVSVFNRGDLIPLVDIVNHLENNGI-YTGMP------
------FIGSPLLGPLNPGE----Q-------LRYVP----------------PPEVRAK
MATPGGPN------L---ADLERYC-KTNS-VG----FWAAQLQFY-----GP-EKVIRA
QWEYSKERFSA--------------ISGARFEDTA-FYKLPLTAEQK-------------
-------------------EKVHKVA----------FGIPNLSMFF-------IGARSTI
NPT-PG-E------------GHVWFSPIIPRTGEAVFEA---------------------
QRVFTAAAQE---------LGL-------------------P--ISPLAVATTY-----W
QRAFIFIFGFPIT-K-DVETNRRNREAFRKLVRIAAEHG---WGEYRTAPA--------Y
QDEVMATYSFNN---HAL---LRFHETVKDAIDPNGIL---SPGRY----------GI--
------------------------WP-KHL---------RD---RKGKRT----------
------------------------------------------------------------
-----------------------
>TAJ93858 Gammaproteobacteria bacterium
------------------------------------------------------------
MK----------------------------------------------------------
-------------------------------------------LP--PG-VSQQDFAAAV
KDFRDV-VG---AE--WVFDSEE----------------DVNLYRDAYTPFW----QEEE
-ELVASAAVAPDTVEQVQEIVRIANRRRLPIYPISTGRNLGYGGSAPTLSGSVVLDL-KR
MNRVLEVDERNASILVEP--------------------GVSYFEAYKHLQA-AGS-----
-KLWLDVPDPGW------GSLIGNAMDRGGGYT--MPMY-RNHFEAHCGMEVVLANGETM
RTGMGAMP------------------GC-KSWQQYKT----GFGPSVDGLFSQ--SNFGI
CTKMGFWLM--PQPEAYLSA---TVSVPKYNDLIPLIDTLNFLENSAI-TNGMP------
------FLGAPLTNPGLMPGDE----------VRRPP----------------AAELMEL
LATPGGP--------SD-AQLEKLA-RDKG-MG----MWACRLQYY-----GP-PEVIRA
QWAYSRKKFEA--------------IPGATFSEPE-LLEMPLTPEQI-------------
-------------------AKVHKVV----------FGVPNLDIFF-------IGARSET
VPQ-PS-D------------GHIWFSPIIPRTGEEVLRA---------------------
QRVINQAAVE---------LGL-------------------P--GVPFPAVGTY-----W
IRSFMFLYGFPII-K-DVATNKKNRESFRKLITIAAENG---WGEYRTAPA--------Y
QGDIMATYSFNN---HAL---LRFHETLKDAVDPNGII---SPGRY----------GI--
------------------------WP-KHL---------REG--RRK-------------
------------------------------------------------------------
-------------------P---
>MBS0367045 Proteobacteria bacterium
------------------------------------------------------------
MR----------------------------------------------------------
-------------------------------------------TP--PG-ISPATFAAAV
SQFEKV-VG---PQ--WVFTRDE----------------DTRLYNDAYSPFL----GEPE
-ERWASAAVAPATVEEVQEIVRIANRHSVPIYAISTGRNLGYGGAAPAWSGCVVLDL-KR
MNRILEVNEENAYALVEP--------------------GVSYFDLYRYIQE-RKL-----
-KLWIDCPDPGW------GSLVGNALDRGSGYT--FPYL-RNHFDAHCGMEVVLANGELL
RTGMGALP------------------NS-RTWQQYKT----GFGPWIDGLFSQ--SNMGV
VTKMGFWLM--PQPEAYFCG---RVLVRRRDDLHELVRLITLLENSNI-SSGCP------
------DSSSPLLGIGSIGA-----QARF-LAVDEPL-------------PADDPELAAL
RDKAEAG--------DP-SGLEAYG-RRKN-LA----YWTFDIKFY-----GP-AKVVAA
QWESAKEILSA--------------IPEAWFEDQG-EYRFPLTEEPR-------------
-------------------DHARYPE----------FGIPSLNNFS-------LGARSST
NPT-PS-H------------GHMWLAPIIPRTAEAIFEA---------------------
NRVFGEAARQ---------FGI-------------------PQL--RFNLPAWY-----W
QRSAIFIFGFPVS-E-NPAENRHHREVFFHLIDVAGKHG---WAEYRTGPV--------F
QDAVARQFSFNN---HSL---MRFQETLKDALDPNGIL---SPGRY----------GI--
------------------------WP-KHL---------RK---PR--------------
------------------------------------------------------------
-----------------------
>MPT47756 Sphingobium sp
------------------------------------------------------------
MR----------------------------------------------------------
-------------------------------------------TP--SN-VTAKAFADAV
GEFQAA-VG---AD--WVFTQDT----------------DVDLYKDAYSLFW----EEPG
-ELVASAAVAPSSTEEVQKIVRICNERSIPLYPISTGRNLGYGGSAPVYSGSVVLDL-KR
MDKVLEVDERNASALVEP--------------------GVSYFDMYRHLQN-IGS-----
-KLWIDVPDPGW------GSLVGNALDFGGGYT--TARY-RNHFEAHCGMEVVMADGELL
RTGMGGLP------------------GS-KTWQQYRY----GFGPNLDGLFKQ--SSLGV
VTKMGFWLF--PQPEAYLNA---SVHMARYDDLVPLLDRFGEMENANI-FNGMP------
------GLSSPVLMQGGR-----------------------------------AAIDFPE
I-------------PEG-AEMDRMA-RESG-LP----CWSGRLTFY-----GP-ENVIRA
QWDYVKSRF-----------------PEATFTENA-FVKLPLSPDDM-------------
-------------------ERIHKPS----------FGIPGLEMFA-------MGARNKA
NMD-PT-D------------GHFWFSPIIPRTAEGFLEA---------------------
NRVIRQTCKK---------LDI-------------------P--VILFSPPVSS-----W
YRAFILVMAIPIH-K-DKEKNAHLRAAVKELIRICADHG---WGEYRTASA--------F
QDAVMDTYSFNN---HKL---RRVNEAIKDALDPNGIL---SAGRY----------GI--
------------------------WP-KHL---------RE---KKA-------------
------------------------------------------------------------
-----------------------
>WP_161716895 Novosphingobium sp
------------------------------------------------------------
MT----------------------------------------------------------
-------------------------------------------TP--PG-LTAAVFDDAL
REIRAA-VG---DE--WVFTTPA----------------DTALYRDAYSLFW----DEPE
-ERLASAAVAPATVEQVQAVTRACNARGVPLYPISTGRNLGYGGSAPAYSGSVVLDL-KR
MDRVIEVDERNGSCIVEP--------------------GVSYFDMYRHLQS-RGS-----
-RLWIDVPDPGW------GSMIGNALDFGGGYT--ANPY-RNHFEAHCGMEVVLADGEIL
RTGMGALP------------------GA-QTWQQYRY----GFGPYLDGLFKQ--STLGI
TTKMGFWLF--PQPEAYFTA---SINLPRYDDLPMLVDTIGELENANI-FNGMP------
------GISSPVLFRGGK-----------------------------------NPLDFPE
I-------------PEG-AEMDRLA-RETG-LP----CWSARLTFY-----GP-EQVIRA
QWAYAKSRF-----------------PTASFTEHA-LVKLPLSPADM-------------
-------------------ERIHKPS----------FGIPSLEMFA-------MGARSAH
NPN-PT-D------------GHFWFSPIIPRTGEGFIAA---------------------
NRIIRQTCQR---------LDI-------------------P--VLLFSPPVSS-----W
WRAFILVMAIPVH-K-DPARNQHLRAAVKELIRVCADHG---WGEYRTAPA--------F
HDAVMDTYSYNN---HIV---RRVNERIKDALDPNGIL---SVGRY----------GV--
------------------------WP-KRL---------RE---QGGRK-----------
------------------------------------------------------------
-----------------------
>MBO9581730 Sphingobium sp
------------------------------------------------------------
MP---------------Q------------------------------------------
-------------------------------------------LP--SG-VTPAVFADAV
KAMQSV-VG---AQ--WVFTSDP----------------DVALYRDAYSLFH----DEPE
-ERVASAAVAPQSVEEVQAVVRICNARGIPLYPISTGRNLGYGGAAPVYSGSVVLDL-KR
MNRILSVNEGDCSCLVEP--------------------GVSYFDMYKHLRA-TGS-----
-KLWLDVPDPGW------GSMIGNALDSGGGYT--AAPY-RGHFEAQCGIEAVLADGEVL
RTGMGAMP------------------GS-QTWQQYRM----GIGPCLDGLFRQ--SSLGI
VTKMGFWLF--PQPEAHLSC---SVDLFRFADIEPLIDLVNELEYGNI-FNGMP------
------SVSSPVLTRG-------------------------------------GGMMFAE
I-------------PAE-EEVDRLV-RETG-QP----AWRFSVSFY-----GP-QKVIRA
QWDYVQERFAK-------------QFEGAKFRDGQ-FTNFPLDEVAI-------------
-------------------EKAPKAR----------FGIPSLEIFA-------VGSRSPN
NPE-PS-H------------GHIWFSAIIPRSGKGLVEA---------------------
NRVMRQACAR---------LDI-------------------P--LFMFSPAVTC-----W
TRSFVLFAAVRVS-N-DPAVNKRLRESVREVIGICAQHG---WGEYRCPPA--------F
QDAVMNSYSFND---NIL---RRVNERIKDALDPNGIL---SVGRY----------GV--
------------------------WP-KRL---------RE---GRGA------------
------------------------------------------------------------
-----------------------
>MBO2514974 Gammaproteobacteria bacterium
MHA-NGNHSVRKLARACGRASGRA---APPRSR---AGTIGPDH-------GIRRGGIRT
MA----------------------------------------------------------
-------------------------------------------VP--PG-VSEAVFADAL
AEMRSI-VG---DE--WVFTEPE----------------DLNTYRDFYSVLW----GEPE
-ERVASAAVAPASVEEVQAIVRIANEGRIPLYPISTGRNLGYGGPAPVYSGSVVLDL-KR
MNRILEVSESNASCLVEP--------------------GVTYFDMYRHLQQ-TGS-----
-KLWIDVPDPGW------GSMVGNALDSGGGYT--AAPY-RGHWEAVCGIEVVLGDGEIL
RTGMGALP------------------GA-ETWQQYRM----GIGPCLDGLFRQ--SSLGV
VTKMGFWLF--PQPEAYLNC---SVDLQRFEDIEPLVDLINELEYGNI-FNGMP------
------SITSPVLTRD-------------------------------------TPMLMQE
V-------------PEP-EVMNRLV-RETG-LP----AWRASLVFY-----GP-EKVIRA
QWEYVQERF-S-------------QFEGAGFRENQ-FVKLPLTEEDL-------------
-------------------ARIPKAR----------FGIPSLDIFA-------VGSRGAG
SFN-PS-D------------GHIWFSAIIPRTGKGYVEA---------------------
NRVMRRECQR---------LGI-------------------P--LFMFSPAVTC-----W
TRSFVLFAAVPVY-K-DTDRNRALREKIHEIIRICAEHG---WGEYRCPPA--------F
QDAVMESYGFNN---HIL---RRVNEKIKDALDPNGIL---SAGRY----------GI--
------------------------WP-KHL---------RE---RRGA------------
------------------------------------------------------------
-----------------------
>WP_161392445 Altererythrobacter xixiisoli
------------------------------------------------------------
MT----------------------------------------------------------
-------------------------------------------TP--KG-ISAQVFADGL
AEMRSA-VG---AD--WVFTSQE----------------DLHTYRDFYSVLW----DEPD
-ERVASAAVAPASVEEVQAVVRAANARGIPVYPISTGRNLGYGGAAPVYSGSVVIDL-KR
MNRIIDVDEGNASCLVEP--------------------GVSYFDMYRHLQE-TGS-----
-KLWLDVPDPGW------GSMVGNALDSGGGYT--AAPY-RGHFEAQCGIEAVLGDGELF
RTGMGALP------------------GS-ETWQQYKM----GIGPSLDGLFRQ--SSLGV
VTKMGFWLF--PQPEAYLSA---SIDLQRFEDVEPLVDLFNELEYGNI-FNGMP------
------SITSPVLTRG-------------------------------------NPMMFQP
V-------------PEP-EVMNRMV-EETG-LP----AWRATAGFY-----GP-EKVIRA
QWEYMRDRFSA-------------QFQNVTFKENQ-FVKLPLSAEDM-------------
-------------------QKVSKAR----------FGVPSLEIFS-------VGSNGFG
DFN-PS-D------------GHIWFSAIIPRTGKGLVEA---------------------
NRVMRRECAR---------LGI-------------------P--LFMFSPAVTC-----W
TRSFVLFAAVPVY-K-D-GRNKELRDNVQEIIRICAQHG---WGEYRCPPA--------F
QDAVMDSYSFNN---NIL---RRVNERIKDALDPNGII---SAGRY----------GV--
------------------------WP-KHL---------RG---GRG-------------
------------------------------------------------------------
-----------------------
>WP_046904530 Altererythrobacter atlanticus
------------------------------------------------------------
MS----------------------------------------------------------
-------------------------------------------LP--PG-VSASTFADGL
AQMRSA-VG---DE--WVFTNEE----------------DVGLYRDFYSVLW----DEPE
-ERVASAAVAPANVEEVQAVVRAANERGIPIYPISTGRNLGYGGSAPVYSGSVVLDL-KR
MNRILDVNEGNASCLVEP--------------------GVSYFDMYRHLQE-TGS-----
-KLWLDVPDPGW------GSMVGNALDSGGGYT--AAPY-RGHFEAQCGIEAVLADGELF
RTGMGAMP------------------GS-ETWQQYRM----GIGPCLDGLFRQ--SSLGV
VTKMGFWLF--PQPEAFLSG---SVDLPRFADVGPLVDLFNELEYGNI-FNGMP------
------SISSPVLSRE-------------------------------------NPMMFQQ
I-------------PEE-DEMNRLA-QETG-LP----AWSGSASFY-----GP-EKVIRA
QWEYVKERF-A-------------HFEGVKFRENQ-FVKLPLSAEDM-------------
-------------------KKVSKAR----------FGIPSLEIFS-------VGSRGFG
DFN-PS-D------------GHIWFSAVIPRTGEGLVKA---------------------
NRVMRSACKR---------LDM-------------------P--LFMFSPAVTC-----W
TRSFVLFAAVPVY-K-DAESNKALREKVLEVIRICADHG---WGEYRCPPA--------F
QDAVMDSYSFNN---NIL---RRVNERIKDALDPNGII---SAGRY----------GV--
------------------------WP-KHL---------RE---GRA-------------
------------------------------------------------------------
-----------------------
>OJW61583 Sphingomonadales bacterium
------------------------------------------------------------
MR----------------------------------------------------------
-------------------------------------------TP--PG-VSAATFADGI
AEMKSA-VG---EE--WVFTSDP----------------DVDTYRDFYSVLW----GEED
-ERIASAAVAPKNVEEVQAVVRAANARGIPLYPVSTGRNLGYGGSAPVYSGSVVLDL-KR
MDRIIEVNEGNASCLVEP--------------------GVSYFDMYRHLQE-TGS-----
-KLWIDVPDPGW------GSMVGNALDSGGGYT--AAPY-RGHFEAQCGIEAVMADGELF
RTGMGALP------------------GS-ETWQQYKM----GIGPCLDGLFRQ--STLGV
VTKMGFWLF--PQPEAYMSC---SVELQRFEDIEPLVDLFNELEYGNI-FNGMP------
------SIGSPVLASG-------------------------------------NPLIFAE
I-------------PEP-EEMNRRV-RETG-LA----AWRGSMVFY-----GP-EKVIRA
QWDYVQERF-A-------------HFEGVKFKENQ-FVKLPLRPEDM-------------
-------------------EKIQKNR----------FGIPSMEIFS-------VGSRGFG
DFN-PS-D------------GHIWFSAIIPRSGKGFVKA---------------------
NRVMRQACAE---------HDV-------------------P--LFMFSPAVTC-----W
TRSFVLFAAVPVY-K-DKEKNRRLRESVLKVIQICAEHG---WGEYRCPPA--------F
QDAVMDAYSFNN---NML---RRVNEKIKDALDPNGIL---SAGRY----------GV--
------------------------WP-KHL---------RD---GRHA------------
------------------------------------------------------------
-----------------------
>TIX50951 Alteraurantiacibacter aquimixticola
-----------------------------MRER-------------------------QF
MA----------------------------------------------------------
-------------------------------------------TP--PN-MSAADFADGL
SAMRSA-VG---AD--WVFDQPA----------------DLNTYRDFYSVLW----GEPE
-EKVASAAVAPANVEEVQQVVRIANERRIPIYPISTGRNLGYGGSAPVLSGSVVLDL-KR
MNRVIEVNEDNCSCLVEP--------------------GVSFFDMYRHLQE-SGS-----
-KLMMSVPDPGW------GSLVGNALDSGGGYT--VQGY-RGHFEAVCGIEAVMADGELF
RTGMGALP------------------GS-ETWQQYRM----GIGPCMDGLFRQ--STLGV
VTKMGFWMF--PRPEAWLSA---SVSVMRYEDLEELVRIANELEYGNI-FNGMP------
------GFSSPVLTQG-------------------------------------NPIVMAM
V-------------PDA-AEMNRMV-EESG-IP----AWSFSPNFY-----GP-EKVIRA
QWEYVQSRF-A-------------HIPGVRFAEQS-FVDLPISAEDM-------------
-------------------ERIHKPR----------FGIPSLEIFN-------VGSRGYG
DFN-PS-D------------GHIWFSAVIPRSGKGIIDA---------------------
NRVMRRECER---------LGL-------------------D--LFMFAPAVTC-----W
TRSFVLFAAVPVY-K-DPARNQHLREAVREIIDICAEHG---WGEYRCPPA--------F
MDDVMGAYSFGD---HKL---RRVNEAIKDALDPNGIL---SAGRY----------GV--
------------------------WP-KHL---------RE---GRGA------------
------------------------------------------------------------
-----------------------
>WP_160589268 Alteraurantiacibacter aestuarii
------------------------------------------------------------
MT----------------------------------------------------------
-------------------------------------------VP--PG-LGEADFADGL
AEMRDA-VG---TE--WVFDQPA----------------DLNTYRDFYSVLW----GEPE
-EKRASAAIAPANVEQVQAVVRVASERNIPLYPISTGRNLGYGGSAPVLSGSVVLDL-KR
MDRVLDVNENNCSCLVEP--------------------GVSYFDMYRHLQE-SGS-----
-KLWLDVPDPGW------GSLVGNALDSGGGYT--AAGY-RGHWEAVCGIEAVMADGELL
RTGMGALP------------------GS-ETWQQYRM----GIGPCLDGLFRQ--SSLGV
VTKMGFYLF--PQPEAYLSV---SVDVFRFEDLEPLVELLNELEYGHV-FNGMP------
------GIGSPVLAQE-------------------------------------NPIAMSI
V-------------PEA-EVMNAMV-RETG-LP----AWRGSINFY-----GP-EKVIRA
QWDYVQERF-A-------------HFEGVKFNETP-VVKLPLSPDDM-------------
-------------------ERIHKPR----------FGIPSLEIFS-------VGSRGYG
DFN-PS-D------------GHIWFSAVIPRSGKGIIDA---------------------
NRVMRTECER---------LGL-------------------D--LFMFVPSVTC-----W
SRSFVLFAAVPVY-K-DAARNQHLRDSVKEIIRICATHG---WGEYRCPPA--------F
MDAAMDAYSFGD---HKL---RRVNEQIKDALDPRGIL---SAGRY----------GV--
------------------------WP-RHL---------RD---GGGA------------
------------------------------------------------------------
-----------------------
>WP_191229272 Aurantiacibacter xanthus
------------------------------------------------------------
MV----------------------------------------------------------
-------------------------------------------TP--ST-MSAADFADGL
AQMRSI-VG---PE--WVFDQPA----------------DLNTYRDFYSVLW----GEPE
-EKQASAAIAPASVEEVQAIVRAAGERGMPLYPISTGRNLGYGGSAPVLSGSVVLDL-KR
MNRVLEVNEANCSCLVEP--------------------GVSYFDMYRHLQE-SGS-----
-KLWLDVPDPGW------GSLIGNAMDSGGGYT--VSGY-RGHWEAVCGVEAVMADGEVL
RTGMGALP------------------GS-ETWQQYRM----GIGPCLDGLFRQ--STLGV
VTKMGFYLF--PQPEAHLSA---SVSVYRYEDLDELIEIVNELEYGNV-FNGMP------
------GVGSPVLSQE-------------------------------------SPIAMAI
V-------------PEP-EEMNRMV-RETG-LP----AWRASFNFY-----GP-EKVIAA
QWEHVRDRF-A-------------HFEGVTYHAEE-PVRFPLTPAQL-------------
-------------------EKAQKPR----------YGIPSLEIFT-------VGSQGYG
KFN-PS-D------------GHIWFSAVIPRSGKGVIDA---------------------
NRVMRQACKE---------RGL-------------------D--VFMLAPAVTC-----W
TRSFVLFAAVPVY-K-DVAKNRHLRESIKEIIKICGEHG---WGEYRCPPA--------F
MDAVMDAYSFGD---HKL---RRVNEQIKDALDPKGIL---SAGRY----------GV--
------------------------WP-KHL---------RE---GRGA------------
------------------------------------------------------------
-----------------------
>OFW28461 Acidobacteria bacterium
-----------------------------------------------------------M
AV----------------------------------------------------------
-------------------------------------------LP--PG-VSQRDFSAAI
AQFQSA-VG---KD--WVFTSDP----------------DVALYRDAYSPAW----GQAE
-ERLASAAVAPDSTEQVQQIVRTANIYKIPLFPISTGKNLGYGGSAPNLSGSVVVDL-KR
MNRILEVDDVRHYALVEP--------------------GVAYFDLYRHIQE-KKL-----
-NVWIDTPDPGW------GSVMGNALDHGVGYT--TSQF-RNHFDAHCGMEVVLANGEVM
RTGLGAVP------------------GS-KTWQDYKY----GFGPTVDGLFAQ--GNYGI
VTKMGIWLM--PAPEAYTSG---TVSVAKHDDLIRLVEMVNYLENLGI-SNGMP------
------GFGFALGAGGGRG---------------GPG-------------VQPDAQLAAL
LGREGGP--------DI-AELERYA-AANN-RA----FWTCRLQFY-----GP-KTVVAA
QWEYAKSRLAA--------------IPGSRATDGP-SYDFPLTPEQL-------------
-------------------ARVQQVA----------FGVPNMSIFS-------IGARTER
NPT-PS-S------------GHVWFSPIIPRTGEGILES---------------------
QKVLWQAGRD---------AGI-------------------P--FNRFAMPATY-----Y
SRAFIYIIGIPIT-R-NVETDRKNRDGFRQLIKVAAEHG---WVEYRTAPL--------Y
QDNVMDTYSFNN---HAL---RRFCETMKEAVDPNGIM---APGRS----------GI--
------------------------WSKRHP---------RA---RA--------------
------------------------------------------------------------
-----------------------
>WP_081796170 Sphingomonas paucimobilis
----------------------------------------------------------MA
IP----------------------------------------------------------
-------------------------------------------LP--PG-MSSETFGQAM
QKIAAA-IG---AQ--WVYTKEE----------------DVLLYRDSYSPAF----DDAE
-EILPSAAVAPGSTEDVQKVVRIAGEYGLPLFPISTGKNLGYGGCAPNMSGTVVVDL-KR
MNRIIEVDDKRHFAIVEP--------------------GVSYFDLYRYIRE-RKL-----
-RLMIDCPDPGW------GSVLGNAMDRGIGYT--LGAY-RDHWGAHSGLEVVLPNGEIM
RTGMGAMP------------------NA-KTSAEYRY----GFGPDVDGLFAQ--GNFGI
VTRMGLHLM--PEPERFING---TIMVLRRRDIIPLTELVNQLENSYQ-I-GSP------
------FFGSPLFAMAFQ-----------------------------------DEKLRKL
G-FDLTQ--------SD-AVFDEAA-RSRN-VP----FWRADLPFF-----GP-APVVEA
AWSHVQEQARK-------------LIPGAIVQTTE-DLRFPLTDAQA-------------
-------------------RAVPHKVQ---------VGIPNLEIFA-------VGARAEY
NPH-PT-D------------GHMWFASVLPRSGEALLEA---------------------
QQVFARASAK---------LGV-------------------PPVFSAFHPPTGF-----L
SRAFLYINFLPVS-RTDPEANKRARETFRYYVQAAAEAG---YGEYRGPPM--------F
QKMISDTYSFND---NAL---RRFVETLKEAADPKGIM---APGRG----------GI--
------------------------WP-RRY---------KE---KSA-------------
------------------------------------------------------------
-----------------------
>WP_150351710 Paracoccus yeei
----------------------------------------------------------MA
LP----------------------------------------------------------
-------------------------------------------LP--PG-VDDAQFRAAM
QKMAEA-IG---SQ--WVYTEED----------------DVMLYRDAYSPAW----DEPE
-ELLPSAAVAPASTEEVQKIVRIANEYRVPLYPVSTGKNLGYGGSAPNMTGTVVLDL-KR
MNRVIAVDDKRHFAIVEP--------------------GVSYFDLYRHIRE-NKL-----
-KVWIDCPDPGW------GGVLGNALDRGIGYT--LGIY-RDHWQAHCGLEVVLPNGELM
RTGMGALP------------------GA-KTFAEYRY----GFGPYVDGLFSQ--GNFGI
VTQMGIRLM--PEPERFIGG---QIRVPRRRDLIPLVDIVNELENSFQ-V-GAP------
------FFGSPLYALSFL-----------------------------------DPEVRKI
G-FDYSL--------TD-DQLDAVA-AKRG-LP----FWKVDLPIY-----GP-APVAEA
VWTHIQDRVRQ-------------LIPEASFEKTM-DYRFPLTDEQA-------------
-------------------RAMPHKVQ---------IGVPGLEIFS-------VGARSDY
NPH-PT-D------------GHMWFASVLPRSGEAVFEA---------------------
QKVFAEASRE---------LGV-------------------DPIFPNYFPPMGF-----L
SNAFMYINFLPIS-KSDPDRNKATRETFRYYVTAAGKAG---YGEYRAPPL--------F
HDLVSDIYSFND---HAL---RRFTQTMKDAVDPNGII---APGRG----------GI--
------------------------WP-ARY---------RG---AKP-------------
------------------------------------------------------------
-----------------------
>WP_021239065 Sphingobium quisquiliarum
----------------------------------------------------------MA
LP----------------------------------------------------------
-------------------------------------------LP--PQ-VSAADFKQAL
EQFAQA-VG---SQ--WVFTSEE----------------DVMLYRDAYSPLW----DEPD
-ELIPSAAVAPSTVEEVQAVVRIANRFKVPLYTISTGMNLGYGGSSPNLRGSVIVDL-KR
MNRVIEVDDKRHFAIVEP--------------------GLSYFDLYHYIQE-RKL-----
-KVWLDIPDPGW------GSPIGNALDHGIGYT--LQTY-ADHFGAHAGMEVVLPNGEVM
RTGMGAMP------------------GS-KTFAEYRY----GYGPYVDGLFAQ--ANFGI
VTKMGFWLM--PEPEAYISA---MIEVPRRQDLAPLVDIVTYLQNTGM-V-TMP------
------EYGSPVLRK-MM-----------------------------------DPRVQKL
A-WDLSA--------TD-EQLDQLA-RDLG-VA----SWNVELQFY-----GC-REVVRA
AWESSKAKILA-------------AIPGSTGKLLH-EYHFPMSDEDK-------------
-------------------EKVARKVS---------LGIPSLNMFS-------IGARTEL
NPN-PS-D------------GHLWFSAVTSKTAQAVFDA---------------------
QKMFIEAAER---------RGV-------------------PSIVTRFMPPIAW-----L
TRSFLMMTAFGMS-REDPAKNKEVRELYNYYVAEAAKAG---FGEYRCAPA--------F
QDVVSQAYSFND---NAL---QRFADTLKDAVDPNGVI---APGRG----------GV--
------------------------WP-TRF---------RP---SGRKLLQPAS------
------------------------------------------------------------
-----------------------
>WP_030539680 Sphingobium sp
----------------------------------------------------------MA
LP----------------------------------------------------------
-------------------------------------------LP--PQ-VSAADFKQAL
EQFAQA-VG---SQ--WVFTSEE----------------DVMLYRDAYSPLW----DEPD
-ELIPSAAVAPSTVEEVQAVVRIANRFKVPLYTISTGMNLGYGGSSPNLRGSVIVDL-KR
MNRIIEVDDKRHFAIVEP--------------------GVSYFDLYRYIQE-RKL-----
-KVWLDIPDPGW------GSPIGNALDHGLGYT--LQAY-RDHFGAHSGMEVVLPNGEVM
RTGMGAMP------------------GS-KTFAEYRY----GYGPYVDGLFGQ--ANFGI
VTKMGFWLM--PEPEAYISG---LISVKRRADFAPLVDIVNYLENTGT-A-TTP------
------QYSSPLLGK-MM-----------------------------------DPRVQKV
A-WDLSV--------PD-EQLDQLA-ADLG-VP----AWTVELQFY-----GN-RDVVRA
AWQASQARILA-------------AIPGSSAKLIN-EFSFPFTEDQK-------------
-------------------KNLLRKSA---------FGIPALDVFA-------LGARNER
SPV-PA-D------------GHLGFTTMIAKSAEAVFEA---------------------
QKMFIEAAKG---------FNI-------------------PSVVTRFNPPMAW-----Q
PRSFMMLGIFMLS-RDDPKKNRETRELYGHYLLEAAKAG---YGEYRAPAF--------F
QEQIARTYSFNN---NAL---LRFAETMKDAVDPNGIL---SPGRG----------GI--
------------------------WP-ARY---------RK---AK--------------
------------------------------------------------------------
-----------------------
>WP_158897549 Sphingorhabdus lacus
----------------------------------------------------------MP
LP----------------------------------------------------------
-------------------------------------------LP--PN-VSAANFRTAL
VKFKEA-IG---KR--WVFDSEE----------------DVMLYRDGYSPLR----DEPE
-ELLPSAAVAPQSVAEVQAIVRIANEFMIPLFPISTGKNLGYGGSSPNLSGSVVVDL-KR
MNKIIEVDDHRHFCIVEP--------------------GVAYFDLYRHIQE-NKL-----
-KVWIDCPDPGW------GSVVGNSLDHGVGYT--YGHH-RDHFSNHCGMEVVLPNGEIM
RTGMGALP------------------GA-KTWGEYKH----GFGPSVDGLFAQ--GNFGI
VTKMGFWLM--PEPEAYISG---TVSVPKRQDLIPLVDVVNYLEHTGM-I-GMP------
------NYGSPLEVL-MN-----------------------------------EPKTRDF
V-LRPEI--------TD-AEFDSLA-ADLK-LA----SWTCELQFY-----GA-KESVKA
NWEAAQRRLAA-------------AIPDATFKLNN-EFRFPMTPDEQ-------------
-------------------EAVHQKNA---------LGIPSMLIFS-------QGARSDL
NPT-PR-D------------GHLWFASVIPKSGEAIFEA---------------------
QKVYAKASRE---------LGL-------------------PPVFSPFAFPWTW-----M
YRAFVMISGLPVS-RTDIEGNKRNRKLFSAFIKAGAEAG---YGEYRAPPA--------F
QDQVSNTYSFNN---HVL---RRFTETMKDAVDPNGIF---APGRG----------GI--
------------------------WP-KNL---------RE---KRK-------------
------------------------------------------------------------
-----------------------
>WP_158897570 Sphingorhabdus lacus
----------------------------------------------------------MT
LP----------------------------------------------------------
-------------------------------------------LP--PG-ISSAAFKSAL
EKFGDA-IG---SQ--WVFSTDE----------------DVILYRDAYSPLW----DDKE
-ERLPSAAVAPETAEQVQAIVRIANEYKIPLYPISTGKNLGYGGSAPTVSGSVIVDL-KR
MNKIIEVDDKRHFAIVEP--------------------GVSYFDLYDYIQQ-RGL-----
-KVWIDSPDPGW------GSLVGNSLDRGCGYT--YGGY-RDHFDSHSGMEVVLPNGELI
RTGMGALP------------------GA-KTWAEFPH----GFGPSVDGLFAQ--GNFGI
VTKMGFHLM--PQPDAYMSG---MVYVPRREDLIPLVDIINTLEHLGV-T-GQP------
------RYGSPLQSL-MG-----------------------------------EKAFRAE
VNSRAGL--------TN-DALNKVA-KDRN-LA----SWQVELQFY-----GA-SGVVEA
NWASARSKISA-------------AIPGARFEVLQ-RYEFPLTQAQR-------------
-------------------DALPHKAA---------FGVPDLSIFF-------VGARSKE
TPE-PG-D------------GFMWFSSVIPKSGEAIFEA---------------------
QKVYRAAAWD---------IGI-------------------EPGISPFSTPSSW------
YRTFILISGLPIS-RSDANVNKQSRQLYEKYAQAAAAAG---FGEYRAPAI--------F
HSMVSDTYSFND---HAL---RRFLETMKDTVDPNGIF---APGRG----------GI--
------------------------WP-KRF---------RE---QRS-------------
------------------------------------------------------------
-----------------------
>MBI4266438 Acidobacteria bacterium
------------------------------------------------------------
MA----------------------------------------------------------
-------------------------------------------VP--PG-VSEREWADAL
KQFQQA-LG---SG--GVFTSDE----------------DVALYRDFYSPLW----GEAE
-ERVASAALAPDTADQVQQIVRIANTSRIPLYSIATGRNLGYGGSAPNLAGSVVLDL-KR
MNRVLEVDDKRHFAIVEP--------------------GVSYFDFYRHIQD-RGL-----
-NVWIDCPDPGW------GSVIGNALDHGVGYT--WGAF-RDHFHSHCGMEVVLPNGEFL
RTGMGAVP------------------GS-RTWAEYRY----GYGPYVDGLFSQ--GNFGV
VTKMGFWLF--PAPETYLSG---TVTVPKRADIVPLVDIVNYLEHAGT-I-GMP------
------RYGSPLGQV--R-----------------------------------DQELADL
VAQPGGP--------ST-DDLDAFA-ARRG-VA----AWECKLQFY-----GG-AEVVAA
QWAYAREKLSV--------------IAGARFEDTE-FYRFPLTAEQA-------------
-------------------ERAHKVA----------LGIPNLSIFA-------GGARSEL
NPS-PR-D------------GHVFFAPVIPKSGRAILDA---------------------
MQVFNPVVRE---------VGF-------------------PNMVSFFKAPNTW-----M
FRAFVFLYSFPIS-RSDRAQNRRVREAFPRLVRAAAERG---WGEYRTPPV--------F
QDLVMDAYSFNN---HAL---RRFSETLKDAVDPNGIL---SAGRG----------GI--
------------------------WP-RHL---------RN---TRG-------------
------------------------------------------------------------
-----------------------
>OFV91416 Acidobacteria bacterium
------------------------------------------------------------
MA----------------------------------------------------------
-------------------------------------------IP--PG-VNTRDWAAAL
KQFEDA-VG---SQ--WVFTSNE----------------DIALYRDAYSVLW----GEPE
-ERLASAAVAPDTVEQVQRIVRTANTYKIPLYPIATGRDLGYGGSAPVLSGSVVLDL-KR
MNRVVEVDETRHFAIVEP--------------------GVAYFDLYRYIQE-RKL-----
-KVWIDCPDPGW------GSVIGNALDHGVGYT--YGAY-RDHFAAHCGMEVVLPSGDLV
RTGMGAMP------------------NA-STWGEYRY----GFGPYVDGLFSQ--GNFGI
VTKMGFHLF--PPPEAYFAG---TVTVPRREDIGPLIEVMNYLEHSGV-T-GQP------
------NYSSPLARL-AR-----------------------------------DPELAAI
ASRPGGP--------SA-EEVDRFA-ERRS-VG----SWSVEVQLY-----GA-AKVIAA
QWEFAKERFSA--------------IRGARFTDGQ-SYRLPMTPDEE-------------
-------------------DKSHKVA----------FGIPNLAIFS-------GGARSEQ
NPS-PR-D------------GHVFFAPVLPKSGQAVLEA---------------------
MRVFNPVLVD---------GGL-------------------PQMANWFRGPQTW-----A
FRTFVFLMSIPIS-RSDREANKRVRDVMQRLIQVAAEHG---WGEYRAAPA--------F
QDAIMNTYSFNN---NAL---RRLHETLKDAVDPNGIV---SAGRY----------GV--
------------------------WP-KHL---------RE---TRGRRT----------
------------------------------------------------------------
-----------------------
>MBI4265819 Acidobacteria bacterium
------------------------------------------------------------
MA----------------------------------------------------------
-------------------------------------------IP--PG-VSNRDWQTAL
QQFVQA-VG---ES--GVFTSDE----------------DIGLYRDAYSPLW----EEPE
-ERLASAAIAPTTTEQVSEVVRVANRFRIPIFPIATGRNLGYGGSAPNLSGSVVVDL-KR
MNRVIEVDDRRHFAIVEP--------------------GVSYFDLYRHIQD-RGL-----
-KVWIDCPDPGW------GSPLGNALDHGVGYT--FGAY-RDHFHSHCGLEAVLPNGDVI
RTGMGALP------------------GA-KTWAEYRY----GFGPTVDGLFAQ--GNVGI
VTKMGFHLL--PAPEAYQTS---VVTVPRRNDIVPLIGLVNELEHAGL-I-GQP------
------GYGSPLAAR--------------------------------------RADLEEL
LKRPGGP--------PA-EDLDRFA-QEQK-LG----SWTCRLQFY-----GA-PAVIAA
HIAYAKDRFTR-------------DIPGATFEDGE-LLRFPLTQEQL-------------
-------------------DSVRKVA----------VGIPNLAAFG--------GRR---
----GS-D------------GHLWFAPVIPKTGEAVLEA---------------------
QRVFMDVFAR---------RGG-------------------PALISPFSMPATW-----M
YRAFVFLMGFPIS-RSDVTVNQRTRETMREIIKVAAEHG---WGEYRAAPA--------F
QDDVMAAYSYNN---SAL---LRLHETIKDAIDPNGIM---AAGRS----------GI--
------------------------WP-RHL---------RG---RRA-------------
------------------------------------------------------------
-----------------------
>MYJ97240 Proteobacteria bacterium
------------------------------------------------------------
MA----------------------------------------------------------
-------------------------------------------IP--PG-VNERDFTAAL
GEFESA-VG---SD--WVFTKDE----------------DTRLYRDAYSPVQ----NEPE
-EILVSAAVAPDNVEEVQAVVRTANRYRIPIYPISTGRNLGYGGSAPNLSGSVVLDL-KR
MNRVIEVDDKRHYAIVEP--------------------GVSYFDLYRYIQD-RNL-----
-RVLIDCPDPGW------GSVVGNALDHGVGYT--WGAY-RYHFISHCGMEVVLPNGELM
RTGMGALP------------------GA-DTWGEYRY----GFGPHVDGLFSQ--GNFGV
VTKMGFHLF--PEPEAYLKG---TVSVPARRDMIDLVAIVNQLEHAGL-I-GMP------
------RYNTPLTAH-FS-----------------------------------DPEVAGI
LNQPFAR--------SA-QELERWA-QGND-IA----YYRCELQFY-----GP-RETVQA
NWSYAQRLLSD--------------IPGARFSTDH-ELEWPITADEA-------------
-------------------EGLHKVA----------LGIPNLEIFR-------LGTRPDA
DTL-GW-D------------GEMWFAPVIPKSGESVLEA---------------------
QEVFTDAFKE---------MGM-------------------RPFTSPATTPQTW-----M
YRAFIFLMGFPVS-RVDIEANQRQREAFTHLANLGATRG---WGEYRTPPI--------F
QDLVMSHYSFND---HQL---RRFSETLKDAVDPNGII---SAGRG----------GI--
------------------------WP-RHL---------RE---RNA-------------
------------------------------------------------------------
-----------------------
>HEN05625 Gammaproteobacteria bacterium
-----------------------------------------------------------M
PA----------------------------------------------------------
-------------------------------------------PP--EG-VSSADFAAAL
RKFEAA-LG---EQ--WVFKSDE----------------DVALYRDAYSPER----DEPT
-ERLASAAVAPSTVEQVQAVVRIANEHKIPLYPISTGKNLGYGGSAPILSGSVVVDL-KR
MNRILAVDEGRCSAVVEP--------------------GVSYFDLYRYIQE-RSL-----
-EVWIDCPDPGW------GSLVGNALDHGVGYT--YGQY-RDHFGSHCGMEVVLPNGEVM
RTGMAALA------------------NE-AAWADYKY----GFGPYVAGLFGQ--ANFGI
VTKMGFWLL--PEPEAYRRG---TVLVPKRQDIVALVKHVNYLENLGL-I-GMP------
------GFRSPLGAAQAR-----------------------------------EPELRAL
VAKPGGP--------SD-AELDRFA-ESKG-IA----SWSVELQLY-----GP-EKTIAG
TWEYVKDRIGA-------------SIPGARFEDGV-QYRFPLTPEQR-------------
-------------------AEVHRVHRL-----V-DIGVPNMAIFS------IAGGRTPQ
NPD-NA-D-----------GGQFYFAPMIPRTGEAILEA---------------------
GRILGQAYRE---------AGL-------------------P-YNSYFAAPACW-----H
YRAFIMITSLPVS-RLNPEINRRSRAAFEAIAKVAAQHG---WGEYRSPPF--------G
VDFVMDAYSFND---HAL---RRFCETLKDAVDPNGII---AAGRG----------GI--
------------------------WP-RHI---------RE---RRA-------------
------------------------------------------------------------
-----------------------
>MBN1239733 Gammaproteobacteria bacterium
-----------------------------------------------------------M
AT----------------------------------------------------------
-------------------------------------------LP--PG-ISSAEFETAL
GKFEEA-VG---EE--WVFKSDE----------------DVALYRDAYSPER----DEPT
-ERLASAAVAPVTVEQVQQIVRIANEHRIPLYPISTGKNLGYGGSAPILSGSVVVDL-KR
MNRILSVDEGRCSCVVEP--------------------GVSYFDLYDHIQQ-RGL-----
-KVWVDCPDPGW------GSVVGNALDHGVGYT--YGQY-RDHFGSHCGMEVVLPNGEVM
RTGMAALA------------------ND-NQWADYKY----GFGPYVAGLFGQ--ANFGI
VTKMGFWLL--PEPEAYRRG---MVYVPKRRDLIPLVDHVNYLENLGL-I-GQP------
------GFRSPLGASRAR-----------------------------------EPELRAL
LEKPGGP--------TD-EELDRFA-ESKG-IP----SWGVELQFY-----GP-EKTIAG
SWDYAKERIAA-------------SIPGATFEDGV-AYRFPLTEAQK-------------
-------------------AEVQRVHRL-----V-DVGVPNMSIFS------IAGGRTEQ
NPD-HA-D-----------GGQFYFAPMIPRTGEAVLEA---------------------
GRVLAEAYRE---------AGL-------------------P-YNDHFALPACW-----H
YRAFIMITSLPVS-RLDPEVNRRSRAAFEHIARVAAEHG---WGEYRSPPF--------G
VDLVMGAYSFND---HAL---RRFCETLKDAVDPNGII---AAGRG----------GI--
------------------------WP-RHI---------RE---SNA-------------
------------------------------------------------------------
-----------------------
>MYF69257 Proteobacteria bacterium
-----------------------------------------------------------M
AV----------------------------------------------------------
-------------------------------------------LP--PN-VSQATFDDAL
RRFREV-VG---EE--WVFSSDE----------------DVDLYRDSYSPSW----GEPG
-ERMPSGAVAPIEVEQVQRIVRIANEFRVPLYPISTGKNLTYGGSAPNMSGTLVLDL-KR
MNRVLEVDERRAFALVEP--------------------GVSYFDLYNYIQE-RGL-----
-KLWIDCPDPGW------GSVVGNSLDRGLGYT--TWFF-RDHFGAHCGMEVVLPNGELM
RTGMGAVP------------------GS-RSWQDYRY----GFGPWVDGLFSQ--GNFGV
VTKMGCWLL--PEPDAYLSG---IVSVPRRRDLIPLVDVVNYLENSSC-I-GQP------
------RYRSPLGAA------------------------------------RNEPPLRDL
LARNPFP--------DD-AELDRVA-EEMG-VP----SWACQLQFY-----GG-TEVVQA
MWRQARQKLAE-------------AIPGATFEDEK-YYEMPMTGEQI-------------
-------------------ANERKVA----------FGVPNLAIFS-------IGARSEQ
NPI-PV-D------------GHLDFTCVIPKTGEDFLNA---------------------
SRVFFDAMQG---------TEV------------LNTNGQFP--FSPFLVPSTW-----H
ARNFIIIVGLPTY-RTNTEANQRTRAWMSQLIEVASANG---WSEYRASPT--------F
QDQVMAAYSFND---HVL---RNFLETLKDAADPNGII---SPGRG----------GV--
------------------------WP-GPY---------RS---NRMTPV----------
------------------------------------------------------------
-----------------------
>WP_042476637 Agrobacterium rhizogenes
------------------------------------------------------------
MK----------------------------------------------------------
-------------------------------------------LP--PN-VSAAEFSSAI
HKFRNI-IG---SD--RVYVSDE----------------DVALYRDAYSPLW----GEAD
-ELVASAALAPITVEEVQAIVLVANEHKIPLYPISTGKNLGYGGSAPNLSGSVIIDM-VR
MNKVIEVDDRRNYCIVEP--------------------GVTYFDLYNYTMA-NDK-----
-KVIVDVPDPGW------GSVVGNALDHGVGYM--MPTY-RDHWNAHCFMEVVLPNGEIM
RTGMGAAK------------------GT-ETWGEYRY----GFGPIVDGLFAQ--GNFGI
VTKMGFWMM--PQPQHFGSA---IVSVPRYEDIIPLVDEANYLEDLGI-I-GHP------
------RYGSPL---------------------QPEP-------------NGIDPELLRL
HAMPGGG--------EA-SDYQKYV-SDRG-LD----YWNLTMFFY-----GS-KAGVEA
NFEFARERFAR--------------ITGAKLKITE-SFQFPLSAEDK-------------
-------------------EKAKWVVS---------LGIPTMERFA-------LGTRSDL
MPK-PS-D------------GHIWFSPVIPRSGEGIIHA---------------------
HQVFGEAFKK---------MGI-------------------PSPIGPFTTPRTW-----I
YRAFVFVMSFSVY-RTDPEANKKVVETFRKLIDIAAEHG---WNEYRTAPP--------F
QDQVARTYSFND---NAL---LRFQELLKDAADPNGII---APGRG----------GV--
------------------------WP-RGM---------RR---V---------------
------------------------------------------------------------
-----------------------
>WP_080868896 Agrobacterium tumefaciens
------------------------------------------------------------
MK----------------------------------------------------------
-------------------------------------------LP--PD-VTETEFSAAL
EKFRSI-LG---AD--RVYSTEQ----------------DVELYRDAYSPLW----GEND
-ELVASAAVAPTTVEEVQAIVRVANEFRIPLFPISTGKNLGYGGSAPNLSGSVIVDL-CK
MNKIVEVDDRRNYCIVEP--------------------GVSYFDLYDHITK-NDL-----
-KLIVDVPDPGW------GSLVGNALDHGVGYM--MGMY-RDHWNAHCFMEVVLPNGEIM
RTGMGAAK------------------GI-ETWGEYRY----GFGPIVDGLFSQ--GNFGI
VTKMGFWMM--PRPAHFLSA---IVSVQKYEDIIPLVDEANYLEDCGI-I-GHP------
------RYGSPL---------------------QPGP-------------NGVDAELLRL
HALPGGG--------SV-PEYQKYV-SDRG-LE----YWNLTLFFY-----GP-KAGVEA
NYEFAKERFSR--------------IPGVTFKQTE-SLPFPLSAEDQ-------------
-------------------EKAKWVVS---------LGIPTMERFA-------LGIRSDL
MPK-PS-D------------GHIWFSPVIPRSGEGIIKA---------------------
HQVFGQAFKE---------MGV-------------------PSPIGPFTTPRTW-----I
YRAFVFVMSFSVY-RTDPAANRQSVDTFRKLIDIAADHG---WNEYRTAPP--------F
QDQVAKTYSFND---NAL---LRFQELLKDAADPNGII---APGRG----------GV--
------------------------WP-KRL---------RN---V---------------
------------------------------------------------------------
-----------------------
>WP_011236014 Aromatoleum aromaticum
------------------------------------------------------------
MK----------------------------------------------------------
-------------------------------------------LP--KG-VSAADFNATL
KEFRLV-VG---EE--WVFTNDE----------------DMHLYRDAYSLAW----EEPS
-ELVASAAVAPENVEQVQAVVRVASKYRVPLFAISTGKNLGYGGSAPNMAGNVIIDL-KR
LKKIIEVDDKRNFCIVEP--------------------GVSYFDLYKHIHE-HGF-----
-KVMMDVPDPGW------GSPLGNAVDHGIGYT--WMNY-RDHFGSHCGMEVVLPDGEIM
RTGMAAVP------------------GA-KTWAENKY----GYGAYVDGLFAQ--SNFGI
VTKMGFWMQ--PQPDHFLNG---LVKVPKYHDLIPLINGVNRMEDQGL-I-GHP------
------RYSCPMDPLCMQ--------------IEPEI-------------YKPTPELMAL
NSRPGGS--------SV-EEYQAYA-EKQG-HE----FWNVTLNFY-----GP-KETVYA
NWEYAKKTVFA-------------AIPGVRFEEIE-NYAFPLENAEA-------------
------------------IKKVRHKVA---------LGIPNMSIFS-------IGARSAA
MPQ-PG-D------------GHAWFSPIVPRNGEEFIHA---------------------
HKVFTKAARE---------MNI------------T------SAPISVTNVPMSW-----Q
YRTYLYLFPVFVS-RSDKERNRKSVDDFNKLITLAAENG---WSEYRTPPI--------F
QDAVAATYSFNN---NIL---LRFQERLKDAIDPHGIL---APGRG----------GI--
------------------------WP-KRY---------RE---NS--------------
------------------------------------------------------------
-----------------------
>WP_112893230 Nitrosospira multiformis
------------------------------------------------------------
MK----------------------------------------------------------
-------------------------------------------LP--KD-VPAADFGAAL
DEFRGI-VG---TE--WVFSTNE----------------DIALYRDAYSLVW----DEAD
-ELLPSGAVAPATTEEVQAVVRAANRYRIPLFPISTGKNLGYGGSAPNMTGTLIVDL-KR
MNKIIEVDDRRNFCIVEP--------------------GVSYFDLYEHIQA-HGK-----
-KVMMDIPDPGW------GSPLGNALDHGVGYT--WMNY-RDHFGSHCGMEVVLPDGEIM
RTGMAAVP------------------GA-KTWGDNKY----GYGAYVDGLFAQ--ANFGI
VTKMGFWMQ--PAPDHFLAG---FVKVPKYRDLIPLIDRVNKMEDQGL-V-GHP------
------RFACPMDPLSLQ--------------MEPEV-------------YHPTPELMGL
IRQPGGV--------SV-KEYEAYA-VKHG-LE----FWNVILNFY-----GP-KETVYA
NWAYAKKLFGD--------------IPGVRFEEIE-NYALPLQSERAK------------
-------------------QRTRHKVA---------LGIPNMSIFS-------IGARSKA
MPN-PG-D------------GHVWFSPIIARSGEEFIRA---------------------
HEVFTRAARE---------LDI------------T------SAPIAVTNVPQTW-----Q
YRTYVYLFPVFIS-RSDKEQNRKSVQDFNNLIRIAADHG---WTEYRTAPT--------F
QDAVAKTYSFNN---NIL---MRFQETLKDAIDPNGIM---APGRG----------GI--
------------------------WP-KRY---------RE---RK--------------
------------------------------------------------------------
-----------------------
>WP_126706167 Candidimonas sp
------------------------------------------------------------
MN----------------------------------------------------------
-------------------------------------------YP--EG-VSPQDFNSAL
EAFRRI-VG---DD--KLFTEEG----------------DVALYRDAYSPKW----GEPE
-ELVASAAVAPTTVEQVQAIVKAANRFKVPLYAISTGKNLGYGGSAPNMTGSVIVDL-KL
MNKVLEVDDKRNFCIVEP--------------------GVSYFDLYTYIQE-RGL-----
-NVMMDVPDPGW------GSPLGNALDHGVGYT--WGNY-RDHFGSHCGMEVVLPNGELL
RTGMAAVP------------------GA-ETWGENKY----GFGAYVDGLFAQ--SNFGI
VTKMGFWMM--PQPEHFLSC---MVKVPKYRDLIPLIDTVNYLEDQGL-I-GHP------
------RYSCPMDALCMM--------------WEPEV-------------YKPTPELMKL
NNQPGGA--------SV-AEYEDYA-ARQG-LE----YWNVTLNFY-----GP-KKTVYA
NWEYAQDKFAG--------------IKGVKFEELE-SYGLPMNKATA-------------
-------------------EKLRHKVA---------VGIPNMSIFS-------IGARSEA
VPD-PG-D------------GHAWFAPILPRSGEAFIKG---------------------
HEVFCQAAKQ---------LNL------------T------GAPIAPTNVPQTW-----Q
YRTYIYLFPFFIS-RSNKEVNKQAYEQFIQLVKIGADQG---WTEYRTAPL--------F
QDLVASTYSFND---NAL---LRFQNQLKDAVDPNGII---APGRG----------GI--
------------------------WP-KRY---------RE---GV--------------
------------------------------------------------------------
-----------------------
>WP_038612147 Pseudomonas alkylphenolica
------------------------------------------------------------
MN----------------------------------------------------------
-------------------------------------------YP--QG-VSAQDFDSAL
DEFRRI-VG---AD--NVFISEA----------------DVALYRDAYSPKW----GESD
-ELVASAAVAPTTVEQVQAIVKAANRLRIPLFAISTGKNLGYGGSAPNMSGSVIVDL-KL
LNKIIEVDDKRNFCIVEP--------------------GVSYFDLYNYIQE-RGL-----
-KLMMDVPDPGW------GSPLGNALDHGVGYT--LGNY-RDHFGSHCGMEVVLPDGELL
RTGMAAVP------------------GA-ETWGENKY----GYGAYVDGLFAQ--SNFGI
VTKMGFWMM--PQPEHYLSC---MVKVPRYEDIIPLIDTVNYLEDQGL-I-GHP------
------RYGCPMDSLCLM--------------WEPES-------------YKTTRELMQL
NNQPGGA--------SV-AEYQSYA-QNHG-LE----YWNVVLNFY-----GP-KKTLFA
NWEYAQEKFAD--------------IPGVQFEQLE-SYSLPIAKKDQ-------------
-------------------QKLRHQVA---------LGIPNMSIFS-------IGARSEA
MPN-PD-D------------GHAWFAPIVPRNGKAFIKA---------------------
HEVFCKAAKE---------LGL------------T------SAPIARTNVPQTW-----Q
YRSYIYLFPFFIS-RSDKEQNRKAVDQFITLVKLAAEHG---WTEYRTAPI--------F
QDIVASTYSFNN---NAL---LRFQSLLKDTVDPNGII---APGRG----------GI--
------------------------WP-KRY---------RE---DA--------------
------------------------------------------------------------
-----------------------
>ODU50800 Thiobacillus sp
------------------------------------------------------------
MK----------------------------------------------------------
-------------------------------------------LP--AG-VSTKDFNAAM
AAFRRI-VG---EQ--WVFTREE----------------DVALYRDAYSPLW----DEAD
-ELVASAAVAPETVEQVQAVVRAANQHKIPLFAISTGKNLGYGGSAPNLSGSVIVDL-KR
MNKVIEVDDKRNFCIVEP--------------------GVSYFDLYRYIQE-RKL-----
-KVMMDIPDPGW------GSPLGNALDHGVGYT--WGEF-RDHFGAHCGMEVVLPDGEVM
RTGMAAVP------------------GA-KTWGENKY----GYGPYVDGLFAQ--SNFGI
VTKMGFWMM--PEPEHFLSC---QVSVPRYRDIVPLVDIVNYLEDQGL-I-GNP------
------RYSSPLDLMTLM--------------MEPER-------------VQADQALLDM
FARPGGA--------SA-EEFENYA-RSRG-LE----YWRVLLNFY-----GP-KETVYA
NWTYAKKKLAG--------------IDGVKFEEVE-SYALPLDEATR-------------
-------------------KKVHHQVA---------VGIPNMSIFS-------IGARSRV
VPD-PQ-D------------GHIWLGSIISRSGEELIKA---------------------
HQVFGKAVQD---------LGI------------T------PAIVGPFTAPAYW-----V
HRTFIFMVPFFVS-RSDKARNAKVREQYVKLVELAAQHG---WTEYRTGPA--------F
QDVVAKTYSFND---NAL---LKFRTRLKDAIDPNGII---APGRG----------GI--
------------------------WP-KRF---------RG---KT--------------
------------------------------------------------------------
-----------------------
>PWT83755 Blastocatellia bacterium
------------------------------------------------------------
MA---------------R---P--------------------------------------
-------------------------------------------LP--PG-VTRKDFLDAL
KQFEAV-VG---KE--WVFSTDE----------------DVDLYRDAYSPFW----HEDE
-ERIPAAAVAPDGVEQVQQIVRIAGKYKIALWTISTGKNLGYGGSAPNISGSVVLDL-KR
MNRILEVNEKNHYALVEP--------------------GVSYFDLYRYIQE-KGL-----
-KLWIDPPDPGW------GSLLGNALERGGGYT----PM-RDHFDAHCGMEVVLANGEVV
RTGMGALP------------------NA-KTWQQYKY----GFGPHVDGIFSQ--SNFGV
VTKMGFWLL--PQPEAYFSG---TVMVPKHDDIYPLVEALAHVLNAGV-VQGTT---SVL
NTV---SFGPP------------------------------------------DPELARV
R---------VG--SST-TDLERYI-AQKG-LG----YWTVDLPFY-----GP-AKVVAA
QWQYAKEKFSA--------------IPGVQFRDGV-SYRFPLSHEEL-------------
-------------------EKIPNPVP---------IGVPSLTTFA-------IGG----
----PF-SQ-----------GHMWFSPIIPMTGEAVVEA---------------------
TRVFEQVNKD---------LGS-------------------P-AGALPGLPIWSF----F
ARAFVIIYFFPIE-H-DIEKNRRNREIFRRLVKVAAEHG---WGEYRTHTA--------F
MDDIADAYSFNN---HAL---RRLHETIKDALDPNGIL---APGKN----------GV--
------------------------WP-RRM---------RK---ANG-------------
------------------------------------------------------------
-----------------------
>WP_161720110 Novosphingobium sp
-----------------------------------------------------------M
SL----------------------------------------------------------
-------------------------------------------IP--QG-VSPADFAAAL
ASFTTV-VG---AD--WVFTSDD----------------DVGLYRDAYSPAW----DEPQ
-ERRPSAALAPASVEEVQAIMRIANQYRIPVYPISTGKNLGYGGSAPTLTGAVVIDL-KR
MNRVIAVDDKRHFAIVEP--------------------GVSYFDLYAHIQE-RGL-----
-KVWIDVPGPGW------GSPVGNALDHGLGDT--WGIY-RNHFSAHCGMEVVLADGTLM
RTGMGALP------------------GS-DTWAEYPY----GVGASVDGLFAQ--SNFGI
VTKMGFWLM--PQPEAWCTG---AITVPKRADIGPLIDFVNEIEHQGH-C-GEP------
------FYSSPLAAEQG------------------------------------SPEWQAL
NAGGVFP--------SE-EALDAFG-AAKG-KP----WWHVRLHFY-----GP-AEVVRA
QWAAVKRMAAA-------------RIPGAAFEDGE-FSPTPLPPALA-------------
-------------------QKYDPVH----------FGIPTLGTFA-------LTARSDR
NPN-GS-D------------GHLFFSPVIPKSGAALLRF---------------------
QRVMHQAFRD---------MGE-------------------PPRIGPFTTPNTW-----M
FHSFVVVVVFLVN-RADKAVNQRLRKVFAQLITVAAQHG---WGEYRTGPL--------F
QDAVAATYSFGD---HAL---MRFQEKLKDAADPNGII---AAGRY----------GL--
------------------------WP-KHL---------RE---QRA-------------
------------------------------------------------------------
-----------------------
>WP_030539713 Sphingobium sp
------------------------------------------------------------
MT----------------------------------------------------------
-------------------------------------------RP--PD-VTPTQWQSAL
TAFRNA-VG---AQ--WVFSSDE----------------DAGLYRDAYSPYW----NEPE
-ERMPSAAVAPASVEEVQAVVRIANQFGIPLYPISTGKNLGYGGSAPTMSGSVVVDL-KR
MNKIIEVNDKRNYAIVEP--------------------GVSYFDLYDHIKE-RKL-----
-KVWIDVPDPGW------GGVMGNALDRGVGHT--WYLY-RDHFWSHCGMEVVLPNGEVM
RTGMGAMP------------------GS-NAWGDFRS----NFGPYVDGLFSQ--AGFGI
VTKMGFHLM--PEPEHFLHK---KIYPPRREDIIPLVDVANELEDQGM-I-GMA------
------LYESPMFSAQFQ-----------------------------------DPALRAI
GLAPDVW--------NG-NAINRYA-AEKG-VA----PWELGVSFY-----GP-EAVNEA
KWQYARSRFQK-------------AIPGVRFEDYE-SLRFPLTAEQE-------------
-------------------DAVKHKVL---------VGVPNMNVFT-------LSARNRT
NPE-PA-D------------GHLLFSPTFARSGEELLKA---------------------
QRIFTEGMRD---------MKV------------D-----YPMAYGPFSAPFTW-----N
FRAFVLATGMPTS-RSNPEVNKLSRETMEKLITLGAQHG---YGEYRTPPA--------F
QDQVMSTYNFNN---NIL---RTFCETLKDAVDPRGII---APGRG----------GF--
------------------------WP-RTY---------RK---GA--------------
------------------------------------------------------------
-----------------------
>TAJ95915 Gammaproteobacteria bacterium
------------------------------------------------------------
MI----------------------------------------------------------
-------------------------------------------TP--PG-VDPEAFESAL
SEWRSI-AG---EQ--WVFTDAE----------------NLDLYRDAYTPFR----NEET
-EIIVAAAVAPDTAGQVQAIMRVANRHKIPIYPISTGRNLAYGGSAPVLSGSVVLDL-KR
LNRIIEVNERNAYVLLEP--------------------GVSYFDLYRHLRD-NGS-----
-KLWIDCPDPGW------GSLIGNSLDHGAGYT--VAPH-RDHFDSHCGMEIVLANGEIV
RTGMGALP------------------GA-ETWQQFKY----GFGPTVDGLFAQ--SNFGV
VTKMGFWLF--PAPESFLEA---VVTAARHDDIIPLVDITARLTHSGV-MNSNI------
------LLGSPMRDAALR-----------------------------------DPDLREL
FLHTDQA--------EVRRKLDDYA-GSHK-LA----FWTSRLKFY-----GP-EKVVKA
QWEHARERYSG--------------IPGVGFQEGE-LLRFPLTEEQI-------------
-------------------AGMRDQVA---------IGVPNLSIFS-------AISRSTF
NPT-PT-M------------GHIGFSPVIPMTGEAVIES---------------------
HRVIGQELAD---------MDT---------------------TPAFMTMPISY-----H
SRTFIILIAFSIV-E-DPAINRKTREVFRRLIKVAAEHG---WGEYRTHTA--------F
MDDCAAVYSYND---HSL---RRLHETLKDAIDPNGIL---SAGRY----------GI--
------------------------WP-RHL---------RK---K---------------
------------------------------------------------------------
-----------------------
>HEN04094 Gammaproteobacteria bacterium
------------------------------------------------------------
MS----------------------------------------------------------
-------------------------------------------VP--PG-VSERNFERAL
ARFRSV-VG---AD--WVFTRDE----------------DAALYRDAYSPLI----NEPE
-EKVASAAVAPDSAEQVQEIVRIANELRIPLYPISTGRNLGYGGSAPVLSGSVVLDL-KR
MNRILEVDERNAYALVEP--------------------GVSYFDLYRYIEE-RNL-----
-KLWIDCPDPGW------GSVVGNALDHGVGYT--MNPY-RDHWAAQCGLEVVTGDGELV
RTGMGALP------------------GS-RTWQQFKY----GYGPYIDGLFSQ--SNFGV
VTKMGIWLM--PQPEAYVDC---SVDVFGHDDIVPLVDHMSYVMNTGL-QNAGT------
------NLQSPLRFAVAQ-----------------------------------NPELRAA
LASDDPA--------DI-EKLNAFA-RERQ-VP----FYSNIFKFY-----GP-EEVVRA
QMEYTRRRLST--------------IPGARFREGA-FYRFPITEEQK-------------
-------------------AAVRDPQD---------LGIPTLETFS-------IGARSNF
APA--T-R------------GHVGFSPVIPMRGEAVIES---------------------
QRVFQRVLQE---------FGT---------------------DVALLVFPQSY-----H
PRTFVILCMFYVL-P-DPAHNEAVRRTFRRLVEVAAEHG---WGEYRTHTA--------F
MDDCAAAYSFNG---HAL---LRLHEKLKDAVDPNGIL---SAGRY----------GI--
------------------------WP-KHL---------RN---A---------------
------------------------------------------------------------
-----------------------
>HHX83178 Pseudomonadaceae bacterium
------------------------------------------------------------
MR----------------------------------------------------------
-------------------------------------------YP--PG-INSADFDRAV
AEFRSA-VG---DP--WVFTDEA----------------DVNLYRDAYSPLW----GEEE
-EKIPSIAVAPASTEEVQAVMRICNNYRVPVYPVSTGKNLGYGGSAPVLTGSVVLDL-KR
MNRILEVNEDNAFVLVEP--------------------GVSYFDLYQHIQE-RGL-----
-NLWIDCPDPGW------GSLVGNALDHGVGYT--VNPY-RDHFEAHCGMEVVLADGDVV
RTGMGALP------------------NA-ETWQQYRW----GYGPWLDGLFAQ--SNFGI
VTKMGFWLY--PAPEAFRSG---SIQVPGYNDVHELVRITAKMMYSGI-LNTNA------
------GVQSPMQGLLGR-----------------------------------DPEMLER
YERANDE--------DI-RALDEFA-RRSN-TP----FWSSQFKFY-----GP-REIVDS
SWEYVKRQFAH--------------IDGVRFQDGE-SLDFPMSYEDL-------------
-------------------MQTADENH---------LGVPSMSVFQ-------LGNRSNF
NPT-GS-A------------GHLGFSPVVPMTGDAVLKS---------------------
NKVLARALRE---------LGA---------------------STVFNVPPYSY-----H
QRTFTILVGFTVS-R-DADTNRKTREIFRELVKVAAENG---WGEYRTHTA--------F
MDDCAQVYSFND---HAL---LRLQQTLKDAIDPKGII---SAGRY----------GI--
------------------------WP-KHL---------RD---AEGKGVG---------
------------------------------------------------------------
----NV-----------------
>MBT5485285 Gammaproteobacteria bacterium
------------------------------------------------------------
MR----------------------------------------------------------
-------------------------------------------YP--PG-VSQSDFDRAV
RQFESS-IG---AE--WVFTDEA----------------DVDLYRDAYSPLW----GEEE
-EKIPSIALAPQSAEEVQSLMAICNEFQIPVYPVSTGKNLGYGGSAPVLTGSVVLDL-KR
MNRIIEVNEENAFALVEP--------------------GVSYFDLYNYIQE-KGL-----
-DLWIDCPDPGW------GSLIGNSLDHGVGYT--VNPY-RDHFEAHCGMEVVLADGDIV
RTGMGALP------------------NA-ETWQQYRW----GYGPWMDGLFAQ--SNFGV
VTKMGFWLS--PAPEAFCSG---SVQVMRYNDVHELVRITAKMMYSGI-LNSNA------
------GVQSPMQFAIGQ-----------------------------------NPEMQER
YERANEE--------DI-RILDEFA-RSNN-TP----FWSSQFKFY-----GP-REIVDS
SWEYVKRQFAD--------------IDGVRYQDQE-SLNFPMSYEEL-------------
-------------------MQTADENH---------LGVPSMSVFQ-------LGNRSNF
NPA-GT-N------------GHLGFSPVVPMTGEAVLES---------------------
NKVLGRVLRE---------MGG---------------------NTVFNVPPYSY-----H
QRTFTILVGFTVT-R-DADTNRKTREIFRELVKVAAEHG---WGEYRTHTA--------F
MDDCAAAYSFND---NAL---LRLQQTLKDAIDPRGII---SAGRY----------GI--
------------------------WP-KHI---------RD---TEGKGVATIKVSKEK-
------------------------------------------------------------
EGDSNV-----------------
>MBO2512751 Gammaproteobacteria bacterium
------------------------------------------------------------
MA----------------------------------------------------------
-------------------------------------------IP--PG-VSAADFEAAI
SAFADV-VG---AE--WVFTDED----------------TVDTYRDAYTPFR----GEEE
-EKYASAAVAPTNVEQVQEIVRIANRYKIPLYVISTGRNLAYGGSAPVYSGSVVLDL-KR
MNRILEVNEDMAYALVEP--------------------GVSYFDLYRYIRE-RGM-----
-RLWIDCPDPGW------GSLIGNALDRGAGRT--PLPY-RDHFGAHCGMEVVLPNGDLV
RTGMGANP------------------NAGPNWQAFPY----GAGPLADGLFAQ--SNFGI
VTKMGFWLL--PEPEASMTG---RIRARRHDDIVPLVRILSHLQYQGI-VNCLF------
------SLNSPVFQAPM------------------------------------DERKSAL
LDRPGGG--------SA-AEWDAYA-ASLG-VP----FWQTELRFY-----GP-TSVMDA
QWAYVKERLRA--------------IDSIELIDGNDVIRFPLTDDQI-------------
-------------------RRLGDPAT---------FGVPSLNVFS-----------GQA
GTT-----------------GHLDASPMLPHSGEAVLRA---------------------
HKVFLREYRD---------AGI-------------------P---LMLGFAMSY-----H
TRAFIMFHGVNLT-T-DPEWNRRARALYARLIEVAGEHG---WGVYRAHTA--------F
QDHLMRTYSFND---HAL---MRLNETLKDALDPNGIL---SAGRY----------GI--
------------------------WP-KHL---------RG---NRA-------------
------------------------------------------------------------
-----------------------
>MBO2513750 Gammaproteobacteria bacterium
------------------------------------------------------------
MA----------------------------------------------------------
-------------------------------------------IP--PG-VSQRDWNAAI
GEFRDA-VG---AD--WVFTSDE----------------DVALYRDAYSPYW----GEPE
-ERLASAAVAPYTVEEVQAVVRIANKYRIPLYPISTGRNLAYGGSAPVYSGSVVVDL-KR
MNRVLEINERNAYALVEP--------------------GVSYFDLYNEIEK-RGL-----
-ALWIDPPDPGW------GSVIGNALDGGGGWT--AYPF-RDHFGAHCGMEVVLPDGEIV
RTGMGAVP------------------GS-KTWQQNKW----GYGPWVDGLFRQ--GNMGI
VTKMGFWLM--PRPEAYISA---TVQVFNDRDIIPLMDTLNLLENQHV-VNGST----QL
GG---AGAFGPAGGGAG-------------------------------------------
--------------------------------P----AWTLQLPIY-----GP-EKVIRA
QLEYAKEKFSA--------------IDGSRFVEED-LIRIPLSPQDR-------------
-------------------ERVRLVN----------FGIPNLSTFA-------MLGRSPM
QPS-PA-G------------GHIGFSPIIPRDGEELLKF---------------------
RDFYRTNLAEVTGGE---NLGI---------------VG--P------------VFMTNW
ERSLVALIMFPIS-K-NADENRKIRAAFEKWVKLAADNG---WAEYRAPTV--------F
QDIISDTYSYNN---HAL---RRMREKIKDALDPNGIL---AAGRY----------GV--
------------------------WP-KHL---------RE---G---------------
------------------------------------------------------------
-----------------------
>WP_066552994 Croceicoccus bisphenolivorans
------------------------------------------------------------
MR----------------------------------------------------------
-------------------------------------------TP--PG-ISPSDFSAAL
AEFAGV-VG---KD--WVFSSEE----------------DLDLYRDAYSPLR----GTDE
-DRMASAAVAPSSAEEVQEVVRIANRRSIPLYAISTGRNLGYGGSAPAYSGSVVVDL-KR
MNRIIEVSDSNYHAIVEP--------------------GVSYFDLYNYIQE-KGL-----
-KVWLDVPDPGW------GSLVGNALDHGVGHT--ASRF-RNHFDAHCGMEVVLANGEIM
RTGMGAMP------------------GS-KTWAQYKN----GFGPIIDGIFSQ--SNFGI
VTKMGFWLM--PEPEAFMTC---VVEAPRYDDLHGLVETIKYVENLGI-APGPP------
------EMSSPLLAAGGDTK----TLVDV-F-FNGPP-------------KL-DKHHGDL
IAGARLGYS---------KALEDFG-LENK-IP----YWTVTLTFY-----GP-KKVVAA
QWEAVQDIASA-------------RIKGATFRSG------EILTDAK-------------
-------------------DASDKQLIY-----PQNVGVPNLEFFA-------FGTRAGG
NPQ-TA-N------------GHMWFSPVIPQSADGILEA---------------------
NRVFEEAQRTIPVLKNLPIFNL------------R------P-----FSLPSPF-----Y
ERSFLFILGFPIV-D-DPDVNKAVIAAFRELIRVGAEHG---WGEYRTPTI--------F
QDQVMETYSFND---NVL---RRFHESVKDAVDPKGIL---SPGRY----------GI--
------------------------WP-SHL---------RK---KS--------------
------------------------------------------------------------
-----------------------
>WP_184244547 Novosphingobium chloroacetimidivorans
------------------------------------------------------------
MR----------------------------------------------------------
-------------------------------------------TP--PG-IAEKDFSAAL
QQFAAI-VG---QE--WVFTSDE----------------DLALYRDAYSPIR----DTPE
-ERVASAAVAPQTAEQVQAVVRVANQYGIPLYAISTGKNLGYGGSAPAYSGSVVVDL-KR
MNRIIEVNDQNHYAIVEP--------------------GVSYFDLYNYIKE-RNL-----
-KVWIDTPDPGW------GSVVGNALDHGVGHT--SSRF-RNHFDAHCGMEVVLANGELL
RTGMGALP------------------KA-KTWGQFKM----GFGPIVDGIFSQ--SNFGI
VTKMGFWLK--PEPEAFMQA---MVFAPRYDDIHPLVSLLRNLENAGI-AQGAP------
------ELGSPLLGLGATKE-----IVDL-F-LKGPP-------------QM-AKEQRDL
IAKTKLGYS---------PELERYG-AANK-LP----YWALNLTFY-----GP-AKVVAA
QWEAAQDMATA-------------AIKGATFTAT------PVLTDRL-------------
-------------------KAAAEGQVY-----PQNLGIPNMDFFA-------FGTRAGG
MP--PA-N------------GHMWFSPVIPQSGEGILEA---------------------
NRVFEEAVRTIPLLGSLPILNL------------R------P-----FSLPAPF-----Y
ERTFLFILGFPIS-E-EPEQNKAIVTAFRELIKIGADNG---WGEYRTPVI--------F
QDQAMGVYSFND---NIL---LRFNEMIKDAIDPKGIL---SPGRY----------GI--
------------------------WP-RHL---------RE---TKK-------------
------------------------------------------------------------
-----------------------
>WP_115215296 Cupriavidus lacunae
------------------------------------------------------------
MR----------------------------------------------------------
-------------------------------------------TP--PN-VAPKVFANAL
QEFAKV-VG---KD--WVLITDE----------------ELFPYKDAYAPTR----DTPE
-DRSAAAAVAPASVEEVQAVVRIANKYAIPLYTISTGKNLGYGGSAPNQSGSVVLDL-KR
MNRIIEVSESNAYAIVEP--------------------GVSYFDLYNYIQE-KGL-----
-KLWIDTADPGW------GSVLGNAVDHGVGHT--LSRF-RDHFGSHCGMEVVLANGEVV
RTGMGALP------------------GA-KTWGQYKY----GMGPSVDGIFSQ--SNFGI
VTKMGIWLM--PAPEAFLEG---TIYVPRYEDLHPLVELLKYAENTGL-APGTP------
------ELLSPLLGVSNKTQ----HLVEA-F-YKGPP-------------QL-PKGQADL
VAKAKVGYS---------AELAKYG-ADNK-IS----YWGLSLKFY-----GP-RKVVAA
QWEAVQELASK-------------AIKNAAFRSG------PIQTDPR-------------
-------------------KAAAEWTFY-----PQDAGVPNMDFFG-------MGTRAGG
NPN-PM-R------------GHMWFSPVIPQSAEGILDA---------------------
NRVFDEAARTIPALQNVPIWNL------------R------P-----FALPAPF-----Y
ERTFLFIVGFPIT-D-DLALNKSIISAYRTLLDIGAKHG---WGEYRCHTE--------F
QDQAMGLYSYNN---NSL---LRLHEAIKDAVDPKGIL---SPGRY----------GI--
------------------------WP-KNQ---------RK---NAK-------------
------------------------------------------------------------
-----------------------
>WP_013091946 Paraburkholderia atlantica
------------------------------------------------------------
MR----------------------------------------------------------
-------------------------------------------TP--PN-VSPQVFAIAL
QEFTTV-VG---KD--WVLASDE----------------DLFPYKDAYSPLR----DIPE
-DRSASAAVAPASVEEVQAVVRIANKYRIPLYAISTGKNLGYGGSAPNHSGSVVLDL-KR
MNRIIEVNESNAYAIVEP--------------------GVSYFDLYNYIRE-KGL-----
-KLWLDVADPGW------GSVMGNALDHGVGHT--MSRF-RNHFDAHCGMEVVLANGELV
RTGMGALP------------------GS-TTWAQYRH----GMGPVVDGIFSQ--SNFGV
VTKIGMWLM--PAPEAFMEG---MIFAPRYEDLHPLVELLKYAENTGL-APGTP------
------ELLSPLLGVSNKTK----NLVDA-F-YKGPP-------------QL-PKQQADL
VAQSRVGYS---------ADLAKYG-ADNK-IP----YWGLSLKFY-----GP-SKVVAA
QWEAVKELASR-------------SIKHVAFQNG------PIQTDPR-------------
-------------------KASDEWTFY-----PQDVGVPNMDFFG-------MGTRAGG
NPN-PM-R------------GHMWFSPVIPQTADGILEA---------------------
NRVFDEAARTIPALQKVPIWNL------------R------P-----FALPAPF-----Y
ERNFLFIVGFPIT-D-DKELNKSIVKAYRTLLDIGAKHG---WGEYRCHPE--------F
QDQAMGLYSFNN---NSL---LRLHETIKDAIDPNGIL---SPGRY----------GI--
------------------------WP-KNL---------RK---NAKS------------
------------------------------------------------------------
-----------------------
>SPO54634 Pseudomonas sp
MGI-------------------------PITSSPGSS-------------R-------DA
MK----------------------------------------------------------
-------------------------------------------TP--LN-VSPQDFASAL
QAFANV-VG---KE--WVFTSDE----------------DLFAYKDAYSPLR----DTPE
-DRSACAAVSPATVEEVQAVVRIANTYKIPIYTISTGKNLGYGGSAPNHSGSVVLDL-KR
MNRIIEVNESNAYAIVEP--------------------GVTYFDLYNYISE-RGL-----
-KLWVDAADPGW------GSVLGNAIDHGVGHT--SSRF-RNHFDAHCGMEVVLASGEVV
RTGMGALP------------------GS-KTWAQYKH----GMGPIVDGIFSQ--SNFGI
VTKMGIWLM--PAPEAFMEG---TVFAPHYEDLHPLVELLKYAENSGL-APGTP------
------ELLSPLLGVSNQTK----LLVDA-F-YKGPP-------------QL-PKAQAEL
VATSKVGYS---------SELARYG-ADNR-IP----YWGLYLKFY-----GP-PKVIAA
QWEAVQELAAK-------------SIKGATFQTG------PIQTDPR-------------
-------------------KAAEAWTIY-----PQDVGVPNMDFFG-------MGTRAGG
NPA-PM-R------------GHMWFSPVIPQTAQGIFDA---------------------
NRVFDEAARTIPALQNVPIWNL------------R------P-----FALPAPF-----Y
ERTFLFIVGFPIT-D-DTALNKSVVKAYRTLLDIGAQHG---WGEYRCHTE--------F
HDQAMGLYSYND---HSL---MRLHETIKDAVDPNGIL---SAGRY----------GI--
------------------------WP-RHL---------RG---RPS-------------
------------------------------------------------------------
-----------------------
>WP_121103269 Pseudomonas sp
------------------------------------------------------------
MR----------------------------------------------------------
-------------------------------------------TP--PN-VSPEVFSAAL
QEFAGV-VG---KE--WVFVEDE----------------DLFPYRDSYSPLR----DTLE
-DRSASAAVAPSSVEEVQAVVRIADKHRIPLYTISTGKNLGYGGSAPNHAGSVVLDL-KR
MNRIIEVSESNGYAIVEP--------------------GVSYFDLYNYIQE-RGL-----
-KVWLDVADPGW------GSVVGNALDHGVGHT--LSRF-RNHFDSHCGMEVVLANGEVV
RTGMGALP------------------GS-QTWGQFKM----GMGPILDGIFSQ--SNFGV
VTKMGIWLM--PAPEAFMHG---MVMAARYDDLHAVVELLKYVENTGL-APGAP------
------EMGSPLLGISNYTK----HLVDA-F-YDGPP-------------QL-QKQHVDL
IAKARVGYS---------AELQKYG-QDNN-IP----YWVLNLKFY-----GP-PKVIQA
QWEVVQELAVK-------------SIKGVRFQAG------QIQSDPR-------------
-------------------KASAEWTIY-----PQDVGVPNMDFFG-------MGTRAGG
NPH-PM-R------------GHMWFSPVIPQTADGILEA---------------------
NRVFEEAHRTMPALQNVPIWNL------------R------P-----FALPAPF-----F
ERAFLFIVGFPIT-D-DAAMNKASIKAYRTLLDIGAQHG---WGEYRCHPE--------F
QDQAMGLYSYNN---NSL---LRLNEVIKDAIDPNGIL---SPGRY----------GI--
------------------------WP-KHL---------RE---GAK-------------
------------------------------------------------------------
-----------------------
>WP_207952033 Pseudomaricurvus alcaniphilus
------------------------------------------------------------
MK----------------------------------------------------------
-------------------------------------------MP--VN-VSQTDFIAAL
DSFALI-VG---KE--WVFTKDE----------------DLFPYRDAYSPLR----ATFE
-DRSPSAAVAPASVDEVQSIVRVANKYEIPLYTISTGKNLGYGGAAPNQSGSVVLDL-KR
MNKIIEVNESNAYAIVEP--------------------GVSYFDLYNYIQE-RGL-----
-KLWLDVADPGW------GSVMGNALDHGVGHT--ASRF-RNHFDSHCGLEVVLPNGEAV
RTGMGAMP------------------GS-KTWAQFKM----GMGPVLDGIFSQ--SNFGV
VTKMGIWLM--PQPEAFMQG---VVTAPLYDDLHEIVELLKYAENSGL-APGAP------
------ELGSPLLGISNYVK----HLVDA-F-YEGPP-------------QL-RKEHVDL
IAKASVGYS---------ADLQRYG-LNNK-IP----YWNLHLKFY-----GP-KKVIQA
QWEAIQDLALN-------------KIKGVGFKSG------PIQTDPK-------------
-------------------KAADEWTFY-----PQDAGVPNMDFFG-------MGTRAGG
NPH-PM-R------------GHMWFSPVIPQSAEGILEA---------------------
NSVFEKAHRNMSALQDIPIWNL------------R------P-----FALPAPF-----F
ERTFLFILGFPIT-D-DVAMNKASIKAYRTLLDIAAEHG---WGEYRCHPE--------F
QDQAVGLYSHNN---NSL---LRLSETIKDAVDPKGIL---SPGRY----------GI--
------------------------WP-KHL---------RG---DKK-------------
------------------------------------------------------------
-----------------------
>WP_188771073 Novosphingobium endophyticum
------------------------------------------------------------
MR----------------------------------------------------------
-------------------------------------------TP--TG-ISPSVFATAI
AAFAGV-VG---EE--WVFTSDE----------------DLDLYRDAYSPLR----GEED
-ERTASAAVAPRSVEEVQAIVRIANEHSIPLYTISTGRNLGYGGSAPNYSGCVVLDL-KR
MNRIIEVSESNHYAIVEP--------------------GVSYFDLYNYIQE-KGL-----
-KVWIDCPDPGW------GSPIGNALDHGVGHT--ASRF-RNHFDAHCGMEVVLANGEVM
RTGMGALP------------------DA-KTWAQFKL----GYGPVIDGLFSQ--SNFGI
VTKMGFWLM--PEPEAMLKV---EVTATRYDDLHEMVELLKWAENSGL-CDGAP------
------QLGSPLLGSPGDTK----ALVDI-F-YNGPP-------------QL-APEQMKL
IGEAKVGYS---------PELERYG-IDND-LP----YWKLYLSMY-----GP-ENVVKA
KWEAIQARAKS-------------RIKGVGFETG------PLITDFK-------------
-------------------KAAAESTVW-----AQDMGIPNLEFFA-------LGARTPG
NPV-QM-T------------GHLFFSAVVPQTADAILEA---------------------
NRVFDEASRSNPVLKDMPILGL------------R------P-----FAMPAGF-----H
ERTFLMIFGMPVV-E-HQAMNEQFIKAFRALIDIGAEHG---WGEYRTAPL--------F
QDQVMGIYDFND---GAL---LRFHETVKDAIDPKGIL---SPGRY----------GI--
------------------------WP-RHL---------RK---QS--------------
------------------------------------------------------------
-----------------------
>MBO9601182 Novosphingobium sp
------------------------------------------------------------
MV----------------------------------------------------------
-------------------------------------------LP--PD-VSQAEFDRAI
AAFRNA-VG---PD--WVFTSDD----------------DVALYRDAYSPMW----SEPE
-ERVASAAVAPADVGEVQAAVRIANDTRVPLYPISTGRNLGYGGSAPALSGSVVLDL-KR
LDRVLDIDEANASVLVEP--------------------GVSYFDLYRALRD-TGA-----
-KLWLDCPDPGW------GSPIGNALDRGGGYT--RAAF-RNHFDAHCGMEVVLPSGGLL
RTGMGAMP------------------GA-KTWQQYKA----GFGPWVDGLFSQ--SNFGI
VTKMGFWMM--PEPEACLIG---RIYADKYDDLHALVRILTRLENSGV-VNGMP------
------GFGSPLLQRRVP--------ADP-Q-NNDPNGATQIDQALHDAFYTGDDAAKAL
IAERVKS---------------------TG-RS----CWSALVKFY-----GP-ERMVRL
QWEIAKEQFGE--------------IEGVRFGDPE-FYGFPLSDADL-------------
-------------------EKIHKPT----------FGIPSLSVFN-------FGIRTDL
RPE-PM-V------------GHQAFSPVIPRTGAAIFEA---------------------
NKVFARIFTE---------EGL-------------------P--VPPFNLPGCV-----W
ERALMLICIFPTT-H-DVETNRKYRKALRRLIAESATRG---WGEYRTPVA--------Y
YDTVMSTYSFGD---HAL---LRFHETVKDALDPNGIV---SPGRY----------GI--
------------------------WP-QRN---------RGG--PR--------------
------------------------------------------------------------
-----------------------
>MBF8270797 Gammaproteobacteria bacterium
------------------------------------------------------------
MR----------------------------------------------------------
-------------------------------------------TP--PG-MSERQFRQAV
DRFIGA-VG---AG--NVYTDEA----------------DVDLYRDPYTPLW----GQEG
-ERIASAAVAPASVEEVQAVMRIANELRVPMYPISTGRNLAYGAAAPAYSGSVVLDL-KR
MNRILDVDQVNHSVLVEP--------------------GVSYFDLYRHFQE-NNV-----
-RMIIDTPDPGW------GSPIGNSLDRGGGYT--MAHF-RNHFDAHCGMEVVLADGTLL
RTGMGALP------------------GA-KTWQQYKT----GCGPWIDGIFSQ--SNFGV
VTKMGLWLM--PEPEAYMRG---TVYVPRYQDLHRFVEILNYCENVKL-FTGMP------
------SLYSPLLGIVPMSQ-----LADS-M-AKPPQ--------L-------TGQQAAL
IAAAELGYS---------PELEAYA-LREG-VP----YWGLDMPMY-----GP-PEVIAA
QWAAIKRRFSE--------------IKGATFQDGE-VIDFPVSKADE-------------
-------------------ARVHLPE----------FGITSLRMFS-------IISRSPL
SPV-AF-S------------GHMGLSPIIPRTGAAIIEA---------------------
NQVFQEVARE---------YGL-------------------P-TLGSFTLPLLY-----W
ERAFIFIFSVMFT-R-DPAVDAKTVAGVRALIRIAGEHG---WGEYRTPPV--------F
QGDVMAQYSFND---HAL---MRLHEKIKDAVDPNGIL---SAGRY----------GI--
------------------------WP-AHL---------RE---KKQ-------------
------------------------------------------------------------
-----------------------
>WP_039858032 Novosphingobium pentaromativorans
------------------------------------------------------------
MR----------------------------------------------------------
-------------------------------------------IP--PG-VNEADYSAAL
GEFARI-VG---SD--WVLTSDE----------------DMATYKDTYSPWK----GEEK
-ELVASAAIAPDNADDVQEVMKVAHRYGIPIYPVSTGKNLGYGGAAPVYSGSVVLDL-KR
MNRILGFDETAGTVLVEP--------------------GVSYFDLFQYIQE-RNL-----
-PFWVDTPDPGW------GSLIGNALDGGMGGT--YGML-RHHYESHCGMEVVLADGEVL
RTGMGAMP------------------AA-KTWQQFRW----GYGPYLDGLFKQ--SNFGV
VTKMGFWLG--PKPEAFRRG---TVFVPRFADLETLVDIKNYLEDTMA-TNGMP------
------EIGSPLLGGGDLS----------------------------------DPTSAAM
YIRTDANI----------AEMEAQA-AKKG--G----FWSCRFAYY-----GN-AAVIKA
QWEHTKALFTD-------------RIPGVTFQDDE-VYDLPATPEQM-------------
-------------------AKFRTHPTI--------LGIPNLLAFQ-------IGGRSAF
YPN-PT-S------------GHMWFSPVIPRTGAAIIEA---------------------
NRVLVDAAKE---------YNV-------------------P--LLWFSPPVSI-----W
PRGQMLVIGVPIR-E-DPQENEQMRNAFRHLIATAAEHG---WGEYRTPPI--------Y
QDFVQSTYSFND---HIQ---RRVSEVLKDALDPKGIL---SAGRY----------GI--
------------------------WP-RHL---------RK---EA--------------
------------------------------------------------------------
-----------------------
>EIZ78193 Novosphingobium sp
M-----------MVAAV---------------RPGEAGAMG-----------------TR
LS----------------------------------------------------------
-------------------------------------------APRLPV-PDKATLDKAF
SAFSKV-VG---KD--WVFDSKD----------------DAALYRDPYSLLW----DEAE
-EKTASGAVAPTSAEQVVDIVRIANEYKIPLYPVSTGKNLGYGGAAPVLPGSVVVDL-KR
MNKVLEVNERNSYAVVEP--------------------GVSYFEIYEHIQE-RGL-----
-KLWIDVPGPGW------GSLVGNALDRGLGYT--LAQY-RNHFDAHCGMEVVLPTGDLM
RTGMGAMP------------------KA-ETWQQFKT----GYGPWVDGMFSQ--SNFGI
VTKMGFWLM--PQPEAFATG---RVSVPKYHDLIPLVDIMNRLEAGHI-VQGGF------
------NLSCPIIGTS---------I------GGGPTAMVP---------TQQDPEIMAV
VNDPIGF--------VP-ERLDPLG-VKHG-IP----FWTCECNYY-----GP-RKLIEA
QWACTKDAFKA--------------IPGVHFELGE-VETMPLPKEKV-------------
-------------------DTLQDTVF---------YGIPTLRTFS-------VGPLKDY
GGA-SV-V------------GHVFFSPVVPRTGEAVIAA---------------------
NEVLGTIARK---------HGL-------------------P--VTPIQFPNAA-----F
ERTFLFVVALPVT-R-DVKVNQQIRAIFKELIAAAAERG---WGEYRTTPA--------F
YDEIMDTYSFND---HAL---RRFHETVKDAVDPNGIL---SAGRY----------GI--
------------------------WP-QHL---------REQ--QQRRKSA---------
------------------------------------------------------------
-----------------------
>WP_140849259 Sphingomonas glacialis
------------------------------------------------------------
MK----------------------------------------------------------
-------------------------------------------LP--PN-VSQADFTAAL
KAFAAI-VG---AQ--WVFTSDD----------------DLELYRDSYSILW----DEAE
-ERVASAAVAPDTAEQVVELVKIANRYRIPIYPISTGKNLGYGGAAPATAGSVVFDL-KR
MNRIVEIDERNGYVVVEP--------------------GVSYFDLYAHIQE-KGL-----
-KLWIDCPSPGW------GSVIGNALDGGVGVT--LASY-RNHFDAHCGLEAVLPDGRML
RTGMGAMP------------------GA-KTWQQFKP----GFGPQIDGLFKQ--SNYGV
VTKMGFWLL--PAPEAFSTG---VVTVPKHRDIVPLVDIVNRLEQSKI-VQGLW------
------TLSSPTTGTRGDAA----H------IAAGPPPI--------------DPAVAVI
LNDPHGT--------DM-TKLEAAA-HTAG-LP----FWACEFNLY-----GP-KKYIEA
QWECIRDALGV--------------IPGASFALNP-PRSLPLPAEDL-------------
-------------------AKMFDTGP---------FGIPSLRTFS-------LGPMVSY
DDE-DV-V------------GHVFFSPVIPRTGEAAIEA---------------------
MQVFSDIARK---------YKL-------------------P--GPPLQVPSSI-----F
ERAFLFAIGLPVT-R-SAKVNAKLRDIVRELVAASAERG---WGEYRTAPA--------F
YDLILDTYSYND---HAL---RDFLGTLKSAIDPNGIM---SPGRY----------AI--
------------------------RS-RPA---------GD---VKR-------------
------------------------------------------------------------
-----------------------
>WP_008997108 Novosphingobium sp
------------------------------------------------------------
MK----------------------------------------------------------
-------------------------------------------LP--PN-VSQADFTAAL
QAFAKV-VG---NE--WLFTSDE----------------DLELYRDSYSVVW----DEAE
-ERTASAAVAPDNADQVVELVKIANQYRIPIYPISTGKNLGYGGAAPATAGSVVLDL-KR
MNRIVEIDEKHAYVVVEP--------------------GVSYFDLYNYIQE-KGL-----
-KLWIDCPSPGW------GSLIGNALDGGVGVT--QASY-RGHFDASCGIEAVMPNGRML
RTGMGAMP------------------TA-KTWQQFRP----GYGPRIDGLFKQ--SNYGV
VTKMGFWLM--PAPESYTTG---VITVPKYHDLIPLIDVMGRLEQSKI-VQGLW------
------MLSSPTTGVRGDAA----H-------GGEAPKI--------------DPAVQVI
LNDPNGA--------DM-NKLDAAA-QTAG-VP----FWACELHMY-----GP-KKLIEA
QWECIRDAMGV--------------IPGAQFKLNE-VRSLPLPAADV-------------
-------------------AKMFDTGP---------LGIPSLRTFS-------LGPMVSY
EGE-DV-V------------GHIFFSPVIPRTGEAAIEA---------------------
MDLFSAMARK---------YKL-------------------P--YPPMQFPSAI-----F
ERAFLFAVGLPVT-R-SATVNAKIRDIIRELVVTATERG---WGEYRTAPA--------F
YDLIMDTYSYND---HAL---RDVLESIKDAVDPNGIM---SPGRY----------AI--
------------------------RS-KNE---------RK---PKA-------------
------------------------------------------------------------
-----------------------
>WP_107959720 Sphingomonas aurantiaca
------------------------------------------------------------
MK----------------------------------------------------------
-------------------------------------------LP--PD-VTQADFAAAL
KAFAAI-VG---SE--WLFTSDE----------------DLELYRDSYSILW----DETA
-EPTASAAVAPDTSEQVVELVKIANRYKTPIYPISTGKNLGYGGAAPAVAGSVVLDL-KR
MNRIVEINERNAYVVVEP--------------------GVSYFDLYAYIQD-KGL-----
-KLWIDCPSPGW------GSLIGNALDGGVGVT--LASY-RSHFDAQCGIEVVLPDGRMM
RTGMGAMP------------------NA-KTWQQFRP----GFGPRIDGLFKQ--SNFGV
VTKMGFWLM--SAPENFATG---VVTVPKFHDLIPLVDTIGRLEQSKI-VQGLW------
------TLSSPTTGVRGDAA----H-----IIGGVPPQV--------------DPRITAV
MNDPAGA--------DM-TKLDIAA-QAAG-VP----FWACEFNLY-----GP-AKLIAA
QWECICDAIRT--------------IPGAQFKLNA-IRPLPLPAAEL-------------
-------------------APLFDTGP---------FGIPSLRTFS-------MGPMISY
EGE-DV-V------------GHVFFSPVIPRTGEAAIEA---------------------
MDVFAKLGRK---------YKL-------------------P--SPPLQFPSSI-----F
ERAFLFAMGLPVT-R-SATVNAKVRDVVRELIAVSAEHG---WGEYRTAPA--------F
YDTVMETYSYND---HAL---RDFLETLKDAVDPNGIM---SVGRY----------GI--
------------------------RP-RAA---------RK---AKA-------------
------------------------------------------------------------
-----------------------
>WP_104508769 Rhodoblastus sphagnicola
------------------------------------------------------------
MK----------------------------------------------------------
-------------------------------------------LP--PN-VSEADFTAAL
KEFAAV-VG---GQ--WLFTTDD----------------DLYLYRDSYSPMW----DEAD
-ERTASAAVAPDNADEVVALVKIANRYRIPIYPISTGKNLGYGGAAPACAGSVVLDL-KR
MNRIVEIDERHGYVVVEP--------------------GVSYFDLYNHIQE-KGL-----
-KLWIDCPSPGW------GSVMGNALDGGVGVT--LAPY-RNHFEAQCGIEVVLPDGRMM
RTGMGALP------------------GA-KTWQQFRP----GFGPRIDGLFKQ--SNFGV
VTKMGFWLM--PPPENFTTG---VVTIPRFHDLIPLIDIIGRLEQSKI-VQGLW------
------MLSSPTTGTRGDAA----H-------GGGAPKI--------------DPAILPV
LTDPDGV--------NM-DRLDAAA-QAAG-LP----FWACEFNLY-----GP-KKLIEA
QWECICDAVGV--------------IKGARFKLNE-IRKLPLPADEL-------------
-------------------KSLFDVGQ---------FGIPSLRTFG-------LGPMVSY
EGE-DV-V------------GHIFFSPVIPRTGEAAIEA---------------------
MEVFAAIARK---------HKL-------------------P--YPPLQFPSSI-----F
ERAFLFAVGLPVT-R-SAVVNAKIRDVFRELVVIATARG---WGEYRTAPA--------F
YDLIMETYSYND---HAL---RDFLGTIKEAVDPNGIM---SVGRY----------GI--
------------------------WP-RHL---------RDA--GKNGR-----------
------------------------------------------------------------
-----------------------
>QGY79275 Sphingorhabdus lacus
------------------------------------------------------------
MESLM-------------------------------------------------------
-------------------------------------------LP--PG-FNQKRFDAVL
AQFREA-IG---TD--WVFSSEE----------------DLNTYRDFYSPYW----GEDK
-ELRASAGVAPASVEEVQKIVRIANETGVPIYPVSTGRNLGYGGSAPNMSGSVVVDL-KR
MNRILEVNEKRHFVLVEP--------------------GVSYFDLYRHLRD-TGS-----
-KLWIDCPDPAW------GSLIGNSLDRGVGYT--YAHL-RDHFAAHCGMEVVLPNGEVM
RTGMGARD------------------GT-KTWQDFRW----GFGPYIDGMFSQ--GNYGI
VTKMGFWLT--PEPEAGLSV---SVVAPKYHDIIPLTDITLQLENVGV-ITGQV------
------SISSPLLGAFRAKP---------------------------------DKAMREL
IAKKGGG--------TP-AEFEQIA-NGQA-------YWHQRITFL-----GP-KKVIEA
QWEYAQRQFAA--------------ISGVKYLNLQ-HYDFPISMEQF-------------
-------------------AGLKPDFDSDR---PSFFGIPTLEGFM-------LGTRSET
NPT-PT-H------------GHCWLAPSITRDGEELIKA---------------------
QNILQRGLLD---------YGI---------DTGDNAPVPIP-----------------Y
TRYYQFFLPFFIS-D-DPAANAKMREGMVRIIDLGAEHG---WLEYRAHPI--------F
QDQIMGQYNFNN---NVL---QRFHETLKDAIDPKGTI---SPGRY----------AI--
------------------------WP-KAM---------RK---GRA-------------
------------------------------------------------------------
-----------------------
>B9ZUK6 Chondromyces crocatus
------------------------------------------------------------
------------------------------------------------------------
--------------------------------------------------MNTQPLERAL
AAFREV-LG---TA--HVSTDESAR--A---------AAETATFATTHRIP---------
------AIISPGSAAEVEACVRIAREHGVPLYPVSTGKNWGYGSRVPTSDGAIVLSL-AR
MNRILDFNEELAYVAIEP--------------------GVTMRQLVAYLND-RGS--RLM
LSVTGSTPD---------SSVVGNICDRGFGAG--VNA---ERIAHICNIEVVLPNGERL
NTGFGRFP------------------GA-QTASIHRW----GIGPQLDGLFTQ--SNLGI
VTRMTIWLA--PRPRHHEIF---YFRLRDERRVEAVTDIIRDLK-----LQGLPR-----
------ASVSLWNDYKLVS-----MKGQYPW----------------------QEAAG--
----KTP-------LPE-ALLAKLR-RAWG--GA---AWLGGGAIL----AAS-QDQIAA
ERAVIRKALHP-------------HVDKLSF----------VGQRAARVA--RLLQR-PV
QRLT------GFDLSEVVRAYEQ----------SPHLGIPMERNIR------SAYWRKKA
PPPEQT-DPD------RDRCGAIWLAPAVPSTGKHVGTA---------------------
LRIVRERALA---------HAF------------E------P-GISVIFA---------T
ERCANIVVALMYD-RELPGEDGRAMACYQDIFDRLAAQG---YLPYRLGIQ-----SQSA
LPAAQSSYGTVV---GAL----------KRALDPDDIL---APGRY----------DFRH
-----------------------EWP-----------------PADN-------------
------------------------------------------------------------
-----------------------
>Q8KP03 uncultured bacterium
------------------------------------------------------------
ML----------------------------------------------------------
--------------------------------------------------------EKAI
LAWKEI-PG------VEVLTQEE----------------ELERYHHA---------TGDR
-VRRIPVALKVSESSQIRNILDIAQAHNVSLYPISTGLNWGYGTANPVVDDCAILDM-SL
MNRIVEFDAELGIVTVEP--------------------GVTQGQLYAYIQE-RSLP----
----FLVPTTGTGPR---ASIMGNALERGYGVA--PYT---DHFGAVTAIEVILPNGRTY
RPPLTELG---------------STVGD----RIYKY----GLGAYLDGIFTQ--SNLGI
VTQLTIALA--RAPEHSEMF---VFWISRDEELEEAVAMTKEI------LAEYP------
GTVPFVKMLNQLRAYAISYP----YPKEL-V----------------------DT-----
----SGV-------MST-EKFDALA-RKRF-IT----PWVCMGVVS-----GQ-TAVTRV
VCKAIKKKIRARGFRHFFFNHWKLAIARGIL-----HLK-PFN-------------RL-L
IRGT----------LDRLHSTLE-----------LFLGKPAGIELS------INYW----
KSGVPL-PHDREMDPGRDHTGLFWFSPLVPMKPDSVRKC---------------------
ITFITATCRA---------HQI------------E------P-LITITSL---------S
GICLDMTVSILFN-AQQEDEVARAHACYAALFKEGKKLG---FVPYRIGID--------F
MPLIEEE------E-SGV---WEVVNLIKNALDPEHII---APGRY--------------
---------------------------SSS---------RS-------------------
------------------------------------------------------------
-----I-----------------
>WP_1441840931 Candidatus Methanolliviera sp
------------------------------------------------------------
MGEK--------------------------------------------------------
--------------------------------------------------------DRIY
KSLVDI-IG---KD--FVSNRQEE---------------LYIYSRD-------P--GASK
-SRSVDYVVMPKTVKEVQRIVKLANEEKIPITPMGGGFTLS-ALVVP-VHGGIVLDM-KR
MDKIIEVNEKSRYALIEA--------------------GVSEGALLVYLEK-------NY
PDLQHSVPEAPP-----TVTVVGNALIHGHGHISPRYGI-NSEMVN--GMEVVLPTGEIC
KIGSSSLS---------------------PYW-----FT-RGPLPDLPGLFLGWFGTTGI
VTKLSIKLF--PKAKYRDAL---AFST---DNIDLISNVIFKVTQIDL------------
------------------------AEDFF-L-----------------------------
-------------------------------IAQEKPDWMNHVFFIII-VSGEFEEELEL
KKELYKKIFQK-------------YKGGKEIK---------LV-----------------
--------------EEIHPALRK-----------RFLDVPPFAAVA-ADFR---------
KGG-----------------GFEYTGAILPI--DKVPEA---------------------
WRRGIEIAHN---------YGM------TYSYVHQIL----------------------G
GHSIMFGFNYSFN-RADEEDAERVRSAIDDSNKVTLDLGGMVW-----------KAELGG
QKLMLEKMDPNT---------LDLIKRIKKLLDPNGIM---NPGNW----------GD--
------------------------------------------------------------
------------------------------------------------------------
-----------------------
>WP_1441422321 Candidatus Syntrophoarchaeum sp
------------------------------------------------------------
MV----------------------------------------------------------
--------------------------------------------------------DNIL
KHFKDI-VG---SE--RATTDDAI---------------LLTYARDQQWPFVPP------
--RKPDYIVRPTTTTEVQQVIRIANRHKIPVVPYAQGVNVR-GLCIA-EQGGIILDM-RD
MNQILEVNEDMMTAVIEP--------------------GVRTVDLAVACRE-KGLR----
-------PAIAG--CPGVASAGANYMLRGLYHHMWKDGI--EHVL---GMEIVLPNGNLL
HTGSWGFP-N-------------------TLGPYCRY----GIGPDMTGLFQNQPGTMGV
FTKLATKLY--PKHDIADWV---VAGY---DDISDLVKVIKELGKKDI------------
GAS---CMGMHWLGYAMLFAG--NIKDVFEF------------K---------DT-----
-------------------------------MG----EYVLWAVLE-----AETEEDIIA
EEEKCEKIVRASN-----------YVAGGEIFPI---------PEDIDNE----------
------------------------------------FTYPRI----------VSQWFRLG
NYY-----------------AVPFFAPI------DMTKTY--------------------
YEATMKLWLK---------HNL------------D------PDLCGWFIAPMDYL---HH
GQAVYFEVETFYD-SSDDEERENLKRFTDDFNKKMMEIG--MFSWFRPNPG-NMGLTL--
---------------PGLGNYANLWKQIKDDIDPNDIM---NPGKVF---------VI--
------------------------------------------------------------
------------------------------------------------------------
-----------------------
>WP_1441850901 Candidatus Methanolliviera sp
------------------------------------------------------------
MKDE--------------------------------------------------------
--------------------------------------------------LMNLNKDRIL
ALLEDV-VG---EE--NVSDRDAI---------------MVAYSRDNQWPFIPP------
--HMPDYVVRPETTEEVQKVLRIANRYRIPVVTMSSGINVR-GLCIP-TYGGIILEL-KR
MKK-LEIDEEMMTATIQP--------------------GITTAKINAELKK-RGLK----
----AAVPAAPG-----TVAPLSNYMLRGVYHENASQGI--DHVL---TATIVLPNGEIL
YTGSKAFP---------------------NIDPYFKY-----FGPDLFGLFAGQPGTMGV
ITEVTTELYKLEKQEAMENFF---------ANLEDAINFTDDIGKLGI------------
------VSSQIMMSWGIAWTTMGWIKSDF------------------------STEVYAD
L---------L--I-----------------MS----PWVTLTVIE-----GD-DDAIEY
KKKVVKKVMDNFKFID--------EDVQSKFSEIT----YPMMKRADEVLSPECQEAMKI
TPSNPQPWLDVMTSYEVFSERGMEKNDLED----IGYEIPKV------------------
----------RDEI------GVGDFLPVTPFTTADEFLYPRKIAYWFARGNYWALAWWGP
LNKSKEYWDK-SLKLWVD-CGLVER---------DLC------YVVEVTGPGPY-----V
GKIGYVELDAWMDYSSDPALRDNLVVFMDKATDMLLDIG--IYAWFRPYRA----VVKKT
LPKLKGEY-------------ISLWKKLKELVDPNNIM---NPGALF-------------
---------------------------------------EE-------------------
------------------------------------------------------------
-----------------------
>WP_1441838011 Candidatus Methanolliviera sp
------------------------------------------------------------
MK-------------------------------------------------A--------
--------------------------------------------------------KKIE
RELVRI-LG---ED--NVSSDVGD---------------LIPYERDDQFAFISP------
--HRPDIVARPSTKEEVQEILKLADRHKVPVVPLASGINRK-GLCIA-SKGGILLDL-RR
MNRILEINEEMMTATIEP--------------------GVSFGQLVEEARK-VGFR----
----VITPYAPS-----TASVLANYMLRGIYGTATRHGI--DHLI---NIEVVLPDGTIL
QTGSAAFN------------------------QSLPYCN-IVNGPDLCKLFQANPGTLGV
ITKGVIRLY--EMPEVIEPL---IVVY---PDYTSMVEPSIEMTRRELVASCWPMM----
------------------------------F----------------------TGAAMKI
L-------------TNS--------------MNED--VYMMWLYLE-----GD-REQVER
DKETVEKITE--------------RSGGFFLPD------TPMLNRDTMIK----------
--------------DQIWERTSVSGWKGGNMYGCSFYGVMKL------------------
----AT----RY------------------------------------------------
YEATRKISER---------HGF------------DAFH-----YESVPVAPF-------H
GQLTYNDPCIFWN-GSNTEEIKEIKELHEEIKRSLIDIG--IYGWFRPFPS--------V
VDL------------SKLGRYGEMWKKIKGLIDPNSIM---NPGKP--------------
-------------------------P----------------------------------
------------------------------------------------------------
-----L-----------------
>WP_0482055921 Methanococcoides methylutens
------------------------------------------------------------
MD----------------------------------------------------------
--------------------------------------------------------QQII
DKLRDI-VG---ED--HIRTSTAE---------------LYAYSTD----------AGIH
-RSMPDAVIRPRTTAEIEKIVKLANEYLFPIVPRGAGTALC-GHSVP-VAGGLVIDL-QR
MNTIKELHIEDLYVVVEP--------------------GVTHKDLNAELKK-YGF-----
----FIP-GPSSGNVANIGGMVATN-ASGGNAV--KYGA-TRDYVL--GMEVVFPKGDIA
KLG------------------------S----RTLKN----SAGYQLEKLMCGMEGTLGI
ITEITLRIA--PLPEATAVA---VAVF---DTLEKAGQCVANMIARPL----IP------
------------------------SGLEL-M----------------------SRVC---
I-----------------EAVNKAV--CMG-LPD--EEAILLIEVD-----GSVND-VKD
QIRKVMEVCK--------------SSGALSV----------DFTDDPER--------K--
--------------EELWKGRKA-----------MIPSLSKY------------------
DDD----L-------VTVMLADDMAVPMSKV--PEAVTA---------------------
---FQEISDKYDIVIAS--YG----------HSGD------------------------G
--NLHTKVLMDPT---KRSHWDQAEKAVEEIYSKVMDLGGTITGEHGVGMT--------K
APFFLRERKC----------SLDAMKMIKMALDPNNIM---NPNKIMDWE------DNFI
SR--------------------LRYHLEEE------------------------------
------------------------------------------------------------
-----------------------
>WP_1476543881 Methanomassiliicoccus luminyensis
------------------------------------------------------------
MD----------------------------------------------------------
--------------------------------------------------------TEAL
MQIGAI-VG---EK--NCSTRIAD---------------LYTYGFD----------ASIH
-HVTPDVVVQPRSTEEVASLVKLANKLKIPIVPRGAGTGLC-GGAVP-LKGGMVIDM-TR
MNKVKEVRIEDLYCVCEA--------------------GVIYDNLQKELAP-HKF-----
----TFPPTPGSAEACTVGGMVATN-ASGMRAV--KYGG-TRDYVL--GLEVVLPTGEII
RVG------------------------T----RTLKN----ASGYQLERLFTGSEGTLGI
ITEVTLRIV--PKPKKMAMV---LAGF---DTLEKAGRCVSALIAKPL----LP------
------------------------SAMEL-M----------------------DSTC---
I-----------------RAVNKAI--NAG-LPD--VAALCMIEVD-----GDPKV-VAE
ELVEVAKVAE--------------SIGAVGL----------QQTDDPAL--------M--
--------------SKWTNARKS-----------VMSALSRY------------------
GEG----M-------VSVSLADDMAVPISRI--PEAVVA---------------------
---FGQIAEKNHVVIGT--YG----------HAAD------------------------G
--NLHTKMLLNPE---SPESWRNGEKAVAEIFDTCVKLGGTVTGEHGVGIS--------K
APYFQKERAT----------AVGAMAAIKRALDPNNIM---NPGKVQEWE-----DGCII
QH--------------------LRYPCPDQKD----------------------------
------------------------------------------------------------
-----------------------
>WP_0155052511 Candidatus Methanomethylophilus alvus
------------------------------------------------------------
MA----------------------------------------------------------
-----------------------------------------LD-------------QKII
EEFERI-VG---KD--NVSTSPAV---------------LYTYGFD----------ASIY
-HNDPEVVIQPTSTEQVSEIMKIAYANGIPVVPRGAGTGLC-GAAVP-IEGGICLAM-QK
MNRILEISVKDLWVDVEA--------------------GVVYNDLNAELAK-HGF-----
----FFPPSPGSAEACQVGGMVATN-ASGMRAV--KYGA-TRDYVL--GLTFVRANGDIV
RCG------------------------T----RTIKD----ASGYQLARLMCGSEGTLGV
ITEITFKLT--TKPKKSASA---LIAF---NSVVDAGKCISAIIAKPL----IP------
------------------------ASCEL-M----------------------DSTS---
I-----------------EAVNKAR--GNP-LPD--ANALIIVEVD-----GETDEIIQR
DLKIVEEVAK--------------EQNATTV----------TPSLDPKV--------I--
--------------AKWNDARKS-----------VLASLSAL------------------
KPG----Y-------SCVSLADDMGVPISKV--PEAVER---------------------
---FQAITRKYNVIVAV--YG----------HASD------------------------G
--NLHTKMLLKVG---DKDEWDRGIAAVDEIFKASVELGGTVTGEHGVGIS--------K
ALNFQEERKT----------ELDCILAIKQAMDPKNIL---NPGKAAQWR------GSPL
RN--------------------LRYPCKEYM-----------------------------
------------------------------------------------------------
-----------------------
>WP_0481125591 Candidatus Methanoplasma termitum
------------------------------------------------------------
ME----------------------------------------------------------
--------------------------------------------------------QRII
DEIEKV-VG---KD--GYSVSPAV---------------LYTYGFD----------ASIF
-HNNPDIVIQPRTTEQVSEIMKIANREKIPVVPRGAGTGLC-GSAVP-IKGGIVLAM-QR
MNKIVNISVADLWVDVEC--------------------GMNYNDLNDELDK-YGF-----
----VFPCSPGSAEACLIGGMVANN-ASGMKAV--KYGA-TRDYVL--GLTFVKADGEIV
RAG------------------------T----RTVKD----SSGYQLARLMCGSEGTLGV
ITEITLKLT--TKPKKSAYC---LCTF---NSIHDAGRCIAAIIAKPL----IP------
------------------------ASCEL-M----------------------DSVS---
I-----------------RAVNKAR--GNP-VPD--CEALCIFEAD-----GENDDIVDR
DIKLLGEIAR--------------ENGATSV----------AVSKDKKQ--------I--
--------------DAWTDARKS-----------IMTSLAAL------------------
KPG----Y-------SSVSLADDMGVPISKV--PDAVKA---------------------
---FQEIADKYQITIAT--YG----------HAGD------------------------G
--NLHTKMLVEPS---NADEWERAVKATDEIFDVCIDLGGTVTGEHGVGIA--------K
APKFVRERAS----------ELSSIIAIKKAMDPNNIL---NPGKLEQWE------GSIL
TN--------------------LRYPVKEYM-----------------------------
------------------------------------------------------------
-----------------------
>WP_0144061251 Methanocella conradii
------------------------------------------------------------
------------------------------------------------------------
----------------------------------------------------------ML
EELRAI-VG---PD--RVTCDPGE---------------LYCYSFD----------SSYV
-RGHADYVVRPKSAEEIAEIVRLAGKLGVPIVPRGSASGLT-GGSVP-VKGGIVLDM-SG
MNRILELDVENLQVVIEP--------------------GIIHKGLNTELKK-HGF-----
----FFPPDPGSSDMCSVGGLIANG-GSGMHSV--KYGT-VKDYVL--GLEVVLPGGDII
TTG------------------------C----KAPKT----SSGYDLTRLFVGSEGTLGI
ITKARLKIH--PLPEACSIL---MATF---SSIEDAGRAAVAVLSSGV----IP------
------------------------AAMEV-M----------------------DGSA---
I-----------------KAVKEID-STLG-VPD--VEAMLLFEVD-----GYRES-VAR
QVGLICDACE---------------RCGGST----------HVAKDEDE--------R--
--------------ERLWSARRL-----------VGVAITKL------------------
NPG----K-------VRVYEAEDIGVPIKDV--PFMLRR---------------------
---IQEIGRKHGLSLVT--YG----------HIGD------------------------G
--NLHTGIAIDPR---NEEEWKKVHAVKDDIYDVVLSLGGTLPAEHGIGII--------R
ADYMARAHGK----------GFEVMKAIKKAIDPQNIM---NPGKM----------GL--
------------------------------------------------------------
------------------------------------------------------------
-----------------------
>WP_0120352381 Methanocella arvoryzae
------------------------------------------------------------
------------------------------------------------------------
----------------------------------------------------------ML
TELQNI-VG---TD--RASSDEAE---------------LYCYSFD----------SSYV
-RGKADYVVRPKTAEEVSAVVKLAAAHRIPIVPRGSASGLT-GGAVP-VQGGIVLDM-TG
MNRILDIDLENMQVLIEP--------------------GIIHGHLNRELAK-HGF-----
----FFPPDPGSSEMCSLGGLIGNG-GSGMHSV--KYGT-VKDYVL--DLEVVLPDGEII
HTG------------------------C----KAPKT----SAGYDLTRLYVGSEGTLGI
ITKARLRIC--ALPETKSVI---TAAF---ARLEDAGTAAVEVLKAGV----TP------
------------------------AAMEI-M----------------------DASA---
L-----------------RAIRKYQ-PEME-VPE--GEAMLIFEVD-----GYRES-TSR
EAALISGICR---------------RCGGAT----------TIARDSAE--------V--
--------------ERIWTTRRL-----------VSVIISRL------------------
SPG----K-------VAIYEAEDIGMPIKDV--PRMLRK---------------------
---IRQISERHGLDLVV--FG----------HIGD------------------------G
--DLHTGIAIDLL---DEGEWKKVHAVKDEIYDAVLEAGGTLSGEHGIGVI--------R
GDYMPRIYGR----------GHEIMRAIKKAVDPLNIM---NPGKM----------GF--
------------------------------------------------------------
------------------------------------------------------------
-----------------------
>WP_0238451271 Methanolobus tindarius
------------------------------------------------------------
MQKS--------------------------------------------------------
---------------------------------------------------------DLL
KKLQEI-VG---DE--HVSASAAE---------------LYCYSCD----------ASQI
-RGMPDFVIRPVSTEQISNIVRLANENEIPVTARGAGTGLA-GGAVP-VEGGIVLDM-SA
MNRILETDLDNLQVTIEP--------------------GIVQEKLNQALEP-SGL-----
----FFPPDPGSSAMCTLGGLIANN-GSGMRSV--KYGT-TRNYVL--GLEVVLADGTVI
NTG------------------------S----KASKS----VAGYSLTDLFVGSEGTLGI
ITKATLRLR--ALPKERSVL---LASF---EDPELAGQAVVKVLSSGI----VP------
------------------------SACEI-L----------------------DRNI---
I-----------------EAINTFD-PKIG-LPK--AGAILMFEVD-----GTENT-VRE
GIEMIKDACS---------------TLATSI----------RAASDKKE--------R--
--------------DEIWAARRL-----------VGAAVSRL------------------
DPL----R-------TRVYVGEDIGVPIKEL--PGMLHK---------------------
---VREISEEFKLPIMT--YG----------HIGD------------------------G
--NLHTGMCIDVL---SDEEWEKLNKAADKIHRTAIGIGGTVTAEHGVGSA--------R
ADYLELELGK----------ALDVMILIKNALDPKGIM---NPGKM----------GV--
------------------------------------------------------------
------------------------------------------------------------
-----------------------
>WP_0153257181 Methanomethylovorans hollandica
------------------------------------------------------------
MLNV--------------------------------------------------------
---------------------------------------------------------DLI
EKIGKI-VG---KD--NLSAATCE---------------LYCYSSD----------ASQI
-RGMPELVIKPLTTVQVSDIVRIAYEHGIPVTTRGAGTGLS-GGCVP-LEGGIVLDM-SG
MNRIVEMDFDNLQVVVEP--------------------GIVQEKLNKALEP-YGF-----
----FFPPDPGSSAMCTLGGLIANN-GSGMRSV--KYGT-TRSYVL--GLEVVMADGKII
RTG------------------------S----KTMKT----VVGYSLTDLMVGSEGTLGI
ITQAIIKVR--AIPKESSVL---FASF---DSPEIAGKAVVRVLSSGI----IP------
------------------------SACEI-L----------------------DANI---
I-----------------RAINTYD-PKLG-LPL--AGAILLFEVD-----GTEAE-VKE
GIGLIVKTCE---------------GLSSDI----------RTASDKKE--------R--
--------------DEIWAARRL-----------VGAAISRL------------------
DPM----R-------TRVYVGEDVGVPIKEI--PRMLRK---------------------
---VDEISREFKLPIMT--YG----------HIGD------------------------G
--NLHTGMCIDML---SDEAWKKLNAAADKIHRTAIEIGGTVTAEHGVGSA--------R
SEYMRLELGN----------ALDVMITIKKALDPKGIL---NPGKM----------GV--
------------------------------------------------------------
------------------------------------------------------------
-----------------------
>WP_0131935361 Methanohalobium evestigatum
------------------------------------------------------------
M-----------------------------------------------------------
---------------------------------------------------------KYI
EKLREI-VG---KN--RVRTSSPE---------------LYCYSCD----------ASQI
-KGMPDYVVRPDSTDQVSKIVQFANKHKIPVTSRGAGTGLA-GGAVP-ISGGIVLDL-SS
MNRILDVDIENLQVAVEP--------------------GVVHAKLNEKLKP-YGF-----
----FFPPDPGSSAMCTIGGLIANN-GSGMRSV--KYGT-SSRYAL--DLEVVMADGTVI
NTG------------------------S----KTLKT----VAGYNLTGLMVGSEGTLGI
ITKAVLKIA--PLPKARTVI---LASF---ENPELAGEGVVKTLSSGI----VP------
------------------------SACEI-L----------------------DKTA---
I-----------------EALNAFD-PNLN-LPD--VGAILMFEVD-----GTEGA-VEE
EAKLIESACS---------------SLATNV----------KSASTKQE--------S--
--------------EELWRARRL-----------VGAAISRL------------------
DPN----R-------TRVYVGEDVGVPIKEI--PRMLKK---------------------
---VREISEEFNIPIMT--YG----------HIGD------------------------G
--NLHTGMAIDVL---DDSQWDSLNKAGDKIHRTAIELGGTVSAEHGIGGA--------R
SEYMELELGP----------ALDVMLNIKNALDPNNIL---NPGKL----------GV--
------------------------------------------------------------
------------------------------------------------------------
-----------------------
>WP_0138973501 Methanosalsum zhilinae
------------------------------------------------------------
M-----------------------------------------------------------
---------------------------------------------------------DLA
EQLRNI--G---IE--NISSSPSQ---------------MYCYCTD----------ASQI
-RGMPECVVRPQNTEQVSDIVKFANDNGIPLVARGAGTGMA-GGAVA-IKGGIVLDM-SG
MDRIISVEVENLQVLVEP--------------------GVVHSKLNEVLKP-HGF-----
----FFPPDPGSSEMCTLGGLIGNN-GSGMRSV--KYGT-TRHYVL--DLEVVMADGSII
HTG------------------------S----KTLKS----ITGYDLTGLMVGSEGTLGI
ITKALLKIH--PLPKARSVM---LASF---ETAEMAGEAVVRTLASGI----VP------
------------------------SACEI-L----------------------DSTT---
I-----------------QALKSYD-PQLD-LSN--AGAILLFEVD-----GTSGA-VRE
GIETIKEVCS---------------SLSFHT----------KAAEDTAE--------A--
--------------ERIWSARRM-----------VGAAISRI------------------
DPK----R-------TRVYVGEDIGVPIKEI--PVMLSH---------------------
---IHKISEESGIPIMI--YG----------HIGD------------------------G
--NLHTGMAIDLL---DSAQMETVNKIADRIHRTAIMLGGTVSAEHGIGAA--------R
AEYVRMEKGN----------ALDVMSAIKKALDPKGIL---NPGKM----------GV--
------------------------------------------------------------
------------------------------------------------------------
-----------------------
>WP_0482043371 Methanococcoides methylutens
------------------------------------------------------------
M-----------------------------------------------------------
----------------------------------------------------------LK
EQLERI-VG---EN--NVSTRSSE---------------LYCYSFD----------ASQV
-KGKADAVVRPQTTEQVADIVRLAAELGLPVIARGAGSGLC-GGAVP-VNGGIVLDL-SS
MDRIVDIDIDNLQVTVEP--------------------GVVHEKLNQALSP-YGF-----
----FFPPDPGSTAMCTIGGLMANN-GSGMRCV--KYGT-TRNYVL--DLEVVMADGKIV
RTG------------------------S----RTLKT----ASGYDLTDLMIGSEGTLGI
ITQAILRLH--PLPRARSVI---LASF---ETTTLAGRAVVKILSAGI----IP------
------------------------SACEI-L----------------------DSTA---
I-----------------ETVRKYD-PSVE-LPD--AGAILLIEVD-----GMENA-VKE
EAKTVGQVCS---------------ELASEI----------RVASTADE--------S--
--------------ARLWKARRL-----------VGAAISRI------------------
DPK----R-------SRVYVGEDIGVPIKEL--PGMLEY---------------------
---VRSLSEEFAIPIMT--YG----------HIGD------------------------G
--NLHTGMTMDML---DEKGMEIVNTVADRIYRHAIELGGTVSAEHGVGKA--------R
ESYMELEHPT----------SMAVMRMIKKALDPQGIL---NPGKM----------GL--
------------------------------------------------------------
------------------------------------------------------------
-----------------------
>WP_0114998051 Methanococcoides burtonii
------------------------------------------------------------
M-----------------------------------------------------------
---------------------------------------------------------MLT
KELEDI-LG---KE--NVSTRMSE---------------LYCYSFD----------ASGV
-EGLPDFVVRPATTEQVADVVKLADMSNTPVVARGAGSGLC-GGAVP-VEGGIVLDM-CS
MDHILDIDIDNLQITVEP--------------------GVVHEKLNKALEP-YGF-----
----FFPPDPGSTAMCTIGGLMANN-GSGIRCV--KYGT-TRNYVL--DLEVVMADGRIV
HTG------------------------S----KTLKT----ASGYDLTDLMVGSEGTLGI
ITKAVLKVH--PLPHARSVI---LASF---DNTTLAGKAVVKVLSSGI----IP------
------------------------SACEI-L----------------------DSTA---
I-----------------KAVRSFD-PSVE-LSD--VGAILMIEVD-----GMENA-VRE
EAALVGKACE---------------ELASAI----------KVAESGAE--------S--
--------------ENLWKARRL-----------VGAAISKI------------------
DVK----R-------TRIYVGEDIGVPIKEL--PGMLEY---------------------
---VRSLSEEFDIHIMT--YG----------HIGD------------------------G
--NLHTGMAIDML---SEEELETAHAVADRIYRRAISVGGTVSAEHGVGKA--------R
AMYMELEHPT----------SLEIMRQIKKTLDPKGIL---NPGKM----------GL--
------------------------------------------------------------
------------------------------------------------------------
-----------------------
>WP_0130383871 Methanohalophilus mahii
------------------------------------------------------------
M-----------------------------------------------------------
----------------------------------------------------------LL
NRLKEI-VG---DK--NVSNSASD---------------ICCYSSD----------ASQV
-KGRPEYVVRPHNSEQVSKLVKLASEIEMPVVARGAASGLA-GGAVP-VCGGIVLDM-SG
MDEILDIDIDNLQVTIGP--------------------GVVHSRLNETLKP-HGF-----
----FFPPDPGSTAMCTLAGLIANN-GSGMRSV--KYGT-TKRYVL--DLEVVLADGSII
RTG------------------------S----RTLKM----ASGYDLTSLMVGSEGTLGI
ITEAVLRIH--PLPRTRLVI---LLSF---DSAEKAGAAVVRILSSGT----IP------
------------------------SACEI-L----------------------DSTT---
I-----------------RTLKSYD-PSLD-IPD--AGAILMVEVD-----GSQGE-VSE
ASEMVKKVCE---------------GIADDI----------RAARDEEE--------S--
--------------DRIWAARRI-----------VGAAISRL------------------
DPL----R-------NRVYVGEDIGVPIKEI--PEMIKN---------------------
---VHRISDEVGIPIMI--YG----------HIGD------------------------G
--NLHTGMSIDML---SEEEWEKLHRAADLIYRKAIELGGTVSAEHGIGGA--------R
ANYMELEHPT----------SLPVMSLIKKALDPKGIL---NPGKL----------GV--
------------------------------------------------------------
------------------------------------------------------------
--------------------DK-
>WP_0481769801 Methanosarcina sp
------------------------------------------------------------
M-----------------------------------------------------------
---------------------------------------------------------NIT
EELLEI-VG----D--RLSVSSSE---------------LYCYSSD----------ASQV
-KGVPDYVVRPESTEEVSRIVKLAFEHEIPVTARGAGTGLA-GGAVP-VHGGIVLDL-SG
MNRLLEIDLDNLQVVVEP--------------------GVIQDTLNDVLKP-HGF-----
----FFPPNPGSSAMCTIGGMIAYN-ASGMRCV--KYGT-TRNYVR--DLEVVLADGSVI
HTG------------------------S----KMLKS----AAGYDLTQLMIGSEGTLGI
VTKAGLKIA--PLPKARKLV---IAAF---ENAELAGKAVIKIFSNGV----VP------
------------------------SACEI-L----------------------DRVS---
L-----------------QVLKRYD-PNLV-LPA--EGDVILFEVD-----GTETS-ARE
AAEQVMDVCS---------------PLALTI----------KLAESEKE--------M--
--------------ADIWAARKL-----------VGAAVSRL------------------
DPT----K-------TRIYVGEDVGVPMKQI--PKLLRR---------------------
---VQEISEEFDLPAMK--YG----------HIGD------------------------G
--NLHLALFIDVL---NQDEWDRLKKAADKVHRTAIELGGTVSSEHGVGAA--------R
GMYMEAQWGP----------AFEVMRTIKKALDPKGIL---NPGKL----------GL--
------------------------------------------------------------
------------------------------------------------------------
-----------------------
>WP_0145862731 Methanosaeta harundinacea
------------------------------------------------------------
M-----------------------------------------------------------
---------------------------------------------------------DII
EKLRDI-VG----E--RASAAPAE---------------RLCYSSD----------ASQV
-RGTPDYVVRPLSTAEVSDVVGLAAAEGVAVTARGAGTGLA-GGAVP-VRGGIVLDL-SG
MNRIVEMDLANLAVVVEP--------------------GVVQARLNETLKP-HGF-----
----FFPPDPGSAAFCTLGGLIANN-GSGMRSV--KYGT-TRNYVL--DLEVVLADGSVV
RTG------------------------S----RTLKA----AAGYDLTRLFIGSEGTLGV
ITQAVLRVA--PLPKARRLV---IASF---NSAEEAGRAVAATFAAGI----VP------
------------------------SACEI-L----------------------DRMT---
V-----------------AVLRRCD-PSLK-LP---DGDVLLFEVD-----GSEGA-AAE
AAAEIAALCSASSG----------AAAAASV----------AVVAGSGE--------M--
--------------EEIWAARRL-----------VGAAISRL------------------
DPA----K-------SRIYVGEDVGVPIKEI--PALIRE---------------------
---VAEISDRFGIPAMK--YG----------HIGD------------------------G
--NLHVALFIDVL---DEGEWARLAGAADAIHRAAIRLGGTVSSEHGIGAA--------R
SGYMMEQVGSG---------ALSVMRAIKKALDPRGIM---NPGKL----------GLDD
GPAEVGGSGCSTGADGTPGGTS--------------------------------------
------------------------------------------------------------
-----------------------
>WP_0667948141 Caldivirga sp
------------------------------------------------------------
MD----------------------------------------------------------
-------------------------------------------------------FESFR
AEVKRV-VS---GD--KVIESRGE---------------LMLYSYD-----A----SPAE
-SAIPRMVIQPETTNEVSEVIKLANEYLIPIVPSSGRTSLH-GGPIP-YNGAVVLDL-MR
MNKVLEVNLEDSYVHVEV--------------------GVRLDELNAELAR-HGH-----
----FFPPDPASSTAATVGGSLANG-AGGMRGA--KYGT-VKDWVL--GAEVVLPTGEPV
FMG------------------------C----RTLKC----RAGYDLLSLVIGSEGTLGV
ITNAYLKIW--PLPEAIVRL---RVYF---RDVVDAARAVGMIKARGF----RP------
------------------------LIVEF-L----------------------DRGT---
M-----------------EAVSGYV-KEFT-YPRD-SEAMLIIDLD-----GPPEA-MKR
YIDSMVNILK--------------GAGGYEI----------EWTGDKDE--------M--
--------------DRIYMARRA-----------AYPALLRL--FS--------------
---------------GMRVMPEDISVPPSRL--PEAVKG---------------------
---IGSIASKYGLKIVT--WG----------HVGD------------------------G
--NLHPNIIYNPN---DQSSVSKLYSVSRELGLMAINLGGTVSSEHGIGVL--------K
KDLLTSELEVKGI------AQLRLMKAIKRVFDPNNIL---NPGKVIDID----------
------------------------------------------------------------
------------------------------------------------------------
-----------------------
>WP_0811425071 Ferroplasma acidiphilum
------------------------------------------------------------
MQ----------------------------------------------------------
-----------------------------------------IS-------GK-----SVI
QELIDK-LG---KD--IVLTTKEE---------------LIPYMKD-----A----SYIK
-GKMPLAVCLPENAGQISSILKICNKYKVNVTARSGGTSLT-GSSVE-SFDGIIIST-MN
LNRILELDLSSRYVVCEP--------------------GVRIDILNMELKK-HNF-----
----FYPPDPASSRASTIGGSLSTN-AGGLRAV--RYGA-TKEWVL--GMEVVLPTGEII
RTG------------------------E----YTLKR----SAGYDLTALMIGSEGTLGI
VTKAVLKIE--PLPEATAKI---IGFY---RDILSVGKSMDTIKSQGI----TP------
------------------------IIAEF-M----------------------DLPT---
I-----------------NSIKKAM--GIE-VPAY-AQYLLMVDID-----SPPEA-LER
KLASAKDIMG--------------KF-SEDV----------IVIRDQKR--------M--
--------------DEIYAARKG-----------AYSALLEQ------------------
RDN-------S----NQLIVIGDVIVPSSQL--ADALGE---------------------
---IEGFARTDGLKTTL--FG----------HIGD------------------------G
--NIHANIFMD-N---TEEGRKKMAKLQMDIAGVAIRHNGSVSAEHGIGTE--------K
NELLYEEYKQR----NSL-YTLEVMRMIKKAFDPNNIL---NRGKIFYEP-----D----
------------------------------------------------------------
------------------------------------------------------------
-----------------------
>WP_0481012181 Acidiplasma
------------------------------------------------------------
MN----------------------------------------------------------
-----------------------------------------IN--------N-----DIL
NEIRQA-AG---EN--NVLQNLEE---------------KIPYKND-----A----SYMP
-GRIPELVIIPENSDQISRVLKLCTKYKIDVTVRSGGTSLT-GSSVT-NYNGIIINT-MK
MDKILELNIASRYVVCQP--------------------GVRLDNLNEYLNK-YGF-----
----FYPPDPASSKASTVGGTISTN-AGGLRAV--RYGA-TKEWVL--GTEFVTATGEII
RTG------------------------E----YTLKR----SAGYDLTALIIGSEGTLGV
LTEAILKIE--PLPEKYGRI---LSFY---NDIYDVGSALSAVKNAGI----TP------
------------------------LIAEF-M----------------------DLKT---
I-----------------NSIRDKL--NIK-IPDY-TQFMLMVDID-----STEAS-LKG
KIENVEKIIK--------------NY-TKDV----------LTIMDQKT--------M--
--------------DEIYKARKG-----------AYSALLNQ------------------
REK-------K----NEIVIIGDVIVPASEL--PATLKE---------------------
---IKNAVDKMKINVSL--FG----------HIGD------------------------G
--NIHANIFAD-N---TKTGLEKVEKLQMEIAMAAIRHKGCVSAEHGIGTE--------K
NKLLYEEYKER----NSL-YSLELMKRIKAVFDPENIM---NRGKIFYD-----------
------------------------------------------------------------
------------------------------------------------------------
-----------------------
>WP_1106405451 Thermoplasma sp
------------------------------------------------------------
------------------------------------------------------------
---------------------------------------------------M-----EFI
DEIRPI-LG---K---YVITKKED---------------LIPYMND-----A----SYFT
-GEMPQAVLLPGSTQDVQNIMRIAYKYDVPVVVKGGGSSLT-GSSIL-KTEGVVMSM-LR
MNHILDLNLNDKCVTVEP--------------------GVRLDDLERFLEK-YDH-----
----FYPPDPASSRAATVGGSISTN-AGGLRGV--AYGV-TKDWVL--GLEIVLADGTLV
KFG------------------------N----KTLKR----SLGYDMTALMIGSEGTLGV
ITKAYLKIW--PKPERIARI---LAFF---KTIDDAGRAIAEIKEH-I----IP------
------------------------EMAEF-M----------------------DRIS---
L-----------------DSVPDV----IK-YPQG-TNYALLLDAS-----GSKET-VQR
RKDDIEAILK--------------KY-AIET----------RSTMDETE--------M--
--------------NRIYQARKG-----------LYASILKL------------------
REK-------E----GEYIVIGDVVVPVSEL--PSTLKE---------------------
---IEMARDQDGIRAAL--FG----------HIGD------------------------G
--NIHANIFADLS---DSQSMERVNKFMMDMAMISVRHGGSVSAEHGIGIE--------K
KKLLLEEMRFN----DNM-RTLELMKSVKKIFDPKNIL---NRGNIFD------------
------------------------------------------------------------
------------------------------------------------------------
-----------------------
>WP_1599031161 Salinirussus salinus
------------------------------------------------------------
MTTAHDRE-----------GG---------------------------------------
-----------------------------------------YD-------CS--------
-FVADL-LP---DE--QVSFGDSA---------------AENHAGDWGT-------AEDE
-QVRPDVVVFPESTEDVSNIVAAAAERGVPVTPYAAGTGLS-GGATP-AQRGISLDT-TR
MNRVLEVRPDDLQVDVQP--------------------GMVGEDLNEALAS-YGL-----
----TLPSLPTSGDISTIGGMLSTD-ASGMNTV--RYGK-VGDWVL--ELEVVLADGSVV
EVG------------------------S----KAVKS----SSGYNLKDLFVGSEGTLGI
ITRATMQLA--GIPEQTRAG---RAVF---DSLDDATAAVHDAVQSGV----DL------
------------------------AAIEL-L----------------------DDTT---
A-----------------KVANAYS--DTD-LPD---KPLVFFEFH-----ANH--GVDE
EVAFFEAVLE--------------SHGVERF----------EVAEDEAE--------M--
--------------EELWAARHD-----------LAYAVNEY------------------
DPD------------RIPVGPEDIVVPISAY--PEIIRF---------------------
---AKEAASEAGFESFW--FG----------HAGD------------------------G
--NVHGGILTPKD---DPEAIERAREVTDRIFERTIELGGTITGEHGTGQH-E------K
RAHMEREHGPV---------GLAMMRAVKQAIDPQGII---NPGKVI-------------
-------------------------P-EEATGDEG--PFR--------------------
------------------------------------------------------------
-----------------------
>WP_1219208501 Haloplanus aerogenes
------------------------------------------------------------
MH----------------------------------------------------------
-----------------------------------------HD-------TA--------
-FLDDLGLA---SD--QMSVTDAD---------------REQRSHDWGT-------PRED
-GVRPDVVVWPESTEDVASILQAATEHGVPVTPYAAGTSLE-GNAVP-IEGGITLDM-TR
MDAVLDVRPDDLQVDVQP--------------------GIFGDDVNEAVAK-HGL-----
----FLPSLPSSGAISTIGGMLAND-ASGMKTV--KYGE-VSDWVL--GMEVVLPTGEVI
TTG------------------------S----RAVKT----SSGYNLGDLIVGSEGTLGV
ITRATIKLA--GRPAQIRGG---RAHF---ETLDDAAEAVFDAVRSGV----DV------
------------------------AKIEL-I----------------------DRLS---
A-----------------AISNAHL--DTD-LPD---VPMVFVEFH-----ANH--GIEE
EIDFCRSVFE--------------AHDVTSF----------EVAENDRG--------M--
--------------DELWQARRE-----------LADAFEPY------------------
DDD------------LSPLTPGDVTVPISKY--PEITRY---------------------
---AKQLGEEEDFLVAC--LG----------HAGD------------------------G
--NLHYIIMVDPD---DPEDVAHGKEVSRKIVERAIELGGTSTGEHGIGLG--------K
QDYLAAEHGEA---------AVDAMRSIKRALDPAGIM---NPGKVFD--------G---
-------------------------P-DA-------------------------------
------------------------------------------------------------
-----------------------
>WP_0945802681 Halorubrum ezzemoulense
------------------------------------------------------------
MA----------------------------------------------------------
-----------------------------------------PT-------TE--------
-FVEGI-LD---AD--QISYGTAE---------------REQRAADWGT-------DDAD
-AVTPDVVVWPESTADVVAVLTAANEHGVPVTPYAAGTSLE-GNAVP-VERGITLDL-SK
MDAVLDVRPDDLQVDVQP--------------------GIFGDDLNEAAAD-YGL-----
----FVPSLPASSDISTIGGMIAND-ASGTKTV--KYGE-VADWVL--ELEVVLPTGELI
TVG------------------------S----KAAKT----SAGYNLKELVIGSEGTLGV
VTRATIELT--GRPEQIRGG---RAIF---DDLNSATAAVADAVQSGV----DV------
------------------------AKIEL-I----------------------DAFS---
A-----------------EVSNAFL--DTD-LPD---SPMVFLEFH-----ANH--SVEE
EIKFCRAVFE--------------ANDVARF----------EITDDDAE--------M--
--------------RALWEARRE-----------LAEAFEPY------------------
DPD------------RSPLTPGDITVPISSY--PEIIDY---------------------
---AKQLEAEEGIPVAC--FG----------HAGD------------------------G
--NVHYFIMVEPD---DPESVATGEEISERLVERAIELGGTATGEHGVGLG--------K
RDYLTMEYDDA---------GLEGMRAIKRALDPNNVL---NPGKIL-------------
-------------------------P-EK-------------------------------
------------------------------------------------------------
-----------------------
>WP_0140516011 halophilic archaeon
------------------------------------------------------------
MP----------------------------------------------------------
-----------------------------------------FD-------TA--------
-FLDDC-LP---PE--RVSRTGAD---------------RTERSIDWGT-------DEAD
-AVMPDAVVWPESTEEVSAVLATANERGVPVTPYAAGTSLE-GNAVP-VEKGISMDL-SQ
MDAVHEVRPDDRQVDVGP--------------------GILGDEMNEAVEK-HGL-----
----FLPALPSSGAISTIGGMLAND-ASGMKTV--KYGE-VGDWAL--EFEAVLPSGEVI
TAG------------------------S----KAVKT----SAGYNLKDLLIGSEGTLAV
ITRVTLQLA--GIPQQIWGG---RATF---GSVEDAASAVADAIRSGV----DV------
------------------------AKIEL-I----------------------DELS---
V-----------------DIANEHL--NTD-LPV---APTVFLEFH-----ANH--GIEQ
EVEFCESVFE--------------GHGVEEF----------DVTESDEK--------M--
--------------AEFWAARRE-----------LADALEPY------------------
RDD------------LSLKTPGDVTVPISKY--PEILAY---------------------
---AKQLGEEHDLLISC--FG----------HAGD------------------------G
--NLHYNILLDKD---DPEQVTASEEVSKQIVHRAIELGGTATGEHGVGLG--------K
QEYLEPEHGEA---------AVDIMRGIKRTFDPNGIL---NPGKVF-------------
-------------------------P-SKE------------------------------
------------------------------------------------------------
-----------------------
>WP_1597633971 Halovenus sp
------------------------------------------------------------
MT----------------------------------------------------------
-----------------------------------------LD-------TT--------
-FLTES-LG---DG--QVTTGQDA---------------LEEHATDW---------GTAT
-GTEPEAVVYPTTTEEVATVLEAANERGIPVTPYAAGTGLE-GNAVP-AEGGISMDL-TR
MNEVLDVRPEDFQIDLQP--------------------GVMGPTIEETAGE-HGL-----
----FFPPLPSSGDISTIGGMIANA-ASGMQTV--KYGE-VADWVL--ELEVVLADGSVI
TAG------------------------S----KAVKT----SSGYNLRDLLIGSEGTLGV
VTRATLELA--GRPEQIKGG---RALF---PDLDHAAAAVTDAIQSGV----DV------
------------------------AKIEL-I----------------------DEES---
A-----------------MMSNAYT--GAD-LPD---SPMVFLEFH-----ANH--GIDE
EIEFCRSILE--------------THDLIEF----------EIADEE-R--------M--
--------------GDLWQARKD-----------LAFAVRSY------------------
DPD------------RQPLHPGDITVPISKY--GDLVKE---------------------
---IKDLGEQYDLLTPC--FG----------HAGD------------------------G
--NIHYTVLVDTD---DEEQLRRGEQLYSEVVDRAIEVGGTATGEHGIGQG--------K
RKYLLDEHGSE---------TVAAMRSIKDALDPNGIL---NPGKIF-------------
-------------------------P-ETE------------------------------
------------------------------------------------------------
-----------------------
>WP_0204450751 Salinarchaeum sp
------------------------------------------------------------
MN----------------------------------------------------------
-----------------------------------------ED-------HTD----ESL
AFLADV-LP---ED--RVSRSEDV---------------RDSHATDW---------GTDE
-GTTPDAVVWPETTEEVSAILSGATEHGIPVTPYAAGTSLE-GNPVP-AHAGISMDL-TR
MDVVLEVRPEDHQIDVEP--------------------GVMGPAIEDAAGE-HGL-----
----FFPPLPSSGDISTIGGMIANA-ASGMQTV--KYGE-IADWVL--ELEAVLADGSVI
TAG------------------------S----KAVKT----SSGYNLRDLLIGSEGTLAV
VTRATLELA--GRPQQIRGG---RALF---STLDDATAAVTDAVQSGV----DV------
------------------------AKIEL-I----------------------DAES---
A-----------------RMSNAYT--GAD-LPD---EPMVFVEFH-----ADH--GIEE
EIAFCESIFE--------------AHGVERF----------EIADEA-R--------M--
--------------DDLWRARKD-----------LAFAVRSF------------------
DPD------------LEPLHPGDVTVPISEY--GPLIEF---------------------
---AKERAAEENLLVPC--FG----------HAGD------------------------G
--NVHYSVLADPD---DPDEVERGEALYAEIVQRAIEVGGTATGEHGVALG--------K
REYLVGEHGEA---------TVEAMRAIKRALDPTDTM---NPGKIF-------------
-------------------------P-ETADGE------RVL------------------
-------------------EDELDE-----------------------------------
-----------------------
>WP_1290688851 Halorientalis sp
------------------------------------------------------------
MP----------------------------------------------------------
-----------------------------------------HD-------CS--------
-FLTDV-LP---DE--QVSFGDSD---------------RDNHAGDWASD------GAGT
-GVKPDAVVWPESTEEVSAVLSAADERGVPVTPYAAGTSLE-GNPVP-EFEGVSLDM-TR
MNDVLEVRPDDFQIDVQP--------------------GVMGDVIDEEAAT-HGL-----
----FFPPLPSSGDISTIGGMIAND-ASGMQTV--KYGE-IADWVL--ELEVVLADGSVI
EAG------------------------S----KAVKT----SSGYNLKELLIGSEGTLGV
VTRATLELE--GRPQQIWGG---RAIF---PTLDDAAEAVMDAVQSGV----DV------
------------------------AKIEL-V----------------------DDVS---
A-----------------EIAADYADGDAD-LPP---DPMVFLEFH-----ANH--GIDE
EIDYCRSIFE--------------GHDVERF----------EMADAE-E--------M--
--------------DQLWKARAE-----------LAFAIQMW------------------
EPD------------LQPLHPGDITVPISKL--PEIIRY---------------------
---AKDRGAEDDIVVPC--FG----------HAGD------------------------G
--NVHYSVLVNLD---DPETIATGEEVYTDIVERAIEMGGTCTGEHGVGRG--------K
RKYLVQEHGEE---------SVEAMRALKRALDPKDTL---NPGKIF-------------
-------------------------P-ETAQGE------RVQ------------------
-------------------AEPTDD-----------------------------------
-----------------------
>WP_0868872131 Natronolimnobius aegyptiacus
------------------------------------------------------------
MT----------------------------------------------------------
-----------------------------------------HD-------CA--------
-FLTDLALA---DD--QVSFDEGR---------------RDSHAADWGTE------GSPD
-RTLPDAVVWPESTDDVSTVLAAATDHGVPVTPYAAGTGLE-GGSLP-AHGGISLDL-TR
MDDVYEYRPEDFQIDVGP--------------------GIIGSDVEGYVAD-DGL-----
----FFPPLPSSGDISTIGGMIATD-ASGMQTV--KYGE-IHDWVL--GLEAVLADGTVI
ETG------------------------S----RAIKT----SSGYNLTDLLVGSEGTLAV
VTRATLQLA--GRPEQIRGG---RAIF---DSLDDATAAIQEAIRTEV----DV------
------------------------ARIEL-L----------------------DSLS---
A-----------------RMANAYL--DTG-LPD---APMVFLEFH-----ANH--GVEE
EVDLCRAIFE--------------AHGVERF----------ELSDDERE--------M--
--------------EALWRARRE-----------LAYATRQW------------------
DPD------------LEPQHPGDVTVPISAY--GDVVRE---------------------
---AKRLGEEYDVLVPC--FG----------HAGD------------------------G
--NVHYSVLADPE---DPDHVERAHTVYREIVDLAIDHGGTATGEHGIALG--------K
RKFLEREHGSG---------AVDAMRAVKRALDPTDTL---NPGKLF-------------
-------------------------P-ETLEGE------RVR------------------
-------------------EE---------------------------------------
-----------------------
>WP_1600653371 Natronorubrum sp
------------------------------------------------------------
MT----------------------------------------------------------
-----------------------------------------HD-------CS--------
-FLEDLDLA---DD--QLSFAEGR---------------RESHAADWGAE------QTGD
-GVVPDAVVYPERTADVSEILAAATERGVPVTPYAAGTGLE-GNAVP-ARGGISMDL-TR
MDEIVDYRPEDFQIDVEP--------------------GLIGSAVDEYVAD-DGL-----
----FFPPLPSSGDISTIGGMVATD-ASGMQTV--RYGE-IVDWVL--GLEAVLADGTVV
RTG------------------------S----RAIKS----SSGYNLTDLIVGNEGTLAV
VTEVTLELS--GRPQQIRGG---RAIF---ETLDDATEAIADAIRTEV----DV------
------------------------AKIEL-V----------------------DDLS---
A-----------------RIANRYL--DTG-LPD---APMVFLEFH-----ANH--GIEE
EIDLCRTIFE--------------EHDVLRF----------EMSDDDAE--------M--
--------------DRLWKARRE-----------LAYAVRSY------------------
DAD------------LEPLHPGDVTVPLDSY--PEIVRE---------------------
---TKRLADEAGLLAPC--YG----------HAGD------------------------G
--NLHHTVLVDPN---DPEQVERGEAVYEQTVERAIELGGTVTGEHGIGQG--------K
RKFLEAEHGAG---------GVDAMRRVKRALDPTGTL---NPGKIF-------------
-------------------------P-ET-EAE---------------------------
------------------------------------------------------------
-----------------------
>WP_1386522461 Natrinema pallidum
------------------------------------------------------------
MT----------------------------------------------------------
-----------------------------------------FD-------CS--------
-FLEGLPLA---AD--RISVADER---------------RESHATDYGTE-----RLDDE
-GVLPDAVVWPASTADVSAVLAAATDHGVPVTPYAAGTGLE-GNAVP-AHGGISLDL-TR
MDAVVDYRPADRQIDVEP--------------------GIIGSDVDEYVAG-DGL-----
----VFPPLPSSGDISTIGGMIATD-ASGMGTV--RYGE-VADWVL--GLEAVLADGTVI
ETG------------------------S----RAIKT----SSGYNLTDLIVGSEGTLAV
VTEATLELA--GRPEQVRGG---RAIF---ETLDDAVEAVFDAVRTDV----GV------
------------------------AKIEL-V----------------------DGLS---
A-----------------TMATEYL--GSE-LPD---APMVFLEFH-----ANH--GVET
EIDLCRTIFE--------------DHNVARF----------EMSDDDAE--------M--
--------------AALWQARRE-----------MAYAVSAY------------------
DPD------------LEPLHPGDVTVPISSY--PEIVRE---------------------
---TKRLADEYDLLVPC--FG----------HAGD------------------------G
--NLHYSVLVDPD---DPEQRTRGEDLYREIVSLAIELGGTATGEHGIGEG--------K
QRYLEPEHGAG---------AVEAMRTVKRALDPTDTL---NPGKIF-------------
-------------------------P-ETADGE------RLT------------------
------------------EAE----------------R----------------------
-----------------------
>WP_0499967551 Halococcus sediminicola
------------------------------------------------------------
MP----------------------------------------------------------
-----------------------------------------HD-------CG--------
-FLADH-LA---DE--QVSLDADD---------------RDGHAGDWGT-------PEDE
-RVRPEAVCWPESTAEVSAVLAAANERGVPVTPYAAGTGLE-GNALP-AFEGISMDC-TR
MDEVIEIRPDDFQIDVEP--------------------GVMGSAVNDAVAE-HDL-----
----FLPPLPQSGDISTVGGMVAND-ASGAKTV--KYGE-VDDWVL--GLEAVLADGTVI
ETG------------------------G----RAVKT----SSGYNLTDLIVGSEGTLAV
VTRVTVELA--RRPKQIRGG---RATF---PDLDAAAEAIAAAMQTGV----DV------
------------------------ATIEL-I----------------------DPLS---
T-----------------KIANAYS--GTD-LPN---VPTVFLEFH-----ANH--HVED
EIETCRAVFE--------------DHGAERF----------AMAAGD-E--------M--
--------------EELWEARRN-----------LANAMLAY------------------
DPP------------RRPAKPGDVTVPISHF--PEIVRY---------------------
---AKARGDEYSLDVTT--FG----------HAGD------------------------G
--NVHYNVLVDPN---DEEELAAGREISDDVVRRAIELGGTATGEHGVGQG--------K
REYMVEEHGEN---------GVETMRAIKRALDPKDTL---NPGKIF-------------
-------------------------P-ETADGE------RLR------------------
-------------------VD---------------------------------------
-----------------------
>WP_0076920751 Halococcus hamelinensis
------------------------------------------------------------
MN----------------------------------------------------------
-----------------------------------------HD-------CS--------
-FLTDH-LP---DD--RVSFGGDD---------------RGDHAADWGT-------PPGE
-GVVPDAVCWPDATEEVSAVLAAADERGVPVTPYAAGTGLE-GNALP-AHHGVSMDL-TR
MDSVLDVRPADFQVDVEP--------------------GVLGSRVNDAVDD-HDL-----
----FLPPLPQSADISTVGGMVAND-ASGAKTV--KYGE-VHDWVL--GLEAVLADGTVI
ETG------------------------S----RAKKT----SSGYNLTDLLVGSEGTLGV
VTRVTFELA--RRPKQVRGG---RATF---DDLDSAAEAIAATMRAGV----DV------
------------------------ATVEL-L----------------------DPLS---
A-----------------AVANAYS--GTD-LPE---SPLVFLEFH-----ANH--GIET
EVETCREVFE--------------RCGATGF----------EVGAGE-A--------M--
--------------ERLWQARRD-----------LAPAMVAY------------------
DPP------------RRPVKPGDVTVPISDY--PTMVRF---------------------
---AKDEAAAHGLDVLC--FG----------HAGD------------------------G
--NLHYNVLVDLD---DPDERAAGTVVSDAIVERAIELGGTATGEHGVGQG--------K
RKYLVAEHGEA---------SVEAMRAVKHALDPTDTL---NPGKIF-------------
-------------------------P-ETLDGE------RLW------------------
-------------------VDPPE------------------------------------
-----------------------
>WP_1596625351 Halobaculum sp
M----------------------------------------------------------T
TT----------------------------------------------------------
-----------------------------------------ED-------ASARPPRHDV
GFLADL-EL---EG--EVSLGDGD---------------RDEHATDYTT-------ADAD
-AVRPDAVVYPESTADVSAVVAGADERGVPVTAYAAGTGLE-DGAVP-AHAGISLDM-TR
MDEVHEIRPDDLQVDVGP--------------------GAIGADVDEAVAR-HGL-----
----FFPPLPSSGDISTIGGMIATD-ASGMQTV--KYGE-VADWVL--ELEVVLADGSVT
TVG------------------------S----KAAKS----SSGYNLKELLIGSEGTLGI
VTRATLELA--GRPEQVRGG---RATF---PTLDDATAAISDAVTAGV----DV------
------------------------AKIEL-F----------------------DAET---
A-----------------MLANAYS--DAA-LPE---RPMVFVEFH-----ANH--GIDE
EIDFCRAVFE--------------AHGVEEF----------EIASGE-R--------M--
--------------EELWQARKD-----------ITYAAEAY------------------
DSD------------REMGQPGDVTVPIGSY--PEMIRA---------------------
---VKDVADEYDLFVPC--FG----------HAGD------------------------G
--NLHYFVLQNPD---DPDEVARAEAAYGELVERALELGGTATGEHGIGAG--------K
RKYLEREHGPA---------AVGAMRAVKAALDPNGTL---NPGKIV-------------
-------------------------P-EE-------------------------------
------------------------------------------------------------
-----------------------
>WP_1358223091 Halostella litorea
------------------------------------------------------------
MS----------------------------------------------------------
-----------------------------------------FE-----------------
-FLAETGIP---ED--RIATHEQS---------------LSDHSSDWGT-------PEGE
-GSPPDVVVWPETTEEVSAVLAAANERGIPVTPYAAGTSLE-GHAVP-LEGGISLDM-TK
MDRVLDVRPEDFQLDVQP--------------------GALGSAVDEAAGD-HGL-----
----FFPPLPSSGKISTIGGMIAND-ASGMQTV--KYGE-IHDWVL--RLEAVLADGTVI
ETG------------------------S----KAAKT----SAGYNLMDLLVGSEGTLAV
VTEATLELA--GIPEQVRGG---RIIF---DSRTDASAAISDVVQWGV----DV------
------------------------AKIEL-I----------------------DELS---
A-----------------SMANRYL--DAD-LPD---APMAFVEFH-----RNH--DVET
EIEFCRSIVA--------------EYDPVDV----------DIGQSGRE--------M--
--------------AEMWEVREE-----------MATALKQY------------------
DAD------------LEMLTSGDVTVPISKY--ADLVEF---------------------
---ISTLEAEHDLEIPS--FG----------HAGD------------------------G
--NIHYTVMVRKG---DDEHRALGERVDEEIVRHAIDLGGTSTGEHGVGMG--------K
RKYLPDEYSEG---------TVDAMRRVKAALDPNGIL---NPGKVF-------------
-------------------------P-SE-------------------------------
------------------------------------------------------------
-----------------------
>WP_1497833331 Halorubrum aquaticum
------------------------------------------------------------
MT----------------------------------------------------------
------------------------------------------D-------AS--------
-FLRSI-LS---PN--QVSTTDAD---------------RDYHGTDWGT--S----PES-
-ASPPDVVVWPESTEEVSAVLAAATERGIPVTPFAAGTGIE-GNAVP-ANGGISLDL-TR
MDAVLDVRPEDRQIDVEP--------------------GVIGADVDEAVAA-HGL-----
----FFPPLPTSGDMATIGGMIATN-ASGKRTV--KYGK-VGDWVR--EIEVVLADGSVL
TAG------------------------T----RAEKT----SSGYDLRDLIVGSEGTLGV
VTRATLSLA--GRPERTRVG---RATF---GTLEDATAAAADLVSSGV----DV------
------------------------SAVEL-V----------------------DGLS---
A-----------------RMVNDYV--GSE-FPE---GPTLFLEFQ-----ADH--GLER
EVEFCRTILD--------------AHDPIEV-----------LLDGETD--------P--
--------------EEVWKPRHE-----------LADAVRAY------------------
YPE------------LESLHAGDVAVPIGSF--SSIVAH---------------------
---VHAVADAHDVPIPT--FG----------HAGD------------------------G
--NVHFDVLVDPD---EEGAVAEAHEIYDSIVTEAIDLGGTATGEHGIGQG--------K
REFLPVEHGET---------GVAAMRSIKDALDPHGTL---NPGKVF-------------
-------------------------P-E--------------------------------
------------------------------------------------------------
-----------------------
>WP_1449041871 Halobellus captivus
------------------------------------------------------------
MT----------------------------------------------------------
-----------------------------------------YD-------CG--------
-FLAELPLS---AD--QLSFASTA---------------REEFAADFGT-TA----DAE-
--RAPDAVVWPERTEDVSAVLAAADERGVPVTPYAAGTGMQ-RAAVP-VGGGITLAM-AR
MDEVREIRPADMQVDVEP--------------------GVIGDELNGALES-EGL-----
----YVPSFPQSAAFSTIGGMIATD-ASGTKTV--KYGE-VADWVL--ELEVVRADGSII
EVG------------------------S----KARKT----SAGYNLKELFVGSEGTLGV
VTRATLDLA--TRPPQTVGG---RAVF---STLGDAAGAITDVVRAGI----DV------
------------------------ATLEL-I----------------------DPLT---
A-----------------EMANAYT--GSD-LPA---TPTVFFEIH-----G-R--AVDA
ELDALRARFE--------------AHDAARI----------ASTADDEE--------M--
--------------AELWRARRE-----------IGHALTEW------------------
DPD------------RELEVVGDVTVPIGSY--PTIIAF---------------------
---IGEIADEYGLPIPA--FG----------HAGD------------------------G
--NAHYALLCDPG---DAEERERAHEASDRIIRKAIDLGGTCTGEHGIGAD--------K
RSHLRAEVGDG---------TVETMRAIKDALDPNGIL---NPGTVL-------------
-------------------------D-EVDQ-----------------------------
------------------------------------------------------------
-----------------------
>WP_1565869441 Halorubrum sp
------------------------------------------------------------
MN-----------------NG---------------------------------------
---------------------------------------DYFD-------CN--------
-FLKEV-LP---EA--QVDFDKSV---------------RERYASD-----A----SVHS
-STMPDAVVSPRRTTEVASVLSAANDRGVPVTPYSGGSSLE-GNAIP-VRGGIVLNM-AE
LTSI-DVDAENLQVTVGP--------------------GVVYDDLNDALEP-HRL-----
----QFPPGISSSDVATIGGMIANN-ASGANAV--RYGE-TRDHVR--RLEVVLPDGRTI
QCG------------------------R----NVVKT----SAGYSLKDLFIGSEGTLGV
VTEATLSLT--SIPTRKRSA---VVTF---DAERDACRAVSEIIQSGL----KP------
------------------------GAIEY-V----------------------DAES---
V-----------------GYVNEYT--GLG-LEP---TPTLLVELH-----GNND-GIDD
DVSVARSICE--------------DNDALSW-----------VDEDGDR--------M--
--------------EEIWQARRN-----------ILYAYEAH------------------
REE------------WSLAADGDVVVPIARY--PDIVKA---------------------
---IERIADHHDIPIPV--CG----------HAGD------------------------G
--NLHYSPLVDVD---DEDSVQRVDRANQEIIEAAIEMGGTSTGEHGIGLG--------K
TEFLETEHGE----------AVEIMQMIKESLDPNGVM---NPGKVL-------------
-------------------------P-EP-------------------------------
------------------------------------------------------------
-----------------------
>WP_0905063521 Natronorubrum sediminis
------------------------------------------------------------
MGTQTDAE----------------------------------------------------
-----------------------------------------YE-------CG--------
-FLEDV-ID---DG--RVADEPSV---------------REQYAVD-----A----SPHA
-GRLPDAVVWPASTEEVAAVLSAANDREIPVTPWSGGSGLE-GNAIP-ASGGIVLTT-AD
LEQI-SVSPDDLHATVGA--------------------GVVYDDLNEHLAQ-HGL-----
----RFAPGISSGDIATLGGMVATN-ASGFNAV--RYGE-TRNHVR--RLEVVTADGRIV
ECG------------------------R----DVVKT----SAGYSLKDLIIGSEGTLGV
VTEVTVGLV--GVPEHRRAA---LVTF---PSREDASRAVSDAIGSAL----VP------
------------------------GAIEF-M----------------------DRMS---
I-----------------RMLNAYH-DDLE-FEE---QPTLLIELH-----ANND-GIEE
DLAFAKLICE--------------DHGMESW----------TAAAEENI-----------
--------------DDIWQARRD-----------KYWATTSY------------------
REE------------WEVALVGDVVVPISNY--PDIVQE---------------------
---VSDAGEDLDLTVSC--VG----------HAGD------------------------G
--NLHYTPLVDPD---DEEMVARAHELNERVVSKALELGGSATGEHGVGIG--------K
RKFMAEEHGV----------ALDLMRSIKDTLDPKGIL---NPEKVI-------------
-------------------------P-EPSSE----------------------------
------------------------------------------------------------
-----------------------
>WP_0987279421 Natrinema sp
------------------------------------------------------------
MQRDPDSS----------------------------------------------------
-----------------------------------------YD-------CT--------
-FLDDA-VT---DG--RVAHGTSV---------------REQYASD-----E----SPHT
-GRVPDAVVWPASTDEVAAVLAAANERGVPVTPRSGGSGLE-GNAIP-TAGGIVLST-AE
MDHV-EVSPDDMQVTVGA--------------------GVVYDDLNERLAS-HGL-----
----RFAPGISSGDVATIGGMVATN-ASGFNAV--RYGE-TRDHVR--HLEAVTADGRVV
DCG------------------------R----GVVKT----SAGYSLKDLFVGSEGTLGV
VTEVTLGLV--GIPEYRRAA---LVTF---PSRVDASGAVADAIGSAL----VP------
------------------------GAIEF-I----------------------DTTA---
I-----------------KMLNAYH-DDVS-FEE---RPTLIIELH-----ANNS-GIEE
DLAFAKAICE--------------DHGMLSW----------EAAGEENL-----------
--------------DDIWQARRD-----------KYPATQSY------------------
REG------------WEVALVGDVVVPISRY--PDIVEE---------------------
---VSRVSEELDLLTSC--VG----------HAGD------------------------G
--NLHFTSLVDPD---DEEMVERAHELNERVVRKAIALGGTSTGEHGVGIG--------K
RQFMAEEHGQ----------ALDLMRSVKETFDPNGIL---NPGKVL-------------
-------------------------P-DV-------------------------------
------------------------------------------------------------
-----------------------
>WP_1441447621 Candidatus Methanolliviera
MRCTNG-----EVISATS-------------------------------------LRNLV
MTYGSVTE----------------------------------------------------
-----------------------------------------KE-------IN--------
-IFKSI-VG---AE--KVSTGESV---------------LELHSKD-----E----SFHE
-RSRPEVVVFPKSSGEISKILVVANEKRIPVTPWGAGTSLE-GNPMP-SRGGIVLDL-QE
MNRILEEREGDFQVVVEP--------------------GVVYKELNRRFAK-KGL-----
----FFPPDP--GAPATIGGMVANN-ASGIQTL--KYGA-TKDYVL--RLEVVLPSGEIF
RTG------------------------S----NAVKT----SSGYDLCRLFTGSEGTLGV
ITQITLRLA--PLPSHFTAV---LVNF---NSLEDATHAIYEIMCTGI----VP------
------------------------AALEF-L----------------------DGNV---
I-----------------EAINLFK--NTE-LEE---KPTLFMEFH-----GSNEAGLKE
ELSLVEEICT--------------SHDSSLY----------EAGIGREE--------R--
--------------DRLWQARYD-----------TFESMKNA------------------
NKG------------MEIIII-DTAVPLSKY--PEMVAF---------------------
---ARNEALSKGVKGYV--FG----------HAGS------------------------G
--NLHMGLVKDPN---DKKQAETGMIVNDAIVGCAIDLGGTATGEHGVGIG--------K
RKFMAHEHGQ----------SLEVMKRIKRLFDPNGIM---NPEKIFL------------
------------------------------------------------------------
------------------------------------------------------------
-----------------------
>WP_0155902561 Archaeoglobus sulfaticallidus
------------------------------------------------------------
M-----------------------------------------------------------
---------------------------------------------------------DVV
NKLREI-VG---EE--NVSDDELV---------------KALHAKD----------AIGK
-VGEAIAVVFPENTEQVAKIVKFCYENGIKIYPQGSSTELS-GSSTP--HRGIVISF-SK
MNSIEEINITDGYAVVQP--------------------GVRLVELEEELNK-HGY-----
----MFPVDPGSLRSATVGGAINTG-AGGMRGA--KYGT-MVDWVL--GLEAVLPTGEII
NIG------------------------S----KTLKC----RQGYNLTKLIVGSEGTLCL
VTKAILKIA--PMSENMVYA---AAFF---ETAEKAMAAVAEIRKRRI----LP------
------------------------AVMEF-F----------------------DEDV---
V-----------------RMGREMV--DVD-----GEGNMLIIGVE-----CNHEA-SER
IASTLNEILS---------------RDASKV----------IVAKDARE--------A--
-----EE-------KNLMGLRRA-----------FYPLAIKL------------------
GSE-------EFKTSSTLVLIEDFAVPVSKL--PEAINA---------------------
---VKEIGKKYGFTVLT--GG----------HVGD------------------------G
--NIHPMIWTSPE---DKDMLDKAEKFYIEVMEVALKLGGTVSAEHGIGEM--------K
KLGLEMEMKYR----NSE-KALEIMREIKKVFDPKNIL---NPGKVI-------------
------------------------------------------------------------
------------------------------------------------------------
-----------------------
>WP_0108783111 Archaeoglobus fulgidus
------------------------------------------------------------
M-----------------------------------------------------------
---------------------------------------------------------KIT
KELEKI-LG---KG--NVSTDPLV---------------VTLHSTD----------AIGK
-AGNATAVVFPENTEQVARIAKLCYENNIKIYPQGSSTELS-GSSVP--EDGIVINF-SK
MNKIEEINVVDGYAVAQP--------------------GVRIAELEERLNE-HSY-----
----TFPVDPGSVRSATVGGAINTG-AGGMRGA--KYGT-MVDWVL--GLEVVTADGEVL
NIG------------------------S----RTLKC----RQGYNLTKLIVGSEGTLAI
VTKAILKIA--PLPENIVYA---GAFF---DSPEKAMQAVVEI--KHM----WP------
------------------------AIMEF-L----------------------DSDL---
V-----------------KAGREIS--GID-----EEGNMLVVGIE-----CNHEA-SER
IASALESILS---------------QTARRV----------IIARNQRE--------L--
-----EE-------KNLLALRRA-----------FYPLAIKL------------------
ASK-------EFGTKKSLVLIEDISVPVSKL--PEAIRG---------------------
---IKEIARKYDFTVFI--AG----------HVGD------------------------G
--NLHPTIWTSPE---DEELMSRSHKFYTEVMELALRLGGTISAEHGIGVV--------K
KEGLEMEMKYK----KSE-KALEIMREIKKLFDPKNIL---NPGKVV-------------
------------------------------------------------------------
------------------------------------------------------------
-----------------------
>WP_0141272091 Thermoproteus tenax
------------------------------------------------------------
MS----------------------------------------------------------
---------------------------------------------------------V-V
GDLRKS-LG---ED--KVVVDADI---------------LRIYARD-----P----ASLE
-YELPLAVVYAESVEDVVQVVRYAIDHKLYITPVFHSSSLS-GNAATIAQRTIVLSS-EK
MNKILEVSEVDWLATVQP--------------------GIKIDEFNLELMR-YGL-----
----QWPVDPASSKTASVGGSIING-GGGMRGA--KYGP-ASHWVL--GLQAVIGTGEVI
RVG------------------------C----RTLKC----REGYDLLHLFVGSEGTLGV
ITEATVRLA--PLPESFAGV---VAQF---EDAASLAKAVVESRRRRL----WL------
------------------------LVAEF-M----------------------DDE----
--------------------GSE----FVG-L-E--RKYTLWLGVD-----ATVGS-EDA
LLSRLKDIVDK-------------TGGRVN-----------AEARDWNT--------F--
--------------FKLLGPRRL-----------LYPAPVKK------------------
AVE-------QYGG-SAIILMGDVAVPFSRL--PEALED---------------------
---MKTIAKSYGVPTIF--GG----------HVGD------------------------G
--NIHPVLWFNRS---DEAQKRRATELYERFGEIALKYGGTVSAEHGIGLH--------K
KELLKKTYEMR----NSQ-AVLRLFKEIKRIFDPYGIF---NPGKIID------------
------------------------------------------------------------
------------------------------------------------------------
-----------------------
>WP_0136793421 Thermoproteus uzoniensis
------------------------------------------------------------
MS----------------------------------------------------------
---------------------------------------------------------E-L
KDLKKE-LG---ED--KVITDPDI---------------RRIYARD-----P----ASFE
-FQLPLAVVYAESADDVVDVVRYAIKNKLYITPVFHSTSLS-GNAATVMKNTIVLSS-ER
MNKILEVSDVDWLAVVQP--------------------GIKIDEFNLELMR-YGL-----
----QWPVDPASSKTASVGGSIVNG-GGGMRGA--KYGP-ASHWVL--GLEAVIGTGEKI
RVG------------------------C----RTVKC----REGYDILHLFVGSEGTLGV
VTEATVRLA--PLPEAFVGV---VAQY---DDIVDLANTVVEARRRRL----WL------
------------------------MVAEF-M----------------------DDD----
--------------------GSD----LVG-L-G--RKYTLWMGAD-----ITAGS-EQR
VLARLKEVAEA-------------NRGKVV-----------AEAAEWRD--------F--
--------------FKLLEPRRL-----------LYPAPVKR------------------
AVE-------SYGG-NAVILMGDIAVPTSRL--PEAMRE---------------------
---VKAAIQRYGIPTIT--GG----------HVGD------------------------G
--NIHPTLWFDRS---NEEQKRKAVELFEYFGKIAIKYDGTISAEHGIGMH--------K
KAMLREAYDAK----NSP-QLINLFKEIKKIFDPYGIF---NPNKIFDI-----------
------------------------------------------------------------
------------------------------------------------------------
-----------------------
>WP_1486783291 Vulcanisaeta distributa
---------------------------------------------------------MNN
MS----------------------------------------------------------
---------------------------------------------------------QNK
GDVIKE-LETVFRD--RLFTEPHI---------------LALYSHD-----A----SSEV
-GVKPMAVVQPVSVDEVVRVVKLAIDYGFKIVPVGSSTSLS-GNATPKLENTVIVSL-ER
MNSIIEVSDIDWYARVQP--------------------GIKVDELNLELMG-YGL-----
----QWPVDPASSKTATVGGVISNG-GGGMRGA--KYGP-ASHWVL--GLEAVIGTGDVI
RVG------------------------C----RTVKC----REGYNLVQVFIGSEGTLGI
VTEATLRLT--PLPESFVGV---MARF---GNAESLVDAVIRVRRDKL----WP------
------------------------MVTEF-I----------------------DDI----
--------------------TAQ----ILN-L-E--PGYYLWIGVD-----TYTGS-EQQ
ILSKLSADISS-------------SGGEII-----------SKASTWQE--------F--
--------------SKILEPRRM-----------LYSATLKA------------------
AFN-------DYGT-DVFVAFEDVAVPMSKL--PEAVRE---------------------
---IQSLGKKYNVKMNL--GG----------HIGD------------------------G
--NLHPSVWARRS---DRDEMDRVLRFFEDVGKLAIRLSGTVSAEHGIGTQ--------K
RGLLREAISSRNG-GNSD-MVIGLMKGIKRIFDPHGIF---NPGKIFD------------
------------------------------------------------------------
------------------------------------------------------------
-----------------------
>WP_0480990071 Candidatus Acidianus copahuensis
------------------------------------------------------------
MD----------------------------------------------------------
-----------------------------------------------------------L
KDLENI------EH--KI----EE---------------REDFSGF--------------
-KVSPIEVFFPKDEEEVERIVKFAYENSIPIVPWGSGSSLT-GAVSC-E-GCIVIDL-SK
MNKILEINDVDWYVRVQP--------------------GVKLIDLYEAVEA-KGL-----
----FFPPDPASFFLCTVGGATSEG-SGGMRGV--KYGP-FREWVL--ALKVVMPNGNIV
KLG------------------------E----PLRKN----RAGYDLIHLLVGSEGTLGI
ITEIWLRLI--PLPKKKIFL---VISYP--ESIKKAGEAIIELRKAKI----LP------
------------------------EFSEY-L----------------------DADV---
V-----------------KSMNKNL--NAQ-LKET-DGGMLMISIE-----DDQ---LQD
VISIV-------------------KEKG-EY----------KVLEGE-E--------A--
--------------ERIYSLRAQ-----------AAIAVKTE------------------
N--------------SGYFYAEDIVVPVSKL--PEAIER---------------------
---LNELGKKYGTKFYI--IS----------HIGD------------------------G
--NLHPNILGKNK---DEVE-----KLFKEVAKISIDLGGSVSGEHGIGVQ--------K
AEMMRVQLFKS----NGP-LVLDLMMGIKRLFDPKDIM---NPGKYVERAYLAGTTAASF
-------------------------K-DSSP-----------------------------
------------------------------------------------------------
-----------------------
>WP_0129522951 Sulfolobus islandicus
------------------------------------------------------------
MD----------------------------------------------------------
-----------------------------------------------------------F
TELKDI------EQ--KV----EE---------------REDFSGE--------------
-KVRPLAVFFPKDEDEVVRIVRFAKKNRLPIIPWGQGTSLT-GAVSC-DKNCILVDL-SK
MNKILEINDIDWYVRVQP--------------------GIKLIDLFEELEK-KGF-----
----MLPPDPASFFLCSVGGAVAES-SGGMKGV--RHGS-FREWVL--SLRVVLPNGEVI
KVG------------------------E----PLRKN----RAGYDLVHLFVGSEGTLGI
VTEIWLRII--PIPKRKMVM---IAAML--KDFESAGEVIVGLRKNKV----LP------
------------------------ELSEY-V----------------------DADV---
V-----------------KALNKHL--SAN-LKET-EGGMLLISIE-----EDS---VDD
VLKVL-------------------EGKAVDI----------KITEGE-E--------A--
--------------EKLYSVRSQ-----------AAIAVKAE------------------
S--------------KKVFYAEDIVVPVSKL--PEAIRR---------------------
---LREIGEKYNTKFYV--IS----------HIGD------------------------G
--NLHPNIIIEDK---VARE-----KAFEEIARMAIELGGSVSGEHGIGVQ--------K
AKLMAEQIVKH----NGV-SVLDLMYQIKKLIDPDDIM---NPDKYVELAYKYLTSG---
---------------------------DRSTI----------------------------
------------------------------------------------------------
-----------------------
>WP_0480945291 Geoglobus ahangari
------------------------------------------------------------
MT----------------------------------------------------------
--------------------------------------------------DSSPKLLEIV
PLLEAI-VG---ER--NILLHPES------------------YLYD-----ETPKPVRPE
-AERNVVVVRPASTEEVSRILRLANERGIPVFVRGGGTGLS-GGAIP-TRPGIVMSM-ER
MSRIVEIDEQNLVAVCEA--------------------GVTLRQLLEAVEKVPGL-----
----SFPPHPGD-ESAQIGGLVANN-AGGARAV--KYGV-MRNYVL--GLEVVLPSGDVL
SLG-------------------G---------KVIKN----VTGYDLMHLIIGSEGTLCV
ITKAILRLI--PEPGATYTL---VIPF---DTTAEAIRTVPEILRSGV----VP------
------------------------LALEY-M----------------------DIEA---
V-----------------RAGERVT--GKK-WPYSGGKAHLMIIVD-----GGTEDELMH
KSEVIERVAR--------------RHGALDV----------LVGVGRRE--------Q--
--------------RDILEIRSL-----------IYEGLK--------------------
---------------EETIEVLDVSVPIGSI--AEFVER---------------------
---CQDEAERLGIKVLH--FG----------HAGD------------------------G
--NVHQQVLRWGF--EGDEWVESYSKFKEFAFGLARELGGYITAEHGIGMV--------K
KEDMARTMPET---------ALTLMRAIKRVFDPNNIL---NPGKVIDP-----------
------------------------------------------------------------
------------------------------------------------------------
-----------------------
>WP_0480926661 Geoglobus acetivorans
------------------------------------------------------------
MC----------------------------------------------------------
--------------------------------------------P-VVA-VSSSLSRDVV
LKLREI-VG---SE--NVVLDPES------------------YLYD-----ETPPLIRPE
-ASRDVAVVKPGSTEEVSRIMKLANERKIPVFVRGGGTGLS-GGAIP-TRPGIVLSM-ER
MNRIIEIDEQNLMAVCEA--------------------GVTLRQLLDAVERIPGL-----
----SFPPHPGD-EGAQIGGLVVNN-AGGARAV--KYGV-MRNYVV--GLEVVLPTGEVL
NLG-------------------G---------KVIKN----ATGYDLLHLIIGSEGTLCA
VTKAVLRLI--PESGATYTL---VIPF---ESAENAIRAVPEILRSGI----TP------
------------------------LAMEY-M----------------------DIEA---
I-----------------RAGERVT--GKR-WPCSGGKAHLMVIVD-----GMDEDELIR
KAEVIERISK--------------NHGALDV----------LVGVSRRE--------Q--
--------------REILEIRSL-----------IYEGLK--------------------
---------------GETIEVLDVSVPPASI--AEFVET---------------------
---CQKEAERLGIRVLH--FG----------HAGD------------------------G
--NVHQQILKSGM--GEDEWLEKYLKFKEFAFGVASRLGGYITGEHGIGSV--------K
KADMLKTLPEK---------SIELMKAIKKVFDPNGIL---NPGKVIDLE----------
------------------------------------------------------------
------------------------------------------------------------
-----------------------
>WP_0498177781 haloarchaeon
------------------------------------------------------------
MASQIDRY----------------------------------------------------
-----------------------------------------NE-------VTD----SVV
DEIKSI-VG---EE--YTLTAATE---------------RANRSAVPAPFPL----HKWE
-DHMPEVAVLPRTTEEVADIVKLANEHKIPVVPRGGGTGLS-DGARP-EHHGIVVDT-KR
MRDIKEVDEVNNTVTVQP--------------------GKNLKKLNEELRE-YGL-----
----WHPDNPSSYRVATVGGRTGTS-GLSLING--AYGH-TRDLVV--SQEVVLPTGEVI
RVGDG--P------------------AK----KVRKS----STGFDVDHMFIGHEGTLGL
TTELTLELY--PRAEAEFSA---FFGF---ESFDEAYEASGDIGDADL---KTV------
------------------------GSVVL-F----------------------DEQK---
I-----------------QFLRRDDEAYIP-QPDD-VNAVIEATAY-----GNEAE-VSG
ARDEIMEILGQ-------------NGRYLGE----------EISEGD-------------
-----------------WASRHD-----------RYALPLHG------------------
RTS-------EGDVAPYTWHMEDGAMPRSSL--KEIRHRF--------------------
HDAVKDFREDYPDLIDD--WGCFMYTSNPYKAWGD------------------------Y
LVEIDVGLREDEL---DEEAWQEWTELQKELGEIILDLDGSLTSCHGATRE-G------I
EELILDEFKDG---------KFDLMKKIKRTLDPNNIM---NPGKYELDR----------
----------------------A--Y-E--------------------------------
------------------------------------------------------------
-----------------------
>WP_0209631241 Thermofilum adornatum
------------------------------------------------------------
MGEKSTVRR---------------------------------------------------
---------------------------------------------------------EVL
EKLKEK-LGE------KVATNEEV---------------LMLYSRDYWPLALLKETKGEE
-LPRPLAVVWPESTEEVTEIVRLLNEYGVPFVPYAGGSGVI-GGTI--CEGCVVIDV-KR
MNKILSFSEKDAVVIVES--------------------GVLLRRLEEYLNE-REYTLRHV
PQS-Y--PEAAI------GGLVATM-STGQFST--KYGG-IEEMVL--DLEAVTPEGKII
PFRRNFVP------------------RA-------------ATGPDLKRLFIGSEGQLGI
ITKVALKVY--PLPEYQWKR---AYAF---PSFLHALEAMRELMLKGV-VPAVARIYDRD
D-----------------------SAARF-H----------------------DARD-IL
L-----------------LIFEENV-----------------------------DELLKA
KVTVAQKVVE--------------RHGGIDV-----------------------------
---------GEEYVEKWLKNRFD-----------VISELKKL------------------
-----------------VVPLDLWFETIETSALWSNLPRV--------------------
YEKFKKEVKA-------V-PGV-------------------------YAV------LAHA
SHFYTTGACIYFTLTYDARE-EVYWKMWERAVQVLLENGATISHHHGVGLL--------R
SKWVGEEIGES----------LTYLKKIKEAWDPKKLC---NPGKWL---------G---
------------------------------------------------------------
------------------------------------------------------------
-----------------------
>WP_1482039771 Candidatus Korarchaeum cryptofilum
------------------------------------------------------------
MREES-------------------------------------------------------
-----------------------------------------FH----EG--------EFL
RELEAA-VGG------RCSSSPDT---------------LRIYSRDYWPLALLKEVKGEE
-LPLPIAVAWPESLEEVVKLVKLCNEYRVPFVPYAGGSGVI-GATI--CERCLVIDV-KR
MNKVIHLSEEDSYVLVES--------------------GIMLRKLEEFLNG-RGFTLRHF
PQS-Y--PEAAI------GGLIATK-SVGQYST--KYGG-IEDLLI--DLEAVAPDGGVI
PLRRNIVP------------------RA-------------STGPEIKSLLLGSEGQLGI
ITKAALKVF--KIPPFDYKN---SFAF---KSFEDALMAVKEIVQSGL-TPAVARVYDED
D-----------------------SSVRF-G----------------------DGRD-LL
I-----------------LILEEYS-----------------------------KPLLEA
KVSEIGRIIS--------------RYGGREA-----------------------------
---------GEDYVEKWLEKRFD-----------VISELKKL------------------
-----------------VVPMGLWFETIETAATWSNLIKI--------------------
HSKFKEIKKM---------RGV-------------------------YAV------LAHA
SHFYEVGACLYFTLTYEADE-KVYWDIWREAMRVVLENGGTISHHHGIGLL--------R
REWIFSEIGPS----------LDYLRRIKSALDPRKLS---NPGKFL---------G---
------------------------------------------------------------
------------------------------------------------------------
-----------------------
