# Supplementary material for: Substrate scope expansion of 4-phenol oxidases by rational enzyme selection and sequence-function relations
Source: Commun Chem. 2024 Jun 3;7:123. doi: 10.1038/s42004-024-01207-1 (PMC11148156; doi:10.1038/s42004-024-01207-1)
Supplement: Supplementary file 4 — Supplementary Data 1 [file 42004_2024_1207_MOESM4_ESM.zip › Supplementary Data 1/Phylogenetic_Tree.nwk]

(((WP_1441840931_Candidatus_Methanolliviera_sp:0.9515837,((WP_1441422321_Candidatus_Syntrophoarchaeum_sp:0.6301473,WP_1441850901_Candidatus_Methanolliviera_sp:0.7608030000000001):0.15139570000000013,WP_1441838011_Candidatus_Methanolliviera_sp:0.7261611000000001):0.39455339999999994):0.17259540000000007,((((((WP_0482055921_Methanococcoides_methylutens:0.4053032000000001,(WP_1476543881_Methanomassiliicoccus_luminyensis:0.32315689999999986,(WP_0155052511_Candidatus_Methanomethylophilus_alvus:0.19380620000000004,WP_0481125591_Candidatus_Methanoplasma_termitum:0.1774792999999999):0.270413):0.11911650000000007):0.2808054000000002,((WP_0144061251_Methanocella_conradii:0.17513790000000018,WP_0120352381_Methanocella_arvoryzae:0.2608123):0.24775239999999998,((((WP_0238451271_Methanolobus_tindarius:0.12575219999999998,WP_0153257181_Methanomethylovorans_hollandica:0.20032629999999996):0.11880159999999984,WP_0131935361_Methanohalobium_evestigatum:0.18805199999999989):0.05562398000000002,(WP_0481769801_Methanosarcina_sp:0.208399,WP_0145862731_Methanosaeta_harundinacea:0.2874990999999998):0.13690619999999987):0.04732284000000009,(WP_0138973501_Methanosalsum_zhilinae:0.2253506999999999,((WP_0482043371_Methanococcoides_methylutens:0.13513019999999987,WP_0114998051_Methanococcoides_burtonii:0.14534709999999995):0.16202570000000005,WP_0130383871_Methanohalophilus_mahii:0.2428123000000002):0.06571668999999991):0.030635499999999816):0.21246700000000018):0.20788660000000014):0.08082486999999983,((((WP_1599031161_Salinirussus_salinus:0.3030461999999998,(((((((WP_1219208501_Haloplanus_aerogenes:0.1505854000000002,WP_0140516011_halophilic_archaeon:0.2926983999999999):0.07381517999999998,WP_0945802681_Halorubrum_ezzemoulense:0.22551679999999985):0.11860440000000017,WP_1358223091_Halostella_litorea:0.4510075999999996):0.05994057000000019,((WP_1597633971_Halovenus_sp:0.2219544,WP_0204450751_Salinarchaeum_sp:0.1521631000000001):0.1019511999999998,WP_1290688851_Halorientalis_sp:0.1935201000000002):0.07352662999999993):0.03275945999999985,((WP_0868872131_Natronolimnobius_aegyptiacus:0.18628430000000007,(WP_1600653371_Natronorubrum_sp:0.13790129999999978,WP_1386522461_Natrinema_pallidum:0.14504509999999993):0.04205843999999992):0.1030711000000002,(WP_0499967551_Halococcus_sediminicola:0.15612059999999994,WP_0076920751_Halococcus_hamelinensis:0.19119010000000003):0.1807341):0.03851212999999998):0.03720383000000016,WP_1497833331_Halorubrum_aquaticum:0.45712149999999996):0.040437090000000175,WP_1596625351_Halobaculum_sp:0.2795076000000001):0.06222941999999998):0.06157769000000002,WP_1449041871_Halobellus_captivus:0.44544879999999987):0.2790271999999998,(WP_1565869441_Halorubrum_sp:0.36963599999999985,(WP_0905063521_Natronorubrum_sediminis:0.14953329999999987,WP_0987279421_Natrinema_sp:0.13550299999999993):0.21777060000000015):0.23516629999999994):0.2661362999999999,WP_1441447621_Candidatus_Methanolliviera:0.5108215999999999):0.25683180000000005):0.08315602000000011,(((WP_0667948141_Caldivirga_sp:0.5917235000000001,((WP_0811425071_Ferroplasma_acidiphilum:0.2936879000000001,WP_0481012181_Acidiplasma:0.24075299999999977):0.2670081999999998,WP_1106405451_Thermoplasma_sp:0.41190250000000006):0.29560830000000005):0.1449954,(((WP_0155902561_Archaeoglobus_sulfaticallidus:0.16993120000000017,WP_0108783111_Archaeoglobus_fulgidus:0.1926125999999999):0.3849442999999999,((WP_0141272091_Thermoproteus_tenax:0.17470100000000022,WP_0136793421_Thermoproteus_uzoniensis:0.16147009999999984):0.30503610000000014,WP_1486783291_Vulcanisaeta_distributa:0.3652036999999999):0.4278371999999999):0.17197439999999986,(WP_0480990071_Candidatus_Acidianus_copahuensis:0.2344832000000001,WP_0129522951_Sulfolobus_islandicus:0.25307179999999985):0.6621800000000002):0.1594256999999999):0.18045389999999983,(WP_0480945291_Geoglobus_ahangari:0.15827910000000012,WP_0480926661_Geoglobus_acetivorans:0.13262799999999997):0.7254374000000001):0.07181904999999977):0.1359256000000002,WP_0498177781_haloarchaeon:1.3038250000000002):0.1604386,(WP_0209631241_Thermofilum_adornatum:0.24485560000000017,WP_1482039771_Candidatus_Korarchaeum_cryptofilum:0.33933729999999995):0.9456029999999997):0.4367146000000002):0.09767767999999943,((B9ZUK6_Chondromyces_crocatus:0.9035687000000001,Q8KP03_uncultured_bacterium:1.1334969999999998):0.42473099999999997,((((((((((WP_105642528_Pseudomonas:0.17677660000000017,(((((WP_028627141_Pseudomonas_resinovorans:0.08062056000000029,WP_057379144_Pseudomonas_aeruginosa:0.04874276000000055):0.04724784999999976,WP_072347010_unclassified_Pseudomonas:0.10637339999999984):0.02601001000000025,WP_046816995_Pseudomonas_putida:0.14535130000000018):0.020352599999999832,WP_193075986_Pseudomonas_sp:0.10590870000000008):0.03730499999999992,(WP_155707384_Massilia_dura:0.08838883999999991,WP_168666336_Burkholderia_sp:0.12781619999999982):0.031623109999999954):0.03567547000000015):0.13269719999999996,WP_205348235_Pseudomonas_sp:0.2658457000000003):0.08095368999999986,(MBS0367045_Proteobacteria_bacterium:0.3343308999999999,((((WP_066552994_Croceicoccus_bisphenolivorans:0.19404880000000002,WP_184244547_Novosphingobium_chloroacetimidivorans:0.19100930000000016):0.047577659999999966,(((WP_115215296_Cupriavidus_lacunae:0.0892664700000001,WP_013091946_Paraburkholderia_atlantica:0.06722975000000009):0.029991310000000215,SPO54634_Pseudomonas_sp:0.10678680000000007):0.04774510000000021,(WP_121103269_Pseudomonas_sp:0.07899374000000003,WP_207952033_Pseudomaricurvus_alcaniphilus:0.1481319000000001):0.04897557000000008):0.14426309999999987):0.054288370000000086,WP_188771073_Novosphingobium_endophyticum:0.2497657000000002):0.23725719999999972,MBF8270797_Gammaproteobacteria_bacterium:0.4279747999999999):0.06896941000000023):0.07821188999999995):0.05481332999999999,((((MPT47756_Sphingobium_sp:0.16285989999999995,WP_161716895_Novosphingobium_sp:0.1357661000000001):0.0852453999999998,(MBO9581730_Sphingobium_sp:0.16722670000000006,((MBO2514974_Gammaproteobacteria_bacterium:0.11400509999999997,((TIX50951_Alteraurantiacibacter_aquimixticola:0.12591989999999997,WP_191229272_Aurantiacibacter_xanthus:0.1485162):0.021341940000000115,WP_160589268_Alteraurantiacibacter_aestuarii:0.08888721000000022):0.11679670000000009):0.03680400000000006,((WP_161392445_Altererythrobacter_xixiisoli:0.09790314000000011,WP_046904530_Altererythrobacter_atlanticus:0.08142657000000009):0.03758930000000005,OJW61583_Sphingomonadales_bacterium:0.10828950000000015):0.016812260000000023):0.045783230000000064):0.15443649999999964):0.18887750000000025,MBO2513750_Gammaproteobacteria_bacterium:0.41688789999999987):0.06800667999999988,WP_039858032_Novosphingobium_pentaromativorans:0.5119840999999998):0.0923311400000002):0.030801480000000048,(MBI2992842_Gammaproteobacteria_bacterium:0.15606130000000018,TAJ93858_Gammaproteobacteria_bacterium:0.2831511999999998):0.08830025000000008):0.037424389999999974,(MBO9601182_Novosphingobium_sp:0.4263678000000004,(EIZ78193_Novosphingobium_sp:0.2765146999999999,(((WP_140849259_Sphingomonas_glacialis:0.11397799999999991,WP_008997108_Novosphingobium_sp:0.10032279999999982):0.035951610000000134,WP_107959720_Sphingomonas_aurantiaca:0.11604239999999999):0.025935229999999976,WP_104508769_Rhodoblastus_sphagnicola:0.11581520000000012):0.2593258999999999):0.2491722000000003):0.09023550999999985):0.04556385000000018,((OFW28461_Acidobacteria_bacterium:0.29750659999999973,(((((((WP_081796170_Sphingomonas_paucimobilis:0.24001889999999992,WP_150351710_Paracoccus_yeei:0.1409899000000001):0.20759360000000004,(WP_021239065_Sphingobium_quisquiliarum:0.12953130000000002,WP_030539680_Sphingobium_sp:0.15376959999999995):0.2167444999999999):0.08493583999999998,(WP_158897549_Sphingorhabdus_lacus:0.2237863,WP_158897570_Sphingorhabdus_lacus:0.3131822999999998):0.04174838000000003):0.1197992000000001,(((WP_042476637_Agrobacterium_rhizogenes:0.09954046000000005,WP_080868896_Agrobacterium_tumefaciens:0.08772366999999992):0.22770849999999987,(((WP_011236014_Aromatoleum_aromaticum:0.1314365999999998,WP_112893230_Nitrosospira_multiformis:0.1487337000000002):0.0840274700000001,(WP_126706167_Candidimonas_sp:0.11431550000000001,WP_038612147_Pseudomonas_alkylphenolica:0.09192180000000016):0.08737283000000007):0.10451280000000018,ODU50800_Thiobacillus_sp:0.18161439999999995):0.13697059999999972):0.13279759999999996,WP_030539713_Sphingobium_sp:0.4363999999999999):0.06036509000000034):0.05652784999999971,((((MBI4266438_Acidobacteria_bacterium:0.1855933999999997,OFV91416_Acidobacteria_bacterium:0.22586139999999988):0.07750762999999994,MBI4265819_Acidobacteria_bacterium:0.2934234):0.030460310000000046,MYJ97240_Proteobacteria_bacterium:0.3541881):0.042605369999999976,WP_161720110_Novosphingobium_sp:0.4793875999999999):0.0366906600000001):0.04583306000000009,(HEN05625_Gammaproteobacteria_bacterium:0.08347197000000017,MBN1239733_Gammaproteobacteria_bacterium:0.08275650999999984):0.2500249000000001):0.043518919999999905,MYF69257_Proteobacteria_bacterium:0.402644):0.04461121999999973):0.05548161000000018,QGY79275_Sphingorhabdus_lacus:0.6006364):0.041019170000000216):0.08101575999999966,((TAJ95915_Gammaproteobacteria_bacterium:0.3024746999999999,(HEN04094_Gammaproteobacteria_bacterium:0.30835100000000004,(HHX83178_Pseudomonadaceae_bacterium:0.08882096000000006,MBT5485285_Gammaproteobacteria_bacterium:0.06865815000000008):0.3187261000000001):0.06033102999999951):0.10065880000000016,MBO2512751_Gammaproteobacteria_bacterium:0.46215379999999984):0.0588057799999997):0.07140180000000029,PWT83755_Blastocatellia_bacterium:0.3271758):0.4416694999999997,((((WP_1399422351_Emcibacter_nanhaiensis:0.20362610000000014,WP_1048306611_Marinicaulis_flavus:0.10769300000000026):0.07964322999999984,(PZN80562_Proteobacteria_bacterium:0.10141739999999988,RPH64826_Acidobacteria_bacterium:0.12621039999999972):0.03660382000000029):0.25414270000000005,(((((AMK59458_uncultured_bacterium:0.018335149999999523,WP_068805427_Immundisolibacter_cernigliae:0.003008407999999463):0.18274710000000027,RLA09811_Gammaproteobacteria_bacterium:0.19741680000000006):0.12008870000000016,((WP_1059986241_Sphingopyxis_lindanitolerans:0.08115760000000005,(WP_088443890_Sphingopyxis_bauzanensis:0.06871473999999989,WP_0088281181_Sphingomonadaceae:0.14099649999999997):0.06323348000000006):0.20762940000000008,WP_0730234761_Cycloclasticus_sp:0.29035080000000013):0.09988805000000012):0.029764569999999768,(WP_1265368081_Aerosticca_soli:0.3375009000000002,WP_0954236931_Paraburkholderia_aromaticivorans:0.3549660000000001):0.10390979999999983):0.1480119000000002,((WP_1221291941_Sphingobium_yanoikuyae:0.3900039999999998,WP_1026334281_Paraburkholderia_rhynchosiae:0.5432555999999997):0.17753510000000006,(((Q8L385_Pseudomonas:0.09353293999999979,CAB64355_Pseudomonas_sp:0.07779005999999988):0.2507569999999997,(((((WP_109799176_Novosphingobium_sp:0.05829177999999979,(WP_124809348_Novosphingobium_sp:0.06199373000000019,WP_022675211_unclassified_Novosphingobium:0.06776511999999979):0.034400429999999815):0.06614391000000008,WP_138011265_Chakrabartia_godavariana:0.09878023000000002):0.05042728999999957,WP_144095967_Croceicoccus_sp:0.17520079999999982):0.1620440000000003,WP_093016404_Sphingobium_sp:0.19156489999999993):0.07195945999999998,WP_056693180_Sphingobium_sp:0.2975618999999998):0.2298315999999998):0.18832340000000025,((((((((((((WP_144141092_Providencia_rettgeri:0.058805510000000005,WP_080263564_Pseudomonas_aeruginosa:0.07808315999999982):0.018816460000000035,WP_011237617_Aromatoleum_aromaticum:0.05122302000000012,OJW77611_Thiobacillus_sp:0.08944542000000011):0.02666510000000022,WP_090536573_Pseudomonas_formosensis:0.05352568999999985):0.10194750000000008,((WP_107022567_Pseudomonas_sp:0.0592009400000002,(WP_058067695_Pseudomonas_sp:0.1371329000000001,(WP_101470071_Marinobacter_sp:0.07986597000000017,WP_014293322_Oceanimonas_sp:0.04333222999999986):0.07948787999999984):0.033673840000000066):0.03549178999999958,(((EKU30911_Alcaligenes_sp:0.09339911999999995,WP_018575480_Oligella_ureolytica:0.11701810000000012):0.028114669999999897,WP_077929146_Wohlfahrtiimonas_populi:0.0976614699999998):0.04213374000000014,((WP_101049680_Macromonas_sp:0.06578297999999982,WP_047965592_Vogesella_sp:0.05824785999999982):0.06577763999999986,(MPS96360_Comamonas_sp:0.05493105999999992,WP_054066513_Comamonas_kerstersii:0.06111120000000003):0.0505181600000002):0.060510229999999776):0.036900409999999884):0.024362030000000257):0.022186039999999796,WP_074983068_Pseudomonas_citronellolis:0.12337629999999988):0.022019280000000307,WP_011634704_Nitrosomonas_eutropha:0.1124828):0.07275626000000024,WP_015477543_Pseudomonas_sp:0.0908277700000002):0.1332340999999997,WP_054529136_Erythrobacter_sp:0.25843320000000025):0.1160070000000002,((((((WP_072767575_Nitrosospira_sp:0.06407250999999992,WP_074860343_Nitrosospira_briensis:0.06825517999999953):0.035172850000000366,(WP_113068154_Nitrosospira_multiformis:0.04700382000000003,WP_074747468_Nitrosospira_multiformis:0.1008401000000001):0.014175650000000317):0.019076179999999887,WP_090322703_Nitrosomonas_oligotropha:0.05823290000000014):0.03804098999999983,KXK05057_Nitrospira_sp:0.08129422999999969):0.026870030000000433,RPH81070_Nitrospiraceae_bacterium:0.15855310000000022):0.034335719999999625,KXK30824_Candidatus_Brocadia_sinica:0.11019079999999981):0.13767840000000042):0.05258545999999953,WP_029134949_Sedimenticola_selenatireducens:0.15451809999999977):0.03324383999999991,WP_129609432_Rhodoplanes_piscinae:0.27736839999999985):0.08902041000000027,PCJ41568__bacterium:0.27893480000000004):0.08915731999999998):0.4763427):0.07806785999999999):0.06330335999999992):0.062186899999999934,(((((((((XP_025528612_Aspergillus_japonicus:0.004860773000000318,PYI22211_Aspergillus_violaceofuscus:0.001182298000000248):0.033165770000000094,XP_0255080391_Aspergillus_aculeatinus:0.020533570000000445):0.25831749999999953,((((((P56216_VAO_Penicillium_simplicissimum:0.07408233999999991,GAD99964_Byssochlamys_spectabilis:0.06254725000000017):0.01756411999999985,(XP_0145342671_Penicillium_digitatum:0.050297510000000045,OQE40368_Penicillium_coprophilum:0.05607024000000038):0.0469612899999996):0.025187269999999984,OQE29691_Penicillium_steckii:0.0725748399999997):0.05798115000000026,OQD67827_Penicillium_polonicum:0.10246969999999989):0.04554624999999968,(KPM40738_Neonectria_ditissima:0.09323403999999957,XP_0333883141_Aaosphaeria_arxii:0.17376489999999967):0.02319797999999995):0.03803196000000053,XP_0309891071_Phialemoniopsis_curvata:0.11971139999999991):0.04228369999999959):0.04881796999999999,((XP_0183843081_Alternaria_alternata:0.037659670000000034,XP_0285012711_Alternaria_arborescens:0.006482801999999843):0.10076350000000023,(OAK97369_Stagonospora_sp:0.05052520000000005,OAL52557_Pyrenochaeta_sp:0.06150148):0.0481367399999999):0.11387139999999984):0.06069557999999997,(((((EYE93387_Aspergillus_ruber:0.03778857000000002,XP_022395271_Aspergillus_glaucus:0.016217399999999937):0.1132086000000001,(XP_0223954891_Aspergillus_glaucus:0.0708135999999997,OJJ38082_Aspergillus_wentii:0.061618269999999864):0.05583259000000007):0.04308942000000027,(OJI98897_Aspergillus_versicolor:0.07297392999999985,CEL10034_Aspergillus_calidoustus:0.05070876000000002):0.06960612000000044):0.07158095999999947,(((XP_0224889001_Penicillium_arizonense:0.13025920000000024,XP_0133249091_Rasamsonia_emersonii:0.1420676000000003):0.0288238199999995,(KAE8334572_Aspergillus_arachidicola:0.11065730000000018,OQD77096_Penicillium_decumbens:0.1366672000000002):0.036906689999999465):0.02971774000000016,(XP_0284886731_Byssochlamys_spectabilis:0.16588880000000028,(XP_0201276121_Diplodia_corticola:0.15451110000000012,EKG15142_Macrophomina_phaseolina:0.09951864000000032):0.2299030000000002):0.05425882999999976):0.03454096999999967):0.05974325000000036,(((((((((PCG89438_Penicillium_sp_occitanis:0.017674549999999734,XP_0024782761_Talaromyces_stipitatus:0.026144399999999735):0.11316940000000031,CEJ81907_Torrubiella_hemipterigena:0.14842880000000047):0.10763709999999982,(XP_0166447751_Scedosporium_apiospermum:0.1263194000000003,XP_024725167_Amorphotheca_resinae:0.08773825000000013):0.030992089999999806):0.05078258999999985,(CZS92051_Rhynchosporium_agropyri:0.07094246999999987,PVH81999_Cadophora_sp:0.048864770000000224):0.14372099999999977):0.036578320000000275,XP_0077827581_Coniosporium_apollinis:0.20415509999999992):0.018641020000000008,(XP_0180771261_Phialocephala_scopiformis:0.1688951999999997,CZR50926_Phialocephala_subalpina:0.06975600999999987):0.07174779000000031):0.04223599999999994,((XP_0336828291_Trematosphaeria_pertusa:0.09121889999999988,OCL14615_Glonium_stellatum:0.12381200000000003):0.04998959000000003,TID19977_Venturia_nashicola:0.12979600000000024):0.1227393000000001):0.06120656999999996,((XP_0247378221_Hyaloscypha_bicolor:0.04601900999999975,PMD33321_Hyaloscypha_variabilis:0.041287370000000045):0.020013840000000283,PMD15297_Pezoloma_ericae:0.0588439700000003):0.16880749999999978):0.050317849999999886,(((XP_0180641451_Phialocephala_scopiformis:0.10863629999999969,XP_001545605_Botrytis_cinerea:0.15711450000000005):0.038344429999999985,(XP_0078275271_Pestalotiopsis_fici:0.14004090000000025,XP_0182822091_Cutaneotrichosporon_oleaginosum:0.3099444):0.1118897999999997):0.09612797999999989,((((XP_0180048371_Phialophora_attinorum:0.1603277999999997,XP_0297553501_Aureobasidium_pullulans:0.1575884000000003):0.03674020000000011,(KEQ62306_Aureobasidium_melanogenum:0.06911486,(XP_016758956_Sphaerulina_musiva:0.045102230000000354,EME43901_Dothistroma_septosporum:0.05984194000000009):0.07307931999999973):0.09251011000000009):0.01713799000000016,(XP_0166467231_Scedosporium_apiospermum:0.09364586999999958,XP_0030438241_Nectria_haematococca:0.13688199999999995):0.10387980000000052,(XP_0180326121_Paraphaeosphaeria_sporulosa:0.17190379999999994,((XP_0085934091_Beauveria_bassiana:0.2189846000000002,XP_0154032571_Aspergillus_nomiae:0.2600739000000001):0.049035099999999776,XP_0078267891_Pestalotiopsis_fici:0.23122189999999954):0.10004620000000042):0.06207472999999997):0.023773309999999714,((XP_0166357071_Fonsecaea_multimorphosa:0.1306465000000001,(((((XP_0133161781_Exophiala_xenobiotica:0.061745579999999745,KIV84505_Exophiala_sideris:0.04946834000000022):0.02503735000000029,XP_022510856_Fonsecaea_monophora:0.11609620000000032):0.02906381999999974,XP_0132563751_Exophiala_aquamarina:0.16163689999999997):0.019163789999999903,(XP_0077228921_Capronia_coronata:0.05335086000000011,XP_007728563_Capronia_epimyces:0.0526630899999998):0.10178440000000011):0.01569183999999968,XP_013267550_Rhinocladiella_mackenziei:0.0768939599999996):0.032392660000000184):0.04235106000000011,XP_0077462211_Cladophialophora_psammophila:0.16200480000000006):0.03181849999999997):0.12662329999999988):0.03437391000000023):0.11089280000000024):0.05442553999999955):0.20806000000000013,XP_0253782841_Acaromyces_ingoldii:0.5137155999999998):0.043007559999999945,(XP_0336799371_Trematosphaeria_pertusa:0.5044311000000001,((((((XP_0334405731_Daldinia_childiae:0.17975370000000002,XP_0309950991_Phialemoniopsis_curvata:0.1329492000000001):0.041285859999999897,(XP_0247426231_Hyaloscypha_bicolor:0.08590132000000006,XP_0076805031_Baudoinia_panamericana:0.2286671):0.05150231000000005):0.026029160000000218,XP_0335519711_Lindgomyces_ingoldianus:0.2128684999999999):0.05539269999999963,((XP_0284867111_Byssochlamys_spectabilis:0.1686068999999999,XP_0024839771_Talaromyces_stipitatus:0.15544579999999986):0.06190535999999991,XP_0025692061_Penicillium_rubens:0.24371989999999988):0.0593329899999997):0.053248070000000425,(XP_0133126311_Exophiala_xenobiotica:0.1289921000000005,XP_0077484001_Cladophialophora_psammophila:0.17936060000000031):0.13762380000000007):0.19196239999999953,XP_0133217391_Exophiala_xenobiotica:0.34999489999999955):0.12966010000000017,(XP_0253797761_Acaromyces_ingoldii:0.43583879999999997,(XP_0091576551_Exophiala_dermatitidis:0.11641910000000033,XP_0133142771_Exophiala_xenobiotica:0.11917010000000028):0.33701709999999974):0.07434831999999991):0.14422820000000014):0.04620203999999983,(XP_0166258261_Cladophialophora_bantiana:0.14557730000000024,XP_0030454111_Nectria_haematococca:0.11931660000000033):0.3353640999999996):0.17015030000000042,((WP_0156252231_Actinoplanes_sp:0.2830381000000002,WP_1062434191_Allonocardiopsis_opalescens:0.32342800000000027):0.2121736999999997,(((WP_1164144941_Subtercola_boreus:0.18679640000000042,(WP_0567283751_Agromyces_sp:0.1299859999999997,((WP_158051316_Gulosibacter_chungangensis:0.12934259999999975,WP_0585936041_Leucobacter_chromiiresistens:0.15789509999999973):0.08274919999999986,WP_0850177971_Cnuibacter_physcomitrellae:0.12534940000000017):0.34862340000000014):0.04807450000000024):0.044681250000000006,(WP_1595018981_Microbacterium_sp:0.10687550000000012,AZS38132_Microbacterium_lemovicicum:0.09863100000000014):0.1485932000000001):0.16701599999999983,((WP_0712138341_Arthrobacter_sp:0.15521479999999999,(WP_0430561521_Enteractinococcus_helveticum:0.06935266000000029,WP_115933412_Citricoccus_muralis:0.11923210000000006):0.15389359999999996):0.13280659999999989,((WP_091045259_Nocardioides_sp:0.02006440999999981,WP_1417961211_Nocardioides_sp:0.01739550000000012):0.15113090000000007,((WP_1283780151_Streptomyces_cavernae:0.17187860000000033,(((WP_097207849_Geodermatophilus_sabuli:0.043724080000000054,WP_0697579351_Streptomyces_sp:0.06477091000000001):0.038444380000000056,WP_026846239_Geodermatophilaceae_bacterium:0.08912368000000015):0.06317845000000011,WP_0735762641_Pseudonocardia_autotrophica:0.11472690000000041):0.0900974699999999):0.04158061000000002,(((KLL95921_Rhodococcus_sp:0.05511613000000004,WP_124709260_Gordonia_sp:0.0930751299999999):0.02083351000000011,WP_0363692181_Mycolicibacterium_austroafricanum:0.12293060000000011):0.028993660000000254,(Q0SBK1_EUGO_Rhodococcus_jostii:0.004924286999999694,AHK34724_Rhodococcus_opacus:0.12272999999999978):0.04715272999999964):0.1070673000000002):0.027028210000000108):0.10671920000000013):0.04981926999999997):0.19313120000000028):0.07354393999999953):0.04495931000000031):0.14434900000000006):0.26411289999999976):0.5232681200000004);
