# Supplementary material for: Substrate scope expansion of 4-phenol oxidases by rational enzyme selection and sequence-function relations
Source: Commun Chem. 2024 Jun 3;7:123. doi: 10.1038/s42004-024-01207-1 (PMC11148156; doi:10.1038/s42004-024-01207-1)
Supplement: Supplementary file 4 — Supplementary Data 1 [file 42004_2024_1207_MOESM4_ESM.zip › Supplementary Data 1/Selected_Residues_And_Calculated_Parameter.xlsx]

## Sheet: Figure 3
	position in RjEUGO
Accession number	165	166	427	168	151	278	378	425	282	381	438	390	392	91	471	472
Q0SBK1	G	V	I	Y	D	R	E	Q	M	L	L	H	G	Y	Y	R
KLL95921	G	V	I	Y	D	R	E	Q	M	L	L	H	C	Y	Y	R
WP_124709260	G	V	I	Y	D	R	E	Q	M	L	L	H	C	Y	Y	R
WP_0363692181	G	V	I	Y	D	R	E	Q	M	L	L	H	C	Y	Y	R
AHK34724	G	V	I	Y	D	R	E	Q	M	L	L	I	G	Y	Y	R
WP_091045259	G	V	I	Y	D	R	E	Q	L	V	L	H	G	Y	Y	R
WP_1417961211	G	V	I	Y	D	R	E	Q	M	V	L	H	G	Y	Y	R
WP_1283780151	G	A	V	Y	D	R	E	Q	L	L	L	H	G	Y	Y	R
WP_097207849	G	V	V	Y	D	R	E	Q	L	L	L	H	G	Y	Y	R
WP_0697579351	G	V	I	Y	D	R	E	Q	L	L	L	H	G	Y	Y	R
WP_026846239	G	V	I	Y	D	R	E	Q	L	L	L	H	G	Y	Y	R
WP_0735762641	G	V	I	Y	D	R	E	Q	L	L	L	H	C	Y	Y	R
WP_0712138341	G	V	I	Y	D	R	E	Q	M	L	L	H	S	Y	Y	R
WP_0430561521	G	V	A	Y	D	R	E	Q	L	I	L	H	G	Y	Y	R
WP_115933412	G	V	A	Y	D	R	E	Q	L	I	L	H	G	Y	Y	R
WP_1164144941	G	V	I	Y	D	R	E	Q	L	V	L	H	F	Y	Y	R
WP_0567283751	G	V	V	Y	D	R	E	Q	L	V	L	H	F	Y	Y	R
WP_1595018981	G	V	V	Y	D	R	E	Q	L	L	L	H	G	Y	Y	R
AZS38132	G	V	V	Y	D	R	E	Q	L	L	L	H	G	Y	Y	R
WP_158051316	G	V	I	Y	E	R	S	Q	F	V	L	H	F	Y	Y	R
WP_0585936041	G	V	I	Y	E	R	S	Q	F	V	L	H	F	Y	Y	R
WP_0850177971	G	V	I	Y	E	R	S	Q	F	V	L	H	F	Y	Y	R
WP_1399422351	G	I	A	Y	D	R	E	L	L	L	L	H	G	Y	Y	R
WP_1048306611	G	I	A	Y	D	R	E	L	L	F	V	H	G	Y	Y	R
PZN80562	G	V	A	Y	D	R	E	L	L	F	V	H	G	Y	Y	R
RPH64826	G	V	A	Y	D	R	E	L	L	F	V	H	G	Y	Y	R
AMK59458	G	V	A	Y	A	V	E	E	W	M	S	H	D	Y	Y	R
WP_068805427	G	V	A	Y	A	V	E	E	W	M	S	H	D	Y	Y	R
RLA09811	G	V	A	Y	A	V	E	E	W	L	M	H	N	Y	Y	R
WP_1059986241	G	A	L	Y	A	V	E	E	W	I	M	H	N	Y	Y	R
WP_088443890	G	A	L	Y	A	V	E	E	W	I	M	H	N	Y	Y	R
WP_0088281181	G	A	L	Y	A	V	E	E	W	I	M	H	N	Y	Y	R
WP_0730234761	G	A	L	Y	A	V	E	E	W	L	M	H	N	Y	Y	R
WP_1265368081	G	A	L	Y	A	V	E	E	W	L	M	H	D	Y	Y	R
WP_0954236931	G	V	A	Y	A	A	E	E	W	L	C	H	D	Y	Y	R
WP_0156252231	G	V	I	Y	D	R	P	M	L	L	L	H	D	Y	Y	R
WP_1062434191	G	V	I	Y	D	R	T	N	L	I	M	H	D	Y	Y	R
WP_1221291941	G	L	I	Y	A	Y	E	A	V	T	A	H	D	Y	Y	R
WP_1026334281	G	F	T	Y	A	E	A	G	R	M	A	H	D	Y	Y	R
XP_025528612	G	V	T	Y	D	R	E	T	L	W	C	H	F	Y	Y	R
PYI22211	G	V	T	Y	D	R	E	T	L	W	C	NA	NA	Y	Y	R
XP_0255080391	G	V	T	Y	D	R	E	T	L	W	C	H	F	Y	Y	R
P56216	G	V	T	Y	D	R	E	T	L	W	C	H	F	Y	Y	R
GAD99964	G	V	T	Y	D	R	E	T	L	W	C	H	F	Y	Y	R
OQE29691	G	V	T	Y	D	R	E	T	L	W	C	H	F	Y	Y	R
XP_0145342671	G	V	T	Y	D	R	E	T	L	W	C	H	F	Y	Y	R
OQE40368	G	V	T	Y	D	R	E	T	L	W	C	H	F	Y	Y	R
OQD67827	G	V	T	Y	D	R	E	T	L	W	C	H	F	Y	Y	R
KPM40738	G	V	T	Y	D	R	E	T	L	W	C	H	F	Y	Y	R
XP_0309891071	G	V	T	Y	D	R	E	T	M	W	C	H	F	Y	Y	R
XP_0333883141	G	V	T	Y	D	R	E	T	L	W	C	H	F	Y	Y	R
XP_0183843081	G	V	T	Y	D	R	E	T	L	W	C	H	F	Y	Y	R
XP_0285012711	G	V	T	Y	D	R	E	T	L	W	C	H	F	Y	Y	R
OAK97369	G	V	T	Y	D	R	E	T	L	W	C	H	F	Y	Y	R
OAL52557	G	V	T	Y	D	R	E	T	L	W	C	H	F	Y	Y	R
EYE93387	G	V	A	Y	D	R	E	A	L	W	C	H	F	Y	Y	R
XP_022395271	G	V	A	Y	D	R	E	A	L	W	C	H	F	Y	Y	R
XP_0223954891	G	V	S	Y	D	R	E	T	L	W	C	H	F	Y	Y	R
OJJ38082	G	V	T	Y	D	R	E	T	L	W	C	H	F	Y	Y	R
OJI98897	G	V	T	Y	D	R	E	T	I	W	C	H	F	Y	Y	R
CEL10034	G	V	T	Y	D	R	E	T	I	W	C	H	F	Y	Y	R
XP_0224889001	G	V	T	Y	D	R	E	T	L	W	C	H	F	Y	Y	R
KAE8334572	G	V	T	Y	D	R	E	T	L	W	C	H	F	Y	Y	R
OQD77096	G	V	T	Y	D	R	E	T	M	W	C	H	F	Y	Y	R
XP_0133249091	G	V	C	Y	D	R	E	T	L	W	C	H	F	Y	Y	R
XP_0284886731	G	V	T	Y	D	R	E	T	L	W	C	H	F	Y	Y	R
PCG89438	G	V	V	Y	D	R	E	D	M	W	C	H	F	Y	Y	R
XP_0024782761	G	V	V	Y	D	R	E	D	M	W	C	H	F	Y	Y	R
CEJ81907	G	V	V	Y	D	R	E	D	M	W	C	H	F	Y	Y	R
XP_0166447751	G	V	L	Y	D	R	E	D	M	W	C	H	F	Y	Y	R
XP_024725167	G	V	V	Y	D	R	E	D	M	W	C	H	F	Y	Y	R
CZS92051	G	V	V	Y	D	R	E	T	L	W	C	H	F	Y	Y	R
PVH81999	G	V	V	Y	D	R	E	T	L	W	C	H	F	Y	Y	R
XP_0180771261	G	V	I	Y	D	R	E	D	L	W	C	H	F	Y	Y	R
CZR50926	G	V	V	Y	D	R	E	T	L	W	C	H	F	Y	Y	R
XP_0077827581	G	V	V	Y	D	R	E	T	L	W	C	H	F	Y	Y	R
XP_0336828291	G	V	T	Y	D	R	E	T	L	W	C	H	F	Y	Y	R
OCL14615	G	V	T	Y	D	R	E	T	L	W	C	H	F	Y	Y	R
TID19977	G	V	T	Y	D	R	E	T	L	W	C	H	F	Y	Y	R
XP_0247378221	G	V	T	Y	D	R	E	T	L	W	C	H	F	Y	Y	R
PMD33321	G	V	T	Y	D	R	E	T	L	W	C	H	F	Y	Y	R
PMD15297	G	V	T	Y	D	R	E	T	L	W	C	H	F	Y	Y	R
XP_0180641451	G	V	T	Y	D	R	E	T	L	W	C	H	F	Y	Y	R
XP_001545605	G	V	T	Y	D	R	E	T	L	W	C	H	F	Y	Y	R
XP_0078275271	G	V	T	Y	D	R	E	T	L	W	C	H	F	Y	Y	R
XP_0180048371	G	V	V	Y	D	R	E	T	L	W	C	H	F	Y	Y	R
XP_0297553501	G	V	V	Y	D	R	E	T	L	W	C	H	F	Y	Y	R
XP_0166357071	G	V	V	Y	D	R	E	T	L	W	C	H	F	Y	Y	R
XP_0133161781	G	V	V	Y	D	R	E	T	L	W	C	H	F	Y	Y	R
KIV84505	G	V	V	Y	D	R	E	T	L	W	C	H	F	Y	Y	R
XP_013267550	G	V	V	Y	D	R	E	T	L	W	C	H	F	Y	Y	R
XP_022510856	G	V	V	Y	D	R	E	T	L	W	C	H	F	Y	Y	R
XP_0077228921	G	V	V	Y	D	R	E	D	L	W	C	H	F	Y	Y	R
XP_007728563	G	V	V	Y	D	R	E	D	L	W	C	H	F	Y	Y	R
XP_0132563751	G	V	V	Y	D	R	E	T	M	W	C	H	F	Y	Y	R
XP_0077462211	G	V	I	Y	D	R	E	T	L	W	C	H	F	Y	Y	R
KEQ62306	G	V	V	Y	D	R	E	T	L	W	C	H	F	Y	Y	R
XP_016758956	G	V	V	Y	D	R	E	T	L	W	C	H	F	Y	Y	R
EME43901	G	V	V	Y	D	R	E	T	L	W	C	H	F	Y	Y	R
XP_0166467231	G	V	C	Y	D	R	E	T	L	W	C	H	F	Y	Y	R
XP_0030438241	G	V	V	Y	D	R	E	T	L	W	C	H	F	Y	Y	R
XP_0180326121	G	V	V	Y	D	R	E	T	L	W	C	H	F	Y	Y	R
XP_0085934091	G	I	L	Y	D	D	E	A	V	W	C	H	F	Y	Y	R
XP_0078267891	G	I	L	Y	D	E	E	S	V	W	C	H	F	Y	Y	R
XP_0201276121	G	V	T	Y	D	R	E	T	L	W	E	H	A	Y	Y	R
EKG15142	G	V	T	Y	D	R	E	T	L	W	E	H	A	Y	Y	R
XP_0182822091	G	V	I	Y	D	R	E	D	L	W	C	H	F	Y	Y	R
XP_0154032571	G	T	I	Y	D	D	E	V	V	L	C	H	F	Y	Y	R
XP_0166258261	G	A	V	Y	D	R	E	T	L	W	C	L	G	Y	Y	R
XP_0030454111	G	A	V	Y	D	R	E	T	I	W	C	L	G	Y	Y	R
XP_0253782841	G	A	I	Y	D	R	E	T	L	W	C	H	F	Y	Y	R
XP_0336799371	G	V	F	Y	D	R	E	T	Q	R	S	H	F	Y	Y	R
XP_0334405731	G	V	C	Y	D	R	E	A	Q	W	E	H	A	Y	Y	R
XP_0247426231	G	V	C	Y	D	R	E	A	Q	W	E	H	A	Y	Y	R
XP_0309950991	G	V	C	Y	D	R	E	A	Q	W	E	H	A	Y	Y	R
XP_0335519711	G	V	C	Y	D	R	E	A	Q	W	E	H	A	Y	Y	R
XP_0076805031	G	V	C	Y	D	R	E	A	Q	W	E	H	A	Y	Y	R
XP_0284867111	G	V	C	Y	D	R	E	T	E	W	E	H	A	Y	Y	R
XP_0024839771	G	I	C	Y	D	R	E	A	Q	W	E	H	A	Y	Y	R
XP_0025692061	G	V	V	Y	D	R	E	D	Q	W	E	H	A	Y	Y	R
XP_0133126311	G	V	V	Y	D	R	E	A	I	Y	L	H	G	Y	Y	R
XP_0077484001	G	V	C	Y	D	R	E	A	I	Y	L	H	G	Y	Y	R
XP_0133217391	G	V	C	Y	D	R	E	T	Q	W	N	H	F	Y	Y	R
XP_0253797761	G	V	C	Y	D	R	E	T	Q	W	C	H	F	Y	Y	R
XP_0091576551	G	V	C	Y	D	R	E	T	Q	W	M	H	A	Y	Y	R
XP_0133142771	G	V	C	Y	D	R	E	T	Q	W	M	H	A	Y	Y	R
Q8L385	G	V	A	Y	T	M	E	G	Y	I	D	A	W	Y	Y	R
CAB64355	G	V	A	Y	T	M	E	G	Y	I	D	A	W	Y	Y	R
WP_144141092	G	V	I	Y	A	A	E	E	W	L	D	S	W	Y	Y	R
WP_090536573	G	V	I	Y	A	A	E	E	W	L	D	S	W	Y	Y	R
WP_011237617	G	V	I	Y	A	A	E	E	W	L	D	S	W	Y	Y	R
WP_080263564	G	V	I	Y	A	A	E	E	W	L	D	S	W	Y	Y	R
OJW77611	G	V	I	Y	A	A	E	E	W	L	D	S	W	Y	Y	R
WP_107022567	G	V	I	Y	A	A	E	E	W	L	D	S	W	Y	Y	R
WP_074983068	G	V	I	Y	A	A	E	E	W	L	D	S	W	Y	Y	R
EKU30911	G	V	I	Y	A	A	E	E	W	L	D	S	W	Y	Y	R
WP_077929146	G	V	I	Y	A	A	E	E	W	L	D	S	W	Y	Y	R
WP_018575480	G	V	I	Y	A	A	E	E	W	L	D	S	W	Y	Y	R
WP_101049680	G	V	I	Y	A	A	E	E	W	L	D	S	W	Y	Y	R
WP_047965592	G	V	I	Y	A	A	E	E	W	L	D	S	W	Y	Y	R
MPS96360	G	V	I	Y	A	A	E	E	W	L	D	S	W	Y	Y	R
WP_054066513	G	V	I	Y	A	A	E	E	W	L	D	S	W	Y	Y	R
WP_058067695	G	V	I	Y	A	A	E	E	W	L	D	S	W	Y	Y	R
WP_101470071	G	V	I	Y	A	A	E	E	W	L	D	S	W	Y	Y	R
WP_014293322	G	V	I	Y	A	A	E	E	W	L	D	S	W	Y	Y	R
WP_011634704	G	V	I	Y	A	A	E	E	W	L	D	S	W	Y	Y	R
WP_015477543	G	V	I	Y	A	A	E	E	W	L	D	S	W	Y	Y	R
WP_054529136	G	V	I	Y	A	A	E	E	W	L	D	S	W	Y	Y	R
WP_072767575	G	V	I	Y	A	A	E	E	Y	L	D	S	W	Y	Y	R
WP_074860343	G	V	I	Y	A	A	E	E	Y	L	D	S	W	Y	Y	R
WP_113068154	G	V	I	Y	A	A	E	E	Y	L	D	S	W	Y	Y	R
WP_090322703	G	V	I	Y	A	A	E	E	Y	L	D	S	W	Y	Y	R
WP_074747468	G	V	I	Y	A	A	E	E	Y	L	D	S	W	Y	Y	R
KXK05057	G	V	I	Y	A	A	E	E	Y	L	D	S	W	Y	Y	R
KXK30824	G	V	I	Y	A	A	E	E	Y	L	D	S	W	Y	Y	R
RPH81070	G	V	I	Y	A	S	E	E	Y	L	D	S	W	Y	Y	R
WP_029134949	G	V	I	Y	A	A	E	E	W	L	D	S	W	Y	Y	R
WP_129609432	G	V	I	Y	A	V	E	E	W	L	D	S	W	Y	Y	R
PCJ41568	G	V	V	Y	A	A	E	E	W	L	D	S	W	Y	Y	R
WP_109799176	G	V	A	Y	T	M	E	A	Y	L	A	L	W	Y	Y	R
WP_124809348	G	V	A	Y	T	M	E	A	Y	L	A	L	W	Y	Y	R
WP_022675211	G	V	A	Y	T	M	E	A	Y	L	A	L	W	Y	Y	R
WP_138011265	G	V	A	Y	T	M	E	A	Y	L	A	L	W	Y	Y	R
WP_144095967	G	V	A	Y	T	M	E	A	Y	M	A	L	W	Y	Y	R
WP_093016404	G	V	V	Y	T	M	E	A	Y	M	A	L	W	Y	Y	R
WP_056693180	G	V	A	Y	T	M	E	A	Y	I	F	M	C	Y	Y	R
WP_105642528	G	A	I	Y	D	N	T	A	M	NA	P	H	W	Y	Y	R
WP_028627141	G	A	N	Y	D	N	T	A	L	NA	P	H	W	Y	Y	R
WP_057379144	G	A	N	Y	D	N	T	A	L	NA	P	H	W	Y	Y	R
WP_072347010	G	A	N	Y	D	N	T	A	L	NA	P	H	W	Y	Y	R
WP_193075986	G	A	N	Y	D	N	T	A	L	NA	P	H	W	Y	Y	R
WP_155707384	G	A	N	Y	D	N	T	A	L	NA	P	H	W	Y	Y	R
WP_168666336	G	A	N	Y	D	N	T	A	L	NA	P	H	W	Y	Y	R
WP_046816995	G	A	N	Y	D	N	A	A	L	NA	P	H	W	Y	Y	R
WP_205348235	G	G	T	Y	D	M	L	P	L	NA	G	H	W	Y	Y	R
MBI2992842	G	G	A	Y	D	G	M	P	L	NA	G	H	W	Y	Y	R
TAJ93858	G	G	P	Y	D	G	I	P	T	NA	G	H	W	Y	Y	R
MBS0367045	G	S	N	Y	D	S	N	R	L	NA	G	H	W	Y	Y	R
MPT47756	G	G	S	Y	D	S	M	L	L	NA	A	H	W	Y	Y	R
WP_161716895	G	G	S	Y	D	S	M	L	L	NA	A	H	W	Y	Y	R
MBO9581730	G	G	S	Y	D	S	I	M	L	NA	A	H	W	Y	Y	R
MBO2514974	G	G	S	Y	D	T	I	M	L	NA	A	H	W	Y	Y	R
WP_161392445	G	G	S	Y	D	T	I	M	L	NA	A	H	W	Y	Y	R
WP_046904530	G	G	S	Y	D	S	I	M	L	NA	A	H	W	Y	Y	R
OJW61583	G	G	S	Y	D	G	I	M	L	NA	A	H	W	Y	Y	R
TIX50951	G	G	A	Y	D	S	I	M	L	NA	A	H	W	Y	Y	R
WP_160589268	G	G	V	Y	D	G	I	M	L	NA	A	H	W	Y	Y	R
WP_191229272	G	G	A	Y	D	G	I	M	L	NA	A	H	W	Y	Y	R
OFW28461	G	V	A	Y	D	G	I	R	G	NA	G	H	W	Y	Y	R
WP_081796170	G	I	H	Y	D	G	I	A	F	NA	F	H	W	Y	Y	R
WP_150351710	G	I	F	Y	D	G	I	N	Y	NA	F	H	W	Y	Y	R
WP_021239065	G	I	M	Y	D	G	M	R	L	NA	A	H	W	Y	Y	R
WP_030539680	G	L	N	Y	D	S	V	R	L	NA	I	H	G	Y	Y	R
WP_158897549	G	V	A	Y	D	G	I	P	E	NA	G	H	W	Y	Y	R
WP_158897570	G	C	S	Y	D	G	I	P	Q	NA	G	F	W	Y	Y	R
MBI4266438	G	V	K	Y	D	G	I	F	G	NA	S	H	F	Y	Y	R
OFV91416	G	V	R	Y	D	S	I	W	A	NA	S	H	F	Y	Y	R
MBI4265819	G	V	S	Y	D	G	A	P	A	NA	G	H	W	Y	Y	R
MYJ97240	G	V	T	Y	D	N	I	P	T	NA	G	E	W	Y	Y	R
HEN05625	G	V	A	Y	D	R	I	Y	G	NA	S	Q	Y	Y	Y	R
MBN1239733	G	V	A	Y	D	R	I	H	G	NA	S	Q	Y	Y	Y	R
MYF69257	G	L	L	Y	D	R	I	P	G	NA	G	H	D	Y	Y	R
WP_042476637	G	V	T	Y	D	G	R	P	NA	NA	S	H	W	Y	Y	R
WP_080868896	G	V	T	Y	D	G	R	P	NA	NA	S	H	W	Y	Y	R
WP_011236014	G	I	N	Y	D	S	I	V	D	NA	P	H	W	Y	Y	R
WP_112893230	G	V	N	Y	D	A	I	V	D	NA	P	H	W	Y	Y	R
WP_126706167	G	V	N	Y	D	S	I	P	D	NA	P	H	W	Y	Y	R
WP_038612147	G	V	N	Y	D	G	I	R	D	NA	P	H	W	Y	Y	R
ODU50800	G	V	T	Y	D	S	I	P	D	NA	P	H	W	Y	Y	R
PWT83755	G	G	G	Y	D	G	T	L	NA	NA	F	H	W	Y	Y	R
WP_161720110	G	L	T	D	G	S	T	P	A	NA	V	H	F	Y	Y	R
WP_030539713	G	V	S	H	D	E	V	P	F	NA	G	H	L	Y	Y	R
TAJ95915	G	A	T	Y	D	G	I	F	R	NA	A	H	G	Y	Y	R
HEN04094	G	V	V	Y	D	Q	T	L	R	NA	M	H	G	Y	Y	R
HHX83178	G	V	V	Y	D	Q	V	F	Q	NA	G	H	G	Y	Y	R
MBT5485285	G	V	V	Y	D	Q	V	F	Q	NA	G	H	G	Y	Y	R
MBO2512751	G	A	G	R	D	N	V	M	F	NA	G	H	D	Y	Y	R
MBO2513750	G	G	NA	W	D	F	T	NA	G	NA	M	H	G	Y	Y	R
WP_066552994	G	V	S	H	D	S	F	NA	L	NA	G	H	W	Y	Y	R
WP_184244547	G	V	S	H	D	G	F	NA	L	NA	G	H	W	Y	Y	R
WP_115215296	G	V	A	H	D	L	F	NA	L	NA	G	H	W	Y	Y	R
WP_013091946	G	V	A	H	D	L	F	NA	L	NA	G	H	W	Y	Y	R
SPO54634	G	V	A	H	D	L	F	NA	L	NA	G	H	W	Y	Y	R
WP_121103269	G	V	A	H	D	G	F	NA	L	NA	G	H	W	Y	Y	R
WP_207952033	G	V	A	H	D	G	F	NA	L	NA	G	H	W	Y	Y	R
WP_188771073	G	V	A	H	D	G	F	NA	L	NA	G	H	F	Y	Y	R
MBO9601182	G	G	N	Y	D	G	V	P	L	NA	I	H	A	Y	Y	R
MBF8270797	G	G	T	Y	D	Y	M	S	L	NA	S	H	G	Y	Y	R
WP_039858032	G	M	S	G	D	G	A	W	L	NA	G	H	W	Y	Y	R
EIZ78193	G	L	Q	Y	G	S	T	P	I	NA	A	H	F	Y	Y	R
WP_140849259	G	V	Q	V	S	S	T	P	T	NA	G	H	F	Y	Y	R
WP_008997108	G	V	Q	V	S	S	T	P	T	NA	G	H	F	Y	Y	R
WP_107959720	G	V	Q	V	S	S	T	P	T	NA	G	H	F	Y	Y	R
WP_104508769	G	V	Q	V	S	S	T	P	T	NA	G	H	F	Y	Y	R
QGY79275	G	V	NA	Y	D	S	G	NA	L	NA	P	H	W	Y	Y	R
B9ZUK6	G	F	F	A	D	V	N	V	N	NA	A	A	W	Y	Y	R
Q8KP03	G	Y	S	V	T	L	E	I	R	NA	S	L	W	Y	Y	R
WP_1441840931	G	H	NA	H	E	NA	A	NA	NA	NA	N	F	Y	NA	NA	NA
WP_1441422321	G	L	I	H	A	G	NA	W	L	NA	E	V	F	NA	F	R
WP_1441850901	G	V	T	H	A	S	NA	E	M	NA	D	V	D	NA	F	R
WP_1441838011	G	I	V	G	Y	NA	NA	V	NA	NA	C	NA	NA	NA	F	R
WP_0482055921	G	G	NA	A	G	NA	NA	NA	NA	NA	L	D	M	NA	H	G
WP_1476543881	G	M	NA	A	T	NA	NA	NA	NA	NA	L	D	M	NA	H	G
WP_0155052511	G	M	NA	A	S	NA	NA	NA	NA	NA	L	D	M	NA	H	G
WP_0481125591	G	M	NA	A	S	NA	NA	NA	NA	NA	L	D	M	NA	H	G
WP_0144061251	G	M	NA	S	D	NA	NA	NA	NA	NA	A	E	I	NA	H	G
WP_0120352381	G	M	NA	S	D	NA	NA	NA	NA	NA	A	E	I	NA	H	G
WP_0238451271	G	M	NA	S	D	NA	NA	NA	NA	NA	C	E	I	NA	H	G
WP_0153257181	G	M	NA	S	D	NA	NA	NA	NA	NA	C	E	V	NA	H	G
WP_0131935361	G	M	NA	S	D	NA	NA	NA	NA	NA	A	E	V	NA	H	G
WP_0138973501	G	M	NA	S	D	NA	NA	NA	NA	NA	A	E	I	NA	H	G
WP_0482043371	G	M	NA	C	D	NA	NA	NA	NA	NA	T	E	I	NA	H	G
WP_0114998051	G	I	NA	C	D	NA	NA	NA	NA	NA	A	E	I	NA	H	G
WP_0130383871	G	M	NA	S	D	NA	NA	NA	NA	NA	S	E	I	NA	H	G
WP_0481769801	G	M	NA	C	N	NA	NA	NA	NA	NA	F	E	V	NA	H	G
WP_0145862731	G	M	NA	S	D	NA	NA	NA	NA	NA	F	E	V	NA	H	G
WP_0667948141	G	M	NA	G	D	NA	NA	NA	NA	NA	I	E	I	NA	H	G
WP_0811425071	G	L	NA	A	D	NA	NA	NA	NA	NA	F	G	V	NA	H	G
WP_0481012181	G	L	NA	A	D	NA	NA	NA	NA	NA	F	G	V	NA	H	G
WP_1106405451	G	L	NA	G	D	NA	NA	NA	NA	NA	F	G	V	NA	H	G
WP_1599031161	G	M	NA	T	L	NA	NA	NA	NA	NA	L	E	I	NA	H	G
WP_1219208501	G	M	NA	T	L	NA	NA	NA	NA	NA	M	G	V	NA	H	G
WP_0945802681	G	T	NA	T	L	NA	NA	NA	NA	NA	M	G	I	NA	H	G
WP_0140516011	G	M	NA	T	L	NA	NA	NA	NA	NA	L	G	V	NA	H	G
WP_1597633971	G	M	NA	T	L	NA	NA	NA	NA	NA	L	G	I	NA	H	G
WP_0204450751	G	M	NA	T	L	NA	NA	NA	NA	NA	L	G	V	NA	H	G
WP_1290688851	G	M	NA	T	L	NA	NA	NA	NA	NA	L	G	I	NA	H	G
WP_0868872131	G	M	NA	T	L	NA	NA	NA	NA	NA	L	G	V	NA	H	G
WP_1600653371	G	M	NA	T	L	NA	NA	NA	NA	NA	L	G	V	NA	H	G
WP_1386522461	G	M	NA	T	L	NA	NA	NA	NA	NA	L	G	V	NA	H	G
WP_0499967551	G	A	NA	T	L	NA	NA	NA	NA	NA	L	G	V	NA	H	G
WP_0076920751	G	A	NA	T	L	NA	NA	NA	NA	NA	L	G	V	NA	H	G
WP_1596625351	G	M	NA	T	L	NA	NA	NA	NA	NA	L	G	V	NA	H	G
WP_1358223091	G	M	NA	T	L	NA	NA	NA	NA	NA	M	G	V	NA	H	G
WP_1497833331	G	K	NA	T	L	NA	NA	NA	NA	NA	L	G	V	NA	H	G
WP_1449041871	G	T	NA	T	F	NA	NA	NA	NA	NA	L	G	V	NA	H	G
WP_1565869441	G	A	NA	A	G	NA	NA	NA	NA	NA	L	G	V	NA	H	G
WP_0905063521	G	F	NA	A	G	NA	NA	NA	NA	NA	L	G	V	NA	H	G
WP_0987279421	G	F	NA	A	G	NA	NA	NA	NA	NA	L	G	V	NA	H	G
WP_1441447621	G	I	NA	T	D	NA	NA	NA	NA	NA	V	NA	T	NA	H	G
WP_0155902561	G	M	NA	G	D	NA	NA	NA	NA	NA	W	E	F	NA	H	G
WP_0108783111	G	M	NA	G	D	NA	NA	NA	NA	NA	W	E	I	NA	H	G
WP_0141272091	G	M	NA	G	D	NA	NA	NA	NA	NA	W	G	V	NA	H	G
WP_0136793421	G	M	NA	G	D	NA	NA	NA	NA	NA	W	G	I	NA	H	G
WP_1486783291	G	M	NA	G	D	NA	NA	NA	NA	NA	W	E	V	NA	H	G
WP_0480990071	G	M	NA	G	D	NA	NA	NA	NA	NA	L	E	I	NA	H	G
WP_0129522951	G	M	NA	G	D	NA	NA	NA	NA	NA	I	E	I	NA	H	G
WP_0480945291	G	A	NA	A	H	NA	NA	NA	NA	NA	L	L	V	NA	H	G
WP_0480926661	G	A	NA	A	H	NA	NA	NA	NA	NA	L	L	V	NA	H	G
WP_0498177781	S	L	NA	N	N	NA	NA	NA	NA	NA	R	E	G	NA	H	G
WP_0209631241	G	Q	A	S	E	NA	NA	NA	NA	NA	C	D	W	NA	H	G
WP_1482039771	G	Q	A	S	E	NA	NA	NA	NA	NA	C	G	W	NA	H	G

## Sheet: Figure S1
	position in RjEUGO
Accession number	392	166	427	Sum of residue volume [Å^3]
Q0SBK1	G	V	I	366.8
KLL95921	C	V	I	415.2
WP_124709260	C	V	I	415.2
WP_0363692181	C	V	I	415.2
AHK34724	G	V	I	366.8
WP_091045259	G	V	I	366.8
WP_1417961211	G	V	I	366.8
WP_1283780151	G	A	V	288.7
WP_097207849	G	V	V	340.1
WP_0697579351	G	V	I	366.8
WP_026846239	G	V	I	366.8
WP_0735762641	C	V	I	415.2
WP_0712138341	S	V	I	395.7
WP_0430561521	G	V	A	288.7
WP_115933412	G	V	A	288.7
WP_1164144941	F	V	I	496.6
WP_0567283751	F	V	V	469.9
WP_1595018981	G	V	V	340.1
AZS38132	G	V	V	340.1
WP_158051316	F	V	I	496.6
WP_0585936041	F	V	I	496.6
WP_0850177971	F	V	I	496.6
WP_1399422351	G	I	A	315.4
WP_1048306611	G	I	A	315.4
PZN80562	G	V	A	288.7
RPH64826	G	V	A	288.7
AMK59458	D	V	A	339.7
WP_068805427	D	V	A	339.7
RLA09811	N	V	A	342.7
WP_1059986241	N	A	L	369.4
WP_088443890	N	A	L	369.4
WP_0088281181	N	A	L	369.4
WP_0730234761	N	A	L	369.4
WP_1265368081	D	A	L	366.4
WP_0954236931	D	V	A	339.7
WP_0156252231	D	V	I	417.8
WP_1062434191	D	V	I	417.8
WP_1221291941	D	L	I	444.5
WP_1026334281	D	F	T	417.1
XP_025528612	F	V	T	44.6
PYI22211	NA	V	T	256.1
XP_0255080391	F	V	T	44.6
P56216	F	V	T	44.6
GAD99964	F	V	T	44.6
OQE29691	F	V	T	44.6
XP_0145342671	F	V	T	44.6
OQE40368	F	V	T	44.6
OQD67827	F	V	T	44.6
KPM40738	F	V	T	44.6
XP_0309891071	F	V	T	44.6
XP_0333883141	F	V	T	44.6
XP_0183843081	F	V	T	44.6
XP_0285012711	F	V	T	44.6
OAK97369	F	V	T	44.6
OAL52557	F	V	T	44.6
EYE93387	F	V	A	418.5
XP_022395271	F	V	A	418.5
XP_0223954891	F	V	S	418.9
OJJ38082	F	V	T	44.6
OJI98897	F	V	T	44.6
CEL10034	F	V	T	44.6
XP_0224889001	F	V	T	44.6
KAE8334572	F	V	T	44.6
OQD77096	F	V	T	44.6
XP_0133249091	F	V	C	438.4
XP_0284886731	F	V	T	44.6
PCG89438	F	V	V	469.9
XP_0024782761	F	V	V	469.9
CEJ81907	F	V	V	469.9
XP_0166447751	F	V	L	496.6
XP_024725167	F	V	V	469.9
CZS92051	F	V	V	469.9
PVH81999	F	V	V	469.9
XP_0180771261	F	V	I	496.6
CZR50926	F	V	V	469.9
XP_0077827581	F	V	V	469.9
XP_0336828291	F	V	T	44.6
OCL14615	F	V	T	44.6
TID19977	F	V	T	44.6
XP_0247378221	F	V	T	44.6
PMD33321	F	V	T	44.6
PMD15297	F	V	T	44.6
XP_0180641451	F	V	T	44.6
XP_001545605	F	V	T	44.6
XP_0078275271	F	V	T	44.6
XP_0180048371	F	V	V	469.9
XP_0297553501	F	V	V	469.9
XP_0166357071	F	V	V	469.9
XP_0133161781	F	V	V	469.9
KIV84505	F	V	V	469.9
XP_013267550	F	V	V	469.9
XP_022510856	F	V	V	469.9
XP_0077228921	F	V	V	469.9
XP_007728563	F	V	V	469.9
XP_0132563751	F	V	V	469.9
XP_0077462211	F	V	I	496.6
KEQ62306	F	V	V	469.9
XP_016758956	F	V	V	469.9
EME43901	F	V	V	469.9
XP_0166467231	F	V	C	438.4
XP_0030438241	F	V	V	469.9
XP_0180326121	F	V	V	469.9
XP_0085934091	F	I	L	523.3
XP_0078267891	F	I	L	523.3
XP_0201276121	A	V	T	344.7
EKG15142	A	V	T	344.7
XP_0182822091	F	V	I	496.6
XP_0154032571	F	T	I	472.7
XP_0166258261	G	A	V	288.7
XP_0030454111	G	A	V	288.7
XP_0253782841	F	A	I	445.2
XP_0336799371	F	V	F	519.8
XP_0334405731	A	V	C	337.1
XP_0247426231	A	V	C	337.1
XP_0309950991	A	V	C	337.1
XP_0335519711	A	V	C	337.1
XP_0076805031	A	V	C	337.1
XP_0284867111	A	V	C	337.1
XP_0024839771	A	I	C	363.8
XP_0025692061	A	V	V	368.6
XP_0133126311	G	V	V	340.1
XP_0077484001	G	V	C	308.6
XP_0133217391	F	V	C	438.4
XP_0253797761	F	V	C	438.4
XP_0091576551	A	V	C	337.1
XP_0133142771	A	V	C	337.1
Q8L385	W	V	A	456.4
CAB64355	W	V	A	456.4
WP_144141092	W	V	I	534.5
WP_090536573	W	V	I	534.5
WP_011237617	W	V	I	534.5
WP_080263564	W	V	I	534.5
OJW77611	W	V	I	534.5
WP_107022567	W	V	I	534.5
WP_074983068	W	V	I	534.5
EKU30911	W	V	I	534.5
WP_077929146	W	V	I	534.5
WP_018575480	W	V	I	534.5
WP_101049680	W	V	I	534.5
WP_047965592	W	V	I	534.5
MPS96360	W	V	I	534.5
WP_054066513	W	V	I	534.5
WP_058067695	W	V	I	534.5
WP_101470071	W	V	I	534.5
WP_014293322	W	V	I	534.5
WP_011634704	W	V	I	534.5
WP_015477543	W	V	I	534.5
WP_054529136	W	V	I	534.5
WP_072767575	W	V	I	534.5
WP_074860343	W	V	I	534.5
WP_113068154	W	V	I	534.5
WP_090322703	W	V	I	534.5
WP_074747468	W	V	I	534.5
KXK05057	W	V	I	534.5
KXK30824	W	V	I	534.5
RPH81070	W	V	I	534.5
WP_029134949	W	V	I	534.5
WP_129609432	W	V	I	534.5
PCJ41568	W	V	V	507.8
WP_109799176	W	V	A	456.4
WP_124809348	W	V	A	456.4
WP_022675211	W	V	A	456.4
WP_138011265	W	V	A	456.4
WP_144095967	W	V	A	456.4
WP_093016404	W	V	V	507.8
WP_056693180	C	V	A	337.1
WP_105642528	W	A	I	483.1
WP_028627141	W	A	N	430.5
WP_057379144	W	A	N	430.5
WP_072347010	W	A	N	430.5
WP_193075986	W	A	N	430.5
WP_155707384	W	A	N	430.5
WP_168666336	W	A	N	430.5
WP_046816995	W	A	N	430.5
WP_205348235	W	G	T	40.4
MBI2992842	W	G	A	376.5
TAJ93858	W	G	P	400.6
MBS0367045	W	S	N	430.9
MPT47756	W	G	S	376.9
WP_161716895	W	G	S	376.9
MBO9581730	W	G	S	376.9
MBO2514974	W	G	S	376.9
WP_161392445	W	G	S	376.9
WP_046904530	W	G	S	376.9
OJW61583	W	G	S	376.9
TIX50951	W	G	A	376.5
WP_160589268	W	G	V	427.9
WP_191229272	W	G	A	376.5
OFW28461	W	V	A	456.4
WP_081796170	W	I	H	547.7
WP_150351710	W	I	F	584.4
WP_021239065	W	I	M	557.4
WP_030539680	G	L	N	340.9
WP_158897549	W	V	A	456.4
WP_158897570	W	C	S	425.3
MBI4266438	F	V	K	498.7
OFV91416	F	V	R	503.3
MBI4265819	W	V	S	456.8
MYJ97240	W	V	T	483.9
HEN05625	Y	V	A	422.2
MBN1239733	Y	V	A	422.2
MYF69257	D	L	L	444.5
WP_042476637	W	V	T	483.9
WP_080868896	W	V	T	483.9
WP_011236014	W	I	N	508.6
WP_112893230	W	V	N	481.9
WP_126706167	W	V	N	481.9
WP_038612147	W	V	N	481.9
ODU50800	W	V	T	483.9
PWT83755	W	G	G	34.8
WP_161720110	F	L	T	472.7
WP_030539713	L	V	S	395.7
TAJ95915	G	A	T	264.8
HEN04094	G	V	V	340.1
HHX83178	G	V	V	340.1
MBT5485285	G	V	V	340.1
MBO2512751	D	A	G	259.8
MBO2513750	G	G	NA	120.2
WP_066552994	W	V	S	456.8
WP_184244547	W	V	S	456.8
WP_115215296	W	V	A	456.4
WP_013091946	W	V	A	456.4
SPO54634	W	V	A	456.4
WP_121103269	W	V	A	456.4
WP_207952033	W	V	A	456.4
WP_188771073	F	V	A	418.5
MBO9601182	A	G	N	262.8
MBF8270797	G	G	T	236.3
WP_039858032	W	M	S	479.7
EIZ78193	F	L	Q	500.4
WP_140849259	F	V	Q	473.7
WP_008997108	F	V	Q	473.7
WP_107959720	F	V	Q	473.7
WP_104508769	F	V	Q	473.7
QGY79275	W	V	NA	367.8
B9ZUK6	W	F	F	607.6
Q8KP03	W	Y	S	510.4
WP_1441840931	Y	H	NA	346.8
WP_1441422321	F	L	I	523.3
WP_1441850901	D	V	T	367.2
WP_1441838011	NA	I	V	306.7
WP_0482055921	M	G	NA	22.3
WP_1476543881	M	M	NA	325.8
WP_0155052511	M	M	NA	325.8
WP_0481125591	M	M	NA	325.8
WP_0144061251	I	M	NA	329.6
WP_0120352381	I	M	NA	329.6
WP_0238451271	I	M	NA	329.6
WP_0153257181	V	M	NA	302.9
WP_0131935361	V	M	NA	302.9
WP_0138973501	I	M	NA	329.6
WP_0482043371	I	M	NA	329.6
WP_0114998051	I	I	NA	333.4
WP_0130383871	I	M	NA	329.6
WP_0481769801	V	M	NA	302.9
WP_0145862731	V	M	NA	302.9
WP_0667948141	I	M	NA	329.6
WP_0811425071	V	L	NA	306.7
WP_0481012181	V	L	NA	306.7
WP_1106405451	V	L	NA	306.7
WP_1599031161	I	M	NA	329.6
WP_1219208501	V	M	NA	302.9
WP_0945802681	I	T	NA	282.8
WP_0140516011	V	M	NA	302.9
WP_1597633971	I	M	NA	329.6
WP_0204450751	V	M	NA	302.9
WP_1290688851	I	M	NA	329.6
WP_0868872131	V	M	NA	302.9
WP_1600653371	V	M	NA	302.9
WP_1386522461	V	M	NA	302.9
WP_0499967551	V	A	NA	228.6
WP_0076920751	V	A	NA	228.6
WP_1596625351	V	M	NA	302.9
WP_1358223091	V	M	NA	302.9
WP_1497833331	V	K	NA	308.8
WP_1449041871	V	T	NA	256.1
WP_1565869441	V	A	NA	228.6
WP_0905063521	V	F	NA	329.9
WP_0987279421	V	F	NA	329.9
WP_1441447621	T	I	NA	282.8
WP_0155902561	F	M	NA	352.8
WP_0108783111	I	M	NA	329.6
WP_0141272091	V	M	NA	302.9
WP_0136793421	I	M	NA	329.6
WP_1486783291	V	M	NA	302.9
WP_0480990071	I	M	NA	329.6
WP_0129522951	I	M	NA	329.6
WP_0480945291	V	A	NA	228.6
WP_0480926661	V	A	NA	228.6
WP_0498177781	G	L	NA	226.8
WP_0209631241	W	Q	A	460.2
WP_1482039771	W	Q	A	460.2

## Sheet: Figure S2
	position in RjEUGO
Accession number	392	Hydrophobicity
Q0SBK1	G	-0.4
KLL95921	C	2.5
WP_124709260	C	2.5
WP_0363692181	C	2.5
AHK34724	G	-0.4
WP_091045259	G	-0.4
WP_1417961211	G	-0.4
WP_1283780151	G	-0.4
WP_097207849	G	-0.4
WP_0697579351	G	-0.4
WP_026846239	G	-0.4
WP_0735762641	C	2.5
WP_0712138341	S	-0.8
WP_0430561521	G	-0.4
WP_115933412	G	-0.4
WP_1164144941	F	2.8
WP_0567283751	F	2.8
WP_1595018981	G	-0.4
AZS38132	G	-0.4
WP_158051316	F	2.8
WP_0585936041	F	2.8
WP_0850177971	F	2.8
WP_1399422351	G	-0.4
WP_1048306611	G	-0.4
PZN80562	G	-0.4
RPH64826	G	-0.4
AMK59458	D	-3.5
WP_068805427	D	-3.5
RLA09811	N	-3.5
WP_1059986241	N	-3.5
WP_088443890	N	-3.5
WP_0088281181	N	-3.5
WP_0730234761	N	-3.5
WP_1265368081	D	-3.5
WP_0954236931	D	-3.5
WP_0156252231	D	-3.5
WP_1062434191	D	-3.5
WP_1221291941	D	-3.5
WP_1026334281	D	-3.5
XP_025528612	F	2.8
PYI22211	NA	0
XP_0255080391	F	2.8
P56216	F	2.8
GAD99964	F	2.8
OQE29691	F	2.8
XP_0145342671	F	2.8
OQE40368	F	2.8
OQD67827	F	2.8
KPM40738	F	2.8
XP_0309891071	F	2.8
XP_0333883141	F	2.8
XP_0183843081	F	2.8
XP_0285012711	F	2.8
OAK97369	F	2.8
OAL52557	F	2.8
EYE93387	F	2.8
XP_022395271	F	2.8
XP_0223954891	F	2.8
OJJ38082	F	2.8
OJI98897	F	2.8
CEL10034	F	2.8
XP_0224889001	F	2.8
KAE8334572	F	2.8
OQD77096	F	2.8
XP_0133249091	F	2.8
XP_0284886731	F	2.8
PCG89438	F	2.8
XP_0024782761	F	2.8
CEJ81907	F	2.8
XP_0166447751	F	2.8
XP_024725167	F	2.8
CZS92051	F	2.8
PVH81999	F	2.8
XP_0180771261	F	2.8
CZR50926	F	2.8
XP_0077827581	F	2.8
XP_0336828291	F	2.8
OCL14615	F	2.8
TID19977	F	2.8
XP_0247378221	F	2.8
PMD33321	F	2.8
PMD15297	F	2.8
XP_0180641451	F	2.8
XP_001545605	F	2.8
XP_0078275271	F	2.8
XP_0180048371	F	2.8
XP_0297553501	F	2.8
XP_0166357071	F	2.8
XP_0133161781	F	2.8
KIV84505	F	2.8
XP_013267550	F	2.8
XP_022510856	F	2.8
XP_0077228921	F	2.8
XP_007728563	F	2.8
XP_0132563751	F	2.8
XP_0077462211	F	2.8
KEQ62306	F	2.8
XP_016758956	F	2.8
EME43901	F	2.8
XP_0166467231	F	2.8
XP_0030438241	F	2.8
XP_0180326121	F	2.8
XP_0085934091	F	2.8
XP_0078267891	F	2.8
XP_0201276121	A	1.8
EKG15142	A	1.8
XP_0182822091	F	2.8
XP_0154032571	F	2.8
XP_0166258261	G	-0.4
XP_0030454111	G	-0.4
XP_0253782841	F	2.8
XP_0336799371	F	2.8
XP_0334405731	A	1.8
XP_0247426231	A	1.8
XP_0309950991	A	1.8
XP_0335519711	A	1.8
XP_0076805031	A	1.8
XP_0284867111	A	1.8
XP_0024839771	A	1.8
XP_0025692061	A	1.8
XP_0133126311	G	-0.4
XP_0077484001	G	-0.4
XP_0133217391	F	2.8
XP_0253797761	F	2.8
XP_0091576551	A	1.8
XP_0133142771	A	1.8
Q8L385	W	-0.9
CAB64355	W	-0.9
WP_144141092	W	-0.9
WP_090536573	W	-0.9
WP_011237617	W	-0.9
WP_080263564	W	-0.9
OJW77611	W	-0.9
WP_107022567	W	-0.9
WP_074983068	W	-0.9
EKU30911	W	-0.9
WP_077929146	W	-0.9
WP_018575480	W	-0.9
WP_101049680	W	-0.9
WP_047965592	W	-0.9
MPS96360	W	-0.9
WP_054066513	W	-0.9
WP_058067695	W	-0.9
WP_101470071	W	-0.9
WP_014293322	W	-0.9
WP_011634704	W	-0.9
WP_015477543	W	-0.9
WP_054529136	W	-0.9
WP_072767575	W	-0.9
WP_074860343	W	-0.9
WP_113068154	W	-0.9
WP_090322703	W	-0.9
WP_074747468	W	-0.9
KXK05057	W	-0.9
KXK30824	W	-0.9
RPH81070	W	-0.9
WP_029134949	W	-0.9
WP_129609432	W	-0.9
PCJ41568	W	-0.9
WP_109799176	W	-0.9
WP_124809348	W	-0.9
WP_022675211	W	-0.9
WP_138011265	W	-0.9
WP_144095967	W	-0.9
WP_093016404	W	-0.9
WP_056693180	C	2.5
WP_105642528	W	-0.9
WP_028627141	W	-0.9
WP_057379144	W	-0.9
WP_072347010	W	-0.9
WP_193075986	W	-0.9
WP_155707384	W	-0.9
WP_168666336	W	-0.9
WP_046816995	W	-0.9
WP_205348235	W	-0.9
MBI2992842	W	-0.9
TAJ93858	W	-0.9
MBS0367045	W	-0.9
MPT47756	W	-0.9
WP_161716895	W	-0.9
MBO9581730	W	-0.9
MBO2514974	W	-0.9
WP_161392445	W	-0.9
WP_046904530	W	-0.9
OJW61583	W	-0.9
TIX50951	W	-0.9
WP_160589268	W	-0.9
WP_191229272	W	-0.9
OFW28461	W	-0.9
WP_081796170	W	-0.9
WP_150351710	W	-0.9
WP_021239065	W	-0.9
WP_030539680	G	-0.4
WP_158897549	W	-0.9
WP_158897570	W	-0.9
MBI4266438	F	2.8
OFV91416	F	2.8
MBI4265819	W	-0.9
MYJ97240	W	-0.9
HEN05625	Y	-1.3
MBN1239733	Y	-1.3
MYF69257	D	-3.5
WP_042476637	W	-0.9
WP_080868896	W	-0.9
WP_011236014	W	-0.9
WP_112893230	W	-0.9
WP_126706167	W	-0.9
WP_038612147	W	-0.9
ODU50800	W	-0.9
PWT83755	W	-0.9
WP_161720110	F	2.8
WP_030539713	L	3.8
TAJ95915	G	-0.4
HEN04094	G	-0.4
HHX83178	G	-0.4
MBT5485285	G	-0.4
MBO2512751	D	-3.5
MBO2513750	G	-0.4
WP_066552994	W	-0.9
WP_184244547	W	-0.9
WP_115215296	W	-0.9
WP_013091946	W	-0.9
SPO54634	W	-0.9
WP_121103269	W	-0.9
WP_207952033	W	-0.9
WP_188771073	F	2.8
MBO9601182	A	1.8
MBF8270797	G	-0.4
WP_039858032	W	-0.9
EIZ78193	F	2.8
WP_140849259	F	2.8
WP_008997108	F	2.8
WP_107959720	F	2.8
WP_104508769	F	2.8
QGY79275	W	-0.9
B9ZUK6	W	-0.9
Q8KP03	W	-0.9
WP_1441840931	Y	-1.3
WP_1441422321	F	2.8
WP_1441850901	D	-3.5
WP_1441838011	NA	0
WP_0482055921	M	1.9
WP_1476543881	M	1.9
WP_0155052511	M	1.9
WP_0481125591	M	1.9
WP_0144061251	I	4.5
WP_0120352381	I	4.5
WP_0238451271	I	4.5
WP_0153257181	V	4.2
WP_0131935361	V	4.2
WP_0138973501	I	4.5
WP_0482043371	I	4.5
WP_0114998051	I	4.5
WP_0130383871	I	4.5
WP_0481769801	V	4.2
WP_0145862731	V	4.2
WP_0667948141	I	4.5
WP_0811425071	V	4.2
WP_0481012181	V	4.2
WP_1106405451	V	4.2
WP_1599031161	I	4.5
WP_1219208501	V	4.2
WP_0945802681	I	4.5
WP_0140516011	V	4.2
WP_1597633971	I	4.5
WP_0204450751	V	4.2
WP_1290688851	I	4.5
WP_0868872131	V	4.2
WP_1600653371	V	4.2
WP_1386522461	V	4.2
WP_0499967551	V	4.2
WP_0076920751	V	4.2
WP_1596625351	V	4.2
WP_1358223091	V	4.2
WP_1497833331	V	4.2
WP_1449041871	V	4.2
WP_1565869441	V	4.2
WP_0905063521	V	4.2
WP_0987279421	V	4.2
WP_1441447621	T	-0.7
WP_0155902561	F	2.8
WP_0108783111	I	4.5
WP_0141272091	V	4.2
WP_0136793421	I	4.5
WP_1486783291	V	4.2
WP_0480990071	I	4.5
WP_0129522951	I	4.5
WP_0480945291	V	4.2
WP_0480926661	V	4.2
WP_0498177781	G	-0.4
WP_0209631241	W	-0.9
WP_1482039771	W	-0.9

## Sheet: Figure S3
	position in RjEUGO
Accession number	168	151	278	378	425	Average hydrophobicity
Q0SBK1	Y	D	R	E	Q	-3.26
KLL95921	Y	D	R	E	Q	-3.26
WP_124709260	Y	D	R	E	Q	-3.26
WP_0363692181	Y	D	R	E	Q	-3.26
AHK34724	Y	D	R	E	Q	-3.26
WP_091045259	Y	D	R	E	Q	-3.26
WP_1417961211	Y	D	R	E	Q	-3.26
WP_1283780151	Y	D	R	E	Q	-3.26
WP_097207849	Y	D	R	E	Q	-3.26
WP_0697579351	Y	D	R	E	Q	-3.26
WP_026846239	Y	D	R	E	Q	-3.26
WP_0735762641	Y	D	R	E	Q	-3.26
WP_0712138341	Y	D	R	E	Q	-3.26
WP_0430561521	Y	D	R	E	Q	-3.26
WP_115933412	Y	D	R	E	Q	-3.26
WP_1164144941	Y	D	R	E	Q	-3.26
WP_0567283751	Y	D	R	E	Q	-3.26
WP_1595018981	Y	D	R	E	Q	-3.26
AZS38132	Y	D	R	E	Q	-3.26
WP_158051316	Y	E	R	S	Q	-2.72
WP_0585936041	Y	E	R	S	Q	-2.72
WP_0850177971	Y	E	R	S	Q	-2.72
WP_1399422351	Y	D	R	E	L	-1.8
WP_1048306611	Y	D	R	E	L	-1.8
PZN80562	Y	D	R	E	L	-1.8
RPH64826	Y	D	R	E	L	-1.8
AMK59458	Y	A	V	E	E	-0.46
WP_068805427	Y	A	V	E	E	-0.46
RLA09811	Y	A	V	E	E	-0.46
WP_1059986241	Y	A	V	E	E	-0.46
WP_088443890	Y	A	V	E	E	-0.46
WP_0088281181	Y	A	V	E	E	-0.46
WP_0730234761	Y	A	V	E	E	-0.46
WP_1265368081	Y	A	V	E	E	-0.46
WP_0954236931	Y	A	A	E	E	-0.94
WP_0156252231	Y	D	R	P	M	-1.8
WP_1062434191	Y	D	R	T	N	-2.7
WP_1221291941	Y	A	Y	E	A	-0.5
WP_1026334281	Y	A	E	A	G	-0.32
XP_025528612	Y	D	R	E	T	-2.7
PYI22211	Y	D	R	E	T	-2.7
XP_0255080391	Y	D	R	E	T	-2.7
P56216	Y	D	R	E	T	-2.7
GAD99964	Y	D	R	E	T	-2.7
OQE29691	Y	D	R	E	T	-2.7
XP_0145342671	Y	D	R	E	T	-2.7
OQE40368	Y	D	R	E	T	-2.7
OQD67827	Y	D	R	E	T	-2.7
KPM40738	Y	D	R	E	T	-2.7
XP_0309891071	Y	D	R	E	T	-2.7
XP_0333883141	Y	D	R	E	T	-2.7
XP_0183843081	Y	D	R	E	T	-2.7
XP_0285012711	Y	D	R	E	T	-2.7
OAK97369	Y	D	R	E	T	-2.7
OAL52557	Y	D	R	E	T	-2.7
EYE93387	Y	D	R	E	A	-2.2
XP_022395271	Y	D	R	E	A	-2.2
XP_0223954891	Y	D	R	E	T	-2.7
OJJ38082	Y	D	R	E	T	-2.7
OJI98897	Y	D	R	E	T	-2.7
CEL10034	Y	D	R	E	T	-2.7
XP_0224889001	Y	D	R	E	T	-2.7
KAE8334572	Y	D	R	E	T	-2.7
OQD77096	Y	D	R	E	T	-2.7
XP_0133249091	Y	D	R	E	T	-2.7
XP_0284886731	Y	D	R	E	T	-2.7
PCG89438	Y	D	R	E	D	-3.26
XP_0024782761	Y	D	R	E	D	-3.26
CEJ81907	Y	D	R	E	D	-3.26
XP_0166447751	Y	D	R	E	D	-3.26
XP_024725167	Y	D	R	E	D	-3.26
CZS92051	Y	D	R	E	T	-2.7
PVH81999	Y	D	R	E	T	-2.7
XP_0180771261	Y	D	R	E	D	-3.26
CZR50926	Y	D	R	E	T	-2.7
XP_0077827581	Y	D	R	E	T	-2.7
XP_0336828291	Y	D	R	E	T	-2.7
OCL14615	Y	D	R	E	T	-2.7
TID19977	Y	D	R	E	T	-2.7
XP_0247378221	Y	D	R	E	T	-2.7
PMD33321	Y	D	R	E	T	-2.7
PMD15297	Y	D	R	E	T	-2.7
XP_0180641451	Y	D	R	E	T	-2.7
XP_001545605	Y	D	R	E	T	-2.7
XP_0078275271	Y	D	R	E	T	-2.7
XP_0180048371	Y	D	R	E	T	-2.7
XP_0297553501	Y	D	R	E	T	-2.7
XP_0166357071	Y	D	R	E	T	-2.7
XP_0133161781	Y	D	R	E	T	-2.7
KIV84505	Y	D	R	E	T	-2.7
XP_013267550	Y	D	R	E	T	-2.7
XP_022510856	Y	D	R	E	T	-2.7
XP_0077228921	Y	D	R	E	D	-3.26
XP_007728563	Y	D	R	E	D	-3.26
XP_0132563751	Y	D	R	E	T	-2.7
XP_0077462211	Y	D	R	E	T	-2.7
KEQ62306	Y	D	R	E	T	-2.7
XP_016758956	Y	D	R	E	T	-2.7
EME43901	Y	D	R	E	T	-2.7
XP_0166467231	Y	D	R	E	T	-2.7
XP_0030438241	Y	D	R	E	T	-2.7
XP_0180326121	Y	D	R	E	T	-2.7
XP_0085934091	Y	D	D	E	A	-2
XP_0078267891	Y	D	E	E	S	-2.52
XP_0201276121	Y	D	R	E	T	-2.7
EKG15142	Y	D	R	E	T	-2.7
XP_0182822091	Y	D	R	E	D	-3.26
XP_0154032571	Y	D	D	E	V	-1.52
XP_0166258261	Y	D	R	E	T	-2.7
XP_0030454111	Y	D	R	E	T	-2.7
XP_0253782841	Y	D	R	E	T	-2.7
XP_0336799371	Y	D	R	E	T	-2.7
XP_0334405731	Y	D	R	E	A	-2.2
XP_0247426231	Y	D	R	E	A	-2.2
XP_0309950991	Y	D	R	E	A	-2.2
XP_0335519711	Y	D	R	E	A	-2.2
XP_0076805031	Y	D	R	E	A	-2.2
XP_0284867111	Y	D	R	E	T	-2.7
XP_0024839771	Y	D	R	E	A	-2.2
XP_0025692061	Y	D	R	E	D	-3.26
XP_0133126311	Y	D	R	E	A	-2.2
XP_0077484001	Y	D	R	E	A	-2.2
XP_0133217391	Y	D	R	E	T	-2.7
XP_0253797761	Y	D	R	E	T	-2.7
XP_0091576551	Y	D	R	E	T	-2.7
XP_0133142771	Y	D	R	E	T	-2.7
Q8L385	Y	T	M	E	G	-0.8
CAB64355	Y	T	M	E	G	-0.8
WP_144141092	Y	A	A	E	E	-0.94
WP_090536573	Y	A	A	E	E	-0.94
WP_011237617	Y	A	A	E	E	-0.94
WP_080263564	Y	A	A	E	E	-0.94
OJW77611	Y	A	A	E	E	-0.94
WP_107022567	Y	A	A	E	E	-0.94
WP_074983068	Y	A	A	E	E	-0.94
EKU30911	Y	A	A	E	E	-0.94
WP_077929146	Y	A	A	E	E	-0.94
WP_018575480	Y	A	A	E	E	-0.94
WP_101049680	Y	A	A	E	E	-0.94
WP_047965592	Y	A	A	E	E	-0.94
MPS96360	Y	A	A	E	E	-0.94
WP_054066513	Y	A	A	E	E	-0.94
WP_058067695	Y	A	A	E	E	-0.94
WP_101470071	Y	A	A	E	E	-0.94
WP_014293322	Y	A	A	E	E	-0.94
WP_011634704	Y	A	A	E	E	-0.94
WP_015477543	Y	A	A	E	E	-0.94
WP_054529136	Y	A	A	E	E	-0.94
WP_072767575	Y	A	A	E	E	-0.94
WP_074860343	Y	A	A	E	E	-0.94
WP_113068154	Y	A	A	E	E	-0.94
WP_090322703	Y	A	A	E	E	-0.94
WP_074747468	Y	A	A	E	E	-0.94
KXK05057	Y	A	A	E	E	-0.94
KXK30824	Y	A	A	E	E	-0.94
RPH81070	Y	A	S	E	E	-1.46
WP_029134949	Y	A	A	E	E	-0.94
WP_129609432	Y	A	V	E	E	-0.46
PCJ41568	Y	A	A	E	E	-0.94
WP_109799176	Y	T	M	E	A	-0.36
WP_124809348	Y	T	M	E	A	-0.36
WP_022675211	Y	T	M	E	A	-0.36
WP_138011265	Y	T	M	E	A	-0.36
WP_144095967	Y	T	M	E	A	-0.36
WP_093016404	Y	T	M	E	A	-0.36
WP_056693180	Y	T	M	E	A	-0.36
WP_105642528	Y	D	N	T	A	-1.44
WP_028627141	Y	D	N	T	A	-1.44
WP_057379144	Y	D	N	T	A	-1.44
WP_072347010	Y	D	N	T	A	-1.44
WP_193075986	Y	D	N	T	A	-1.44
WP_155707384	Y	D	N	T	A	-1.44
WP_168666336	Y	D	N	T	A	-1.44
WP_046816995	Y	D	N	A	A	-0.94
WP_205348235	Y	D	M	L	P	-0.14
MBI2992842	Y	D	G	M	P	-0.98
TAJ93858	Y	D	G	I	P	-0.46
MBS0367045	Y	D	S	N	R	-2.72
MPT47756	Y	D	S	M	L	0.02
WP_161716895	Y	D	S	M	L	0.02
MBO9581730	Y	D	S	I	M	0.16
MBO2514974	Y	D	T	I	M	0.18
WP_161392445	Y	D	T	I	M	0.18
WP_046904530	Y	D	S	I	M	0.16
OJW61583	Y	D	G	I	M	0.24
TIX50951	Y	D	S	I	M	0.16
WP_160589268	Y	D	G	I	M	0.24
WP_191229272	Y	D	G	I	M	0.24
OFW28461	Y	D	G	I	R	-1.04
WP_081796170	Y	D	G	I	A	0.22
WP_150351710	Y	D	G	I	N	-0.84
WP_021239065	Y	D	G	M	R	-1.56
WP_030539680	Y	D	S	V	R	-1.18
WP_158897549	Y	D	G	I	P	-0.46
WP_158897570	Y	D	G	I	P	-0.46
MBI4266438	Y	D	G	I	F	0.42
OFV91416	Y	D	S	I	W	-0.4
MBI4265819	Y	D	G	A	P	-1
MYJ97240	Y	D	N	I	P	-1.08
HEN05625	Y	D	R	I	Y	-1.22
MBN1239733	Y	D	R	I	H	-1.6
MYF69257	Y	D	R	I	P	-1.28
WP_042476637	Y	D	G	R	P	-2.26
WP_080868896	Y	D	G	R	P	-2.26
WP_011236014	Y	D	S	I	V	0.62
WP_112893230	Y	D	A	I	V	1.14
WP_126706167	Y	D	S	I	P	-0.54
WP_038612147	Y	D	G	I	R	-1.04
ODU50800	Y	D	S	I	P	-0.54
PWT83755	Y	D	G	T	L	-0.42
WP_161720110	D	G	S	T	P	-1.4
WP_030539713	H	D	E	V	P	-1.52
TAJ95915	Y	D	G	I	F	0.42
HEN04094	Y	D	Q	T	L	-1.04
HHX83178	Y	D	Q	V	F	-0.26
MBT5485285	Y	D	Q	V	F	-0.26
MBO2512751	R	D	N	V	M	-1.08
MBO2513750	W	D	F	T	NA	-0.575
WP_066552994	H	D	S	F	NA	-1.175
WP_184244547	H	D	G	F	NA	-1.075
WP_115215296	H	D	L	F	NA	-0.025
WP_013091946	H	D	L	F	NA	-0.025
SPO54634	H	D	L	F	NA	-0.025
WP_121103269	H	D	G	F	NA	-1.075
WP_207952033	H	D	G	F	NA	-1.075
WP_188771073	H	D	G	F	NA	-1.075
MBO9601182	Y	D	G	V	P	-0.52
MBF8270797	Y	D	Y	M	S	-1
WP_039858032	G	D	G	A	W	-0.68
EIZ78193	Y	G	S	T	P	-0.96
WP_140849259	V	S	S	T	P	0.06
WP_008997108	V	S	S	T	P	0.06
WP_107959720	V	S	S	T	P	0.06
WP_104508769	V	S	S	T	P	0.06
QGY79275	Y	D	S	G	NA	-1.5
B9ZUK6	A	D	V	N	V	0.64
Q8KP03	V	T	L	E	I	1.66
WP_1441840931	H	E	NA	A	NA	-1.63333
WP_1441422321	H	A	G	NA	W	-0.675
WP_1441850901	H	A	S	NA	E	-1.425
WP_1441838011	G	Y	NA	NA	V	0.833333
WP_0482055921	A	G	NA	NA	NA	0.7
WP_1476543881	A	T	NA	NA	NA	0.55
WP_0155052511	A	S	NA	NA	NA	0.5
WP_0481125591	A	S	NA	NA	NA	0.5
WP_0144061251	S	D	NA	NA	NA	-2.15
WP_0120352381	S	D	NA	NA	NA	-2.15
WP_0238451271	S	D	NA	NA	NA	-2.15
WP_0153257181	S	D	NA	NA	NA	-2.15
WP_0131935361	S	D	NA	NA	NA	-2.15
WP_0138973501	S	D	NA	NA	NA	-2.15
WP_0482043371	C	D	NA	NA	NA	-0.5
WP_0114998051	C	D	NA	NA	NA	-0.5
WP_0130383871	S	D	NA	NA	NA	-2.15
WP_0481769801	C	N	NA	NA	NA	-0.5
WP_0145862731	S	D	NA	NA	NA	-2.15
WP_0667948141	G	D	NA	NA	NA	-1.95
WP_0811425071	A	D	NA	NA	NA	-0.85
WP_0481012181	A	D	NA	NA	NA	-0.85
WP_1106405451	G	D	NA	NA	NA	-1.95
WP_1599031161	T	L	NA	NA	NA	1.55
WP_1219208501	T	L	NA	NA	NA	1.55
WP_0945802681	T	L	NA	NA	NA	1.55
WP_0140516011	T	L	NA	NA	NA	1.55
WP_1597633971	T	L	NA	NA	NA	1.55
WP_0204450751	T	L	NA	NA	NA	1.55
WP_1290688851	T	L	NA	NA	NA	1.55
WP_0868872131	T	L	NA	NA	NA	1.55
WP_1600653371	T	L	NA	NA	NA	1.55
WP_1386522461	T	L	NA	NA	NA	1.55
WP_0499967551	T	L	NA	NA	NA	1.55
WP_0076920751	T	L	NA	NA	NA	1.55
WP_1596625351	T	L	NA	NA	NA	1.55
WP_1358223091	T	L	NA	NA	NA	1.55
WP_1497833331	T	L	NA	NA	NA	1.55
WP_1449041871	T	F	NA	NA	NA	1.05
WP_1565869441	A	G	NA	NA	NA	0.7
WP_0905063521	A	G	NA	NA	NA	0.7
WP_0987279421	A	G	NA	NA	NA	0.7
WP_1441447621	T	D	NA	NA	NA	-2.1
WP_0155902561	G	D	NA	NA	NA	-1.95
WP_0108783111	G	D	NA	NA	NA	-1.95
WP_0141272091	G	D	NA	NA	NA	-1.95
WP_0136793421	G	D	NA	NA	NA	-1.95
WP_1486783291	G	D	NA	NA	NA	-1.95
WP_0480990071	G	D	NA	NA	NA	-1.95
WP_0129522951	G	D	NA	NA	NA	-1.95
WP_0480945291	A	H	NA	NA	NA	-0.7
WP_0480926661	A	H	NA	NA	NA	-0.7
WP_0498177781	N	N	NA	NA	NA	-3.5
WP_0209631241	S	E	NA	NA	NA	-2.15
WP_1482039771	S	E	NA	NA	NA	-2.15

## Sheet: Figure S4
	position in RjEUGO
Accession number	282	381	481	Sum of residue volume [Å^3]	Average hydrophobicity
Q0SBK1	M	L	V	469.6	3.3
KLL95921	M	L	V	469.6	3.3
WP_124709260	M	L	V	469.6	3.3
WP_0363692181	M	L	V	469.6	3.3
AHK34724	M	L	V	469.6	3.3
WP_091045259	L	V	V	446.7	4.06667
WP_1417961211	M	V	V	442.9	3.43333
WP_1283780151	L	L	V	473.4	3.93333
WP_097207849	L	L	V	473.4	3.93333
WP_0697579351	L	L	V	473.4	3.93333
WP_026846239	L	L	V	473.4	3.93333
WP_0735762641	L	L	V	473.4	3.93333
WP_0712138341	M	L	V	469.6	3.3
WP_0430561521	L	I	V	473.4	4.16667
WP_115933412	L	I	V	473.4	4.16667
WP_1164144941	L	V	V	446.7	4.06667
WP_0567283751	L	V	I	473.4	4.16667
WP_1595018981	L	L	V	473.4	3.93333
AZS38132	L	L	V	473.4	3.93333
WP_158051316	F	V	V	469.9	3.73333
WP_0585936041	F	V	V	469.9	3.73333
WP_0850177971	F	V	V	469.9	3.73333
WP_1399422351	L	L	I	500.1	4.03333
WP_1048306611	L	F	I	523.3	3.7
PZN80562	L	F	I	523.3	3.7
RPH64826	L	F	I	523.3	3.7
AMK59458	W	M	I	557.4	1.83333
WP_068805427	W	M	I	557.4	1.83333
RLA09811	W	L	V	534.5	2.36667
WP_1059986241	W	I	I	561.2	2.7
WP_088443890	W	I	I	561.2	2.7
WP_0088281181	W	I	I	561.2	2.7
WP_0730234761	W	L	I	561.2	2.46667
WP_1265368081	W	L	I	561.2	2.46667
WP_0954236931	W	L	I	561.2	2.46667
WP_0156252231	L	L	V	473.4	3.93333
WP_1062434191	L	I	V	473.4	4.16667
WP_1221291941	V	T	V	396.1	2.56667
WP_1026334281	R	M	A	424.9	-0.266667
XP_025528612	L	W	V	534.5	2.36667
PYI22211	L	W	V	534.5	2.36667
XP_0255080391	L	W	V	534.5	2.36667
P56216	L	W	I	561.2	2.46667
GAD99964	L	W	I	561.2	2.46667
OQE29691	L	W	I	561.2	2.46667
XP_0145342671	L	W	I	561.2	2.46667
OQE40368	L	W	I	561.2	2.46667
OQD67827	L	W	I	561.2	2.46667
KPM40738	L	W	I	561.2	2.46667
XP_0309891071	M	W	I	557.4	1.83333
XP_0333883141	L	W	I	561.2	2.46667
XP_0183843081	L	W	I	561.2	2.46667
XP_0285012711	L	W	I	561.2	2.46667
OAK97369	L	W	I	561.2	2.46667
OAL52557	L	W	I	561.2	2.46667
EYE93387	L	W	I	561.2	2.46667
XP_022395271	L	W	I	561.2	2.46667
XP_0223954891	L	W	I	561.2	2.46667
OJJ38082	L	W	I	561.2	2.46667
OJI98897	I	W	I	561.2	2.7
CEL10034	I	W	I	561.2	2.7
XP_0224889001	L	W	I	561.2	2.46667
KAE8334572	L	W	I	561.2	2.46667
OQD77096	M	W	I	557.4	1.83333
XP_0133249091	L	W	I	561.2	2.46667
XP_0284886731	L	W	I	561.2	2.46667
PCG89438	M	W	V	530.7	1.73333
XP_0024782761	M	W	V	530.7	1.73333
CEJ81907	M	W	I	557.4	1.83333
XP_0166447751	M	W	I	557.4	1.83333
XP_024725167	M	W	I	557.4	1.83333
CZS92051	L	W	I	561.2	2.46667
PVH81999	L	W	I	561.2	2.46667
XP_0180771261	L	W	I	561.2	2.46667
CZR50926	L	W	I	561.2	2.46667
XP_0077827581	L	W	I	561.2	2.46667
XP_0336828291	L	W	I	561.2	2.46667
OCL14615	L	W	I	561.2	2.46667
TID19977	L	W	I	561.2	2.46667
XP_0247378221	L	W	I	561.2	2.46667
PMD33321	L	W	I	561.2	2.46667
PMD15297	L	W	I	561.2	2.46667
XP_0180641451	L	W	I	561.2	2.46667
XP_001545605	L	W	I	561.2	2.46667
XP_0078275271	L	W	I	561.2	2.46667
XP_0180048371	L	W	I	561.2	2.46667
XP_0297553501	L	W	I	561.2	2.46667
XP_0166357071	L	W	V	534.5	2.36667
XP_0133161781	L	W	I	561.2	2.46667
KIV84505	L	W	I	561.2	2.46667
XP_013267550	L	W	I	561.2	2.46667
XP_022510856	L	W	I	561.2	2.46667
XP_0077228921	L	W	I	561.2	2.46667
XP_007728563	L	W	I	561.2	2.46667
XP_0132563751	M	W	I	557.4	1.83333
XP_0077462211	L	W	I	561.2	2.46667
KEQ62306	L	W	I	561.2	2.46667
XP_016758956	L	W	I	561.2	2.46667
EME43901	L	W	I	561.2	2.46667
XP_0166467231	L	W	I	561.2	2.46667
XP_0030438241	L	W	I	561.2	2.46667
XP_0180326121	L	W	I	561.2	2.46667
XP_0085934091	V	W	V	507.8	2.5
XP_0078267891	V	W	I	534.5	2.6
XP_0201276121	L	W	I	561.2	2.46667
EKG15142	L	W	I	561.2	2.46667
XP_0182822091	L	W	I	561.2	2.46667
XP_0154032571	V	L	I	473.4	4.16667
XP_0166258261	L	W	I	561.2	2.46667
XP_0030454111	I	W	I	561.2	2.7
XP_0253782841	L	W	V	534.5	2.36667
XP_0336799371	Q	R	V	457.2	-1.26667
XP_0334405731	Q	W	V	511.6	-0.0666667
XP_0247426231	Q	W	V	511.6	-0.0666667
XP_0309950991	Q	W	V	511.6	-0.0666667
XP_0335519711	Q	W	V	511.6	-0.0666667
XP_0076805031	Q	W	V	511.6	-0.0666667
XP_0284867111	E	W	I	532.9	0.0333333
XP_0024839771	Q	W	I	538.3	0.0333333
XP_0025692061	Q	W	V	511.6	-0.0666667
XP_0133126311	I	Y	V	500.3	2.46667
XP_0077484001	I	Y	V	500.3	2.46667
XP_0133217391	Q	W	V	511.6	-0.0666667
XP_0253797761	Q	W	V	511.6	-0.0666667
XP_0091576551	Q	W	V	511.6	-0.0666667
XP_0133142771	Q	W	V	511.6	-0.0666667
Q8L385	Y	I	V	500.3	2.46667
CAB64355	Y	I	V	500.3	2.46667
WP_144141092	W	L	V	534.5	2.36667
WP_090536573	W	L	V	534.5	2.36667
WP_011237617	W	L	V	534.5	2.36667
WP_080263564	W	L	V	534.5	2.36667
OJW77611	W	L	V	534.5	2.36667
WP_107022567	W	L	V	534.5	2.36667
WP_074983068	W	L	V	534.5	2.36667
EKU30911	W	L	V	534.5	2.36667
WP_077929146	W	L	V	534.5	2.36667
WP_018575480	W	L	V	534.5	2.36667
WP_101049680	W	L	V	534.5	2.36667
WP_047965592	W	L	V	534.5	2.36667
MPS96360	W	L	V	534.5	2.36667
WP_054066513	W	L	V	534.5	2.36667
WP_058067695	W	L	V	534.5	2.36667
WP_101470071	W	L	V	534.5	2.36667
WP_014293322	W	L	V	534.5	2.36667
WP_011634704	W	L	V	534.5	2.36667
WP_015477543	W	L	V	534.5	2.36667
WP_054529136	W	L	T	510.6	0.733333
WP_072767575	Y	L	V	500.3	2.23333
WP_074860343	Y	L	V	500.3	2.23333
WP_113068154	Y	L	V	500.3	2.23333
WP_090322703	Y	L	V	500.3	2.23333
WP_074747468	Y	L	V	500.3	2.23333
KXK05057	Y	L	V	500.3	2.23333
KXK30824	Y	L	V	500.3	2.23333
RPH81070	Y	L	V	500.3	2.23333
WP_029134949	W	L	V	534.5	2.36667
WP_129609432	W	L	V	534.5	2.36667
PCJ41568	W	L	V	534.5	2.36667
WP_109799176	Y	L	V	500.3	2.23333
WP_124809348	Y	L	V	500.3	2.23333
WP_022675211	Y	L	V	500.3	2.23333
WP_138011265	Y	L	V	500.3	2.23333
WP_144095967	Y	M	V	496.5	1.6
WP_093016404	Y	M	V	496.5	1.6
WP_056693180	Y	I	V	500.3	2.46667
WP_105642528	M	NA	V	302.9	3.05
WP_028627141	L	NA	V	306.7	4
WP_057379144	L	NA	V	306.7	4
WP_072347010	L	NA	V	306.7	4
WP_193075986	L	NA	V	306.7	4
WP_155707384	L	NA	V	306.7	4
WP_168666336	L	NA	V	306.7	4
WP_046816995	L	NA	V	306.7	4
WP_205348235	L	NA	V	306.7	4
MBI2992842	L	NA	V	306.7	4
TAJ93858	T	NA	I	282.8	1.9
MBS0367045	L	NA	V	306.7	4
MPT47756	L	NA	V	306.7	4
WP_161716895	L	NA	V	306.7	4
MBO9581730	L	NA	V	306.7	4
MBO2514974	L	NA	V	306.7	4
WP_161392445	L	NA	V	306.7	4
WP_046904530	L	NA	V	306.7	4
OJW61583	L	NA	V	306.7	4
TIX50951	L	NA	V	306.7	4
WP_160589268	L	NA	A	255.3	2.8
WP_191229272	L	NA	V	306.7	4
OFW28461	G	NA	V	200.1	1.9
WP_081796170	F	NA	I	356.6	3.65
WP_150351710	Y	NA	V	333.6	1.45
WP_021239065	L	NA	V	306.7	4
WP_030539680	L	NA	I	333.4	4.15
WP_158897549	E	NA	V	278.4	0.35
WP_158897570	Q	NA	V	283.8	0.35
MBI4266438	G	NA	V	200.1	1.9
OFV91416	A	NA	I	255.3	3.15
MBI4265819	A	NA	V	228.6	3
MYJ97240	T	NA	V	256.1	1.75
HEN05625	G	NA	V	200.1	1.9
MBN1239733	G	NA	V	200.1	1.9
MYF69257	G	NA	V	200.1	1.9
WP_042476637	NA	NA	V	140	4.2
WP_080868896	NA	NA	V	140	4.2
WP_011236014	D	NA	V	251.1	0.35
WP_112893230	D	NA	V	251.1	0.35
WP_126706167	D	NA	V	251.1	0.35
WP_038612147	D	NA	V	251.1	0.35
ODU50800	D	NA	V	251.1	0.35
PWT83755	NA	NA	I	166.7	4.5
WP_161720110	A	NA	V	228.6	3
WP_030539713	F	NA	V	329.9	3.5
TAJ95915	R	NA	C	281.9	-1
HEN04094	R	NA	C	281.9	-1
HHX83178	Q	NA	C	252.3	-0.5
MBT5485285	Q	NA	C	252.3	-0.5
MBO2512751	F	NA	L	356.6	3.3
MBO2513750	G	NA	I	226.8	2.05
WP_066552994	L	NA	V	306.7	4
WP_184244547	L	NA	A	255.3	2.8
WP_115215296	L	NA	A	255.3	2.8
WP_013091946	L	NA	A	255.3	2.8
SPO54634	L	NA	A	255.3	2.8
WP_121103269	L	NA	A	255.3	2.8
WP_207952033	L	NA	A	255.3	2.8
WP_188771073	L	NA	V	306.7	4
MBO9601182	L	NA	V	306.7	4
MBF8270797	L	NA	V	306.7	4
WP_039858032	L	NA	V	306.7	4
EIZ78193	I	NA	I	333.4	4.5
WP_140849259	T	NA	I	282.8	1.9
WP_008997108	T	NA	I	282.8	1.9
WP_107959720	T	NA	V	256.1	1.75
WP_104508769	T	NA	I	282.8	1.9
QGY79275	L	NA	I	333.4	4.15
B9ZUK6	N	NA	A	202.7	-0.85
Q8KP03	R	NA	I	340.1	0
WP_1441840931	NA	NA	M	162.9	1.9
WP_1441422321	L	NA	NA	166.7	3.8
WP_1441850901	M	NA	L	329.6	2.85
WP_1441838011	NA	NA	NA	0	NaN
WP_0482055921	NA	NA	F	189.9	2.8
WP_1476543881	NA	NA	F	189.9	2.8
WP_0155052511	NA	NA	F	189.9	2.8
WP_0481125591	NA	NA	F	189.9	2.8
WP_0144061251	NA	NA	M	162.9	1.9
WP_0120352381	NA	NA	M	162.9	1.9
WP_0238451271	NA	NA	L	166.7	3.8
WP_0153257181	NA	NA	M	162.9	1.9
WP_0131935361	NA	NA	M	162.9	1.9
WP_0138973501	NA	NA	V	140	4.2
WP_0482043371	NA	NA	M	162.9	1.9
WP_0114998051	NA	NA	M	162.9	1.9
WP_0130383871	NA	NA	M	162.9	1.9
WP_0481769801	NA	NA	M	162.9	1.9
WP_0145862731	NA	NA	M	162.9	1.9
WP_0667948141	NA	NA	L	166.7	3.8
WP_0811425071	NA	NA	L	166.7	3.8
WP_0481012181	NA	NA	L	166.7	3.8
WP_1106405451	NA	NA	L	166.7	3.8
WP_1599031161	NA	NA	M	162.9	1.9
WP_1219208501	NA	NA	L	166.7	3.8
WP_0945802681	NA	NA	L	166.7	3.8
WP_0140516011	NA	NA	L	166.7	3.8
WP_1597633971	NA	NA	L	166.7	3.8
WP_0204450751	NA	NA	L	166.7	3.8
WP_1290688851	NA	NA	L	166.7	3.8
WP_0868872131	NA	NA	L	166.7	3.8
WP_1600653371	NA	NA	L	166.7	3.8
WP_1386522461	NA	NA	L	166.7	3.8
WP_0499967551	NA	NA	M	162.9	1.9
WP_0076920751	NA	NA	L	166.7	3.8
WP_1596625351	NA	NA	L	166.7	3.8
WP_1358223091	NA	NA	L	166.7	3.8
WP_1497833331	NA	NA	L	166.7	3.8
WP_1449041871	NA	NA	L	166.7	3.8
WP_1565869441	NA	NA	L	166.7	3.8
WP_0905063521	NA	NA	M	162.9	1.9
WP_0987279421	NA	NA	M	162.9	1.9
WP_1441447621	NA	NA	M	162.9	1.9
WP_0155902561	NA	NA	L	166.7	3.8
WP_0108783111	NA	NA	L	166.7	3.8
WP_0141272091	NA	NA	L	166.7	3.8
WP_0136793421	NA	NA	L	166.7	3.8
WP_1486783291	NA	NA	L	166.7	3.8
WP_0480990071	NA	NA	M	162.9	1.9
WP_0129522951	NA	NA	M	162.9	1.9
WP_0480945291	NA	NA	M	162.9	1.9
WP_0480926661	NA	NA	M	162.9	1.9
WP_0498177781	NA	NA	I	166.7	4.5
WP_0209631241	NA	NA	V	140	4.2
WP_1482039771	NA	NA	I	166.7	4.5
