# Supplementary material for: Substrate scope expansion of 4-phenol oxidases by rational enzyme selection and sequence-function relations
Source: Commun Chem. 2024 Jun 3;7:123. doi: 10.1038/s42004-024-01207-1 (PMC11148156; doi:10.1038/s42004-024-01207-1)
Supplement: Supplementary file 5 — Supplementary Data 2 [file 42004_2024_1207_MOESM5_ESM.xlsx]

## Sheet: Residue Properties
amino acid	hydrophobicity	volume [Å^3]
A	1.8	88.6
R	-4.5	173.4
N	-3.5	114.1
D	-3.5	111.1
C	2.5	108.5
Q	-3.5	143.8
E	-3.5	138.4
G	-0.4	60.1
H	-3.2	153.2
I	4.5	166.7
L	3.8	166.7
K	-3.9	168.8
M	1.9	162.9
F	2.8	189.9
P	-1.6	112.7
S	-0.8	89
T	-0.7	116.1
W	-0.9	227.8
Y	-1.3	193.6
V	4.2	140

## Sheet: Logarithmic Activity Data
	Logarithmic activity on the respective compound of each enzyme
Compound	Sc EUGO	Ao EUGO	Nsp EUGO	Asp EUGO	Gc EUGO	Gb EUGO	Rj EUGO	Gs EUGO
1	-0.706086	-6.90776	1.20457	0.508968	-5.17615	1.66011	0.493984	1.69262
2	1.6911	1.14738	1.34598	0.335682	1.38063	1.51891	1.58389	1.75332
3	0.223296	-1.43129	-1.30546	-1.99861	-5.022	-1.03127	-0.910382	0.377829
4	-1.15614	1.0176	0.331773	-0.361374	-3.60061	-0.960709	-0.455193	-1.22254
5	1.10645	1.37516	1.06585	0.756631	1.77156	1.16072	1.58525	1.16504
6	1.00393	-2.27858	-6.90776	-3.1959	-3.78985	-2.68884	-1.3457	0.795374
7	0.144528	1.09656	-6.90776	0.363889	1.86872	-0.524103	0.67235	0.0218978
8	-2.58274	-0.3354	-0.101826	-1.37134	0.844064	-0.249478	0.366623	-0.226897
9	-1.0829	0.808554	-6.90776	-0.0122996	1.31381	0.589594	1.00203	0.522448
10	-3.61999	-6.90776	-6.30939	-5.39312	-4.60517	-4.5814	-3.40712	-4.4742
11	-2.19002	-6.90776	-1.25955	-2.0753	0.0487006	-1.98887	-2.8516	-1.8777
12	0.437988	-1.06608	-1.07031	-3.17391	-2.67745	-2.00257	-2.55575	-1.50807
13	-2.25171	-0.961284	-0.671054	-3.53682	-3.97217	-1.04706	-2.2003	-1.03753
14	-6.90776	-6.90776	-6.90776	-6.90776	-6.90776	-6.90776	-6.90776	-6.90776
15	-3.6941	-2.2412	-2.38744	-2.94211	-2.30447	-4.41436	-3.09127	-3.19791
16	-1.27544	-0.871089	-2.78305	-1.99192	-1.99118	-1.78634	-0.797053	-2.64162
17	-6.90776	-1.42721	-3.78368	-3.03226	-0.976445	-3.12915	-5.86387	-4.32006
18	-6.90776	-6.90776	-3.4762	-3.74446	-1.83211	-3.00901	-5.86387	-2.51646
19	-6.90776	-2.66986	-6.90776	-6.90776	-6.90776	-2.97197	-4.32341	-6.90776
20	-5.16044	-3.60034	-2.42785	-6.90776	-2.10037	-3.51357	-6.90776	-4.39416
21	-6.90776	-1.80265	-5.05665	-3.01357	-2.58588	-1.93588	-2.61866	-2.81597
22	-1.51847	-6.90776	-6.90776	-6.90776	-3.50217	-0.863409	-0.809738	-1.58383
23	-1.41486	-6.90776	-2.41759	-1.84926	-2.82478	-1.47397	-0.718304	-1.65084
24	-6.95218	-6.90776	-3.26489	-6.90776	-4.32885	-5.0334	-3.37895	-6.90776
25	-1.04411	-0.491599	-2.62053	-0.683588	1.10049	-0.600876	-0.187105	0.12176
26	-3.48646	-6.90776	-3.50605	-6.90776	0.36642	-2.71662	-6.90776	-2.69643
27	-2.32722	-6.90776	-6.90776	-6.90776	-6.90776	-2.01646	-1.48601	-6.90776
28	-3.14553	-4.29349	-6.90776	-6.90776	-6.90776	-3.36838	-6.90776	-3.24554
29	-3.95646	-3.21897	-6.90776	-6.90776	-3.41256	-6.97936	-4.18988	-4.06874
30	-6.90776	-3.32163	-2.50275	-6.90776	-6.90776	-3.612	-2.81934	-3.66327
31	-3.69409	-6.23938	-6.90776	-6.90776	-6.90776	-6.90776	-6.90776	-6.90776
32	-6.90776	-6.90776	-4.80533	-6.90776	1.53949	-4.49439	-6.90776	-6.26598
33	-0.793098	-1.26958	-2.15053	-0.735356	0.110348	-1.48213	-0.443324	-0.911736
34	-4.11898	-6.90776	-2.95951	-2.8129	0.883308	-3.00901	-6.26933	-4.25106
35	-3.90767	-6.90776	-3.4762	-6.90776	-6.90776	-6.90776	-3.27359	-4.87966
36	-6.90776	-3.04072	-2.40744	-6.90776	-5.022	-6.90776	-6.90776	-6.90776
37	-2.80906	-6.90776	-2.24897	-6.90776	1.24791	-6.90776	-4.47756	-3.43275
38	-2.66173	-6.90776	-6.90776	-6.90776	-0.927655	-3.04748	-3.59518	-6.90776
39	-2.34702	-6.90776	-6.90776	-2.31121	-2.32352	-2.26977	-2.55575	-3.49337
40	-2.80906	-6.90776	-6.90776	-5.05665	-2.52526	-2.39433	-36.3595	-3.96338
42	-1.04683	-0.0490829	-1.56014	-6.90776	-0.499776	-0.479515	0.688174	-0.703358
43	-6.90776	-6.90776	-3.03226	-6.90776	-6.90776	-3.19511	-3.63027	-3.27023
44	-3.26331	-2.82167	-2.12736	-3.31368	1.07608	-6.90776	-2.56802	-2.34399
45	-3.5182	-4.8531	-3.86706	-3.86706	-0.480225	-6.90776	-2.74296	-6.90776
46	-4.00775	-6.90776	-5.2108	-6.90776	-4.57002	-6.90776	-6.90776	-3.70101

## Sheet: Residue Polarity Correlation
Residue in RjEUGO	Correlation of activity data with residue properties
V 436	-0.0967398	-0.213696	-0.114979	-0.102225	-0.426503	-0.0200542	-0.117168	-0.312072	-0.328034	-0.138083	0.510785	0.298352	0.0774633	0	0.0307144	-0.526284	0.640419	0.680727	0.697699	-0.562142	0.0400414	-0.0763742	-0.373028	0.0780811	-0.138623	-0.350109	0.296766	-0.371718	0.168758	0.198107	-0.209251	-0.241309	-0.304689	0.603822	0.252785	-0.271489	0.596316	0.599291	0.208524	0.98966	-0.672045	0.456166	0.163838	0.0673855	-0.371578
Y 471	0	0	0	0	0	0	0	0	0	0	0	0	0	0	0	0	0	0	0	0	0	0	0	0	0	0	0	0	0	0	0	0	0	0	0	0	0	0	0	0	0	0	0	0	0
R 472	0	0	0	0	0	0	0	0	0	0	0	0	0	0	0	0	0	0	0	0	0	0	0	0	0	0	0	0	0	0	0	0	0	0	0	0	0	0	0	0	0	0	0	0	0
Y 91	0	0	0	0	0	0	0	0	0	0	0	0	0	0	0	0	0	0	0	0	0	0	0	0	0	0	0	0	0	0	0	0	0	0	0	0	0	0	0	0	0	0	0	0	0
H 390	0	0	0	0	0	0	0	0	0	0	0	0	0	0	0	0	0	0	0	0	0	0	0	0	0	0	0	0	0	0	0	0	0	0	0	0	0	0	0	0	0	0	0	0	0
G 392	-0.635554	0.211137	-0.567407	-0.913691	0.391313	-0.192797	0.290619	0.32903	0.204977	-0.620888	0.0425558	-0.32924	-0.599758	0	-0.0179804	-0.38634	0.0733103	-0.220841	0.374734	0.161758	-0.133092	-0.817878	-0.828359	-0.471951	0.411009	0.0350899	-0.0179195	0.565804	-0.0701061	0.484596	0.668677	0.126683	0.530397	0.11366	-0.0231382	-0.305327	0.147144	-0.181426	-0.480445	-0.0560669	-0.194558	-0.0236132	0.684585	0.617897	-0.54323
L 438	-0.00728811	0.176144	0.0106217	-0.537729	-0.16055	0.183858	-0.346355	-0.046115	-0.223882	-0.871263	-0.586592	-0.222242	-0.321521	0	-0.426043	-0.486122	-0.291992	-0.525731	0.322856	0.201713	-0.193337	-0.351276	-0.697657	-0.440083	-0.0225309	-0.350109	-0.285564	0.536827	-0.00162739	0.318072	0.842221	-0.241309	0.183107	-0.49276	-0.368727	0.359273	-0.290003	-0.330933	-0.620082	-0.221052	-0.239127	-0.376297	0.227992	0.502378	-0.371578
M 282	0.225572	0.515636	0.379714	0.156537	-0.117415	0.488338	-0.361127	-0.173181	-0.285359	0.164755	0.310899	0.763066	0.712489	0	-0.173092	-0.261836	0.370869	0.651503	0.205121	-0.911862	0.16087	0.0101836	0.0536741	-0.187846	-0.32248	-0.714773	-0.106978	-0.722251	-0.292833	-0.405537	-0.406576	-0.554636	-0.591729	0.201821	-0.238431	-0.10581	0.0182051	0.169597	0.313708	0.665201	-0.712626	-0.0908947	0.0902986	0.120337	-0.407558
L 381	-0.356001	-0.141435	-0.450391	0.230567	0.366524	-0.268472	0.578147	0.364441	0.347996	0.47264	0.892124	0.138316	0.169601	0	0.764172	0.0916719	0.357346	0.452475	-0.000123192	-0.0974737	-0.221068	0.0660268	0.127092	0.249978	-0.0618434	0.299725	0.551027	-0.100861	0.276335	-0.104901	-0.543063	0.234344	-0.201742	0.763971	0.371901	-0.837142	0.457629	0.515064	0.808891	0.383277	-0.131323	0.368314	0.157698	-0.400952	-0.138409
Q 425	0	0	0	0	0	0	0	0	0	0	0	0	0	0	0	0	0	0	0	0	0	0	0	0	0	0	0	0	0	0	0	0	0	0	0	0	0	0	0	0	0	0	0	0	0
T 169	0	0	0	0	0	0	0	0	0	0	0	0	0	0	0	0	0	0	0	0	0	0	0	0	0	0	0	0	0	0	0	0	0	0	0	0	0	0	0	0	0	0	0	0	0
D 151	0	0	0	0	0	0	0	0	0	0	0	0	0	0	0	0	0	0	0	0	0	0	0	0	0	0	0	0	0	0	0	0	0	0	0	0	0	0	0	0	0	0	0	0	0
R 278	0	0	0	0	0	0	0	0	0	0	0	0	0	0	0	0	0	0	0	0	0	0	0	0	0	0	0	0	0	0	0	0	0	0	0	0	0	0	0	0	0	0	0	0	0
E 378	-0.691579	-0.112834	-0.665317	-0.202593	0.621392	-0.528444	0.841708	0.405422	0.545823	0.587628	0.909888	-0.0827751	-0.235867	0	0.62516	0.286863	0.516949	0.52029	-0.0393106	-0.0694694	0.127324	-0.354918	0.108355	0.174407	0.489488	0.598594	0.436109	-0.13869	-0.0229844	0.10901	-0.497931	0.527378	0.331124	0.868369	0.563116	-0.856803	0.628082	0.325448	0.382215	0.274547	0.166784	0.574677	0.390902	-0.0914048	-0.0148642
G 165	0	0	0	0	0	0	0	0	0	0	0	0	0	0	0	0	0	0	0	0	0	0	0	0	0	0	0	0	0	0	0	0	0	0	0	0	0	0	0	0	0	0	0	0	0
V 166	0.120571	-0.309445	-0.388332	0.105043	0.179608	-0.533643	0.167997	0.805279	0.794306	-0.0922758	0.256191	-0.747865	0.0940201	0	0.354625	-0.266773	-0.591936	-0.525731	-0.282379	0.532705	-0.708887	0.164237	-0.0582283	0.626037	0.188121	0.461006	0.626416	0.293908	0.127794	-0.475255	0.413285	-0.241309	-0.0981945	0.2277	0.373168	-0.271489	0.266042	0.35777	0.140852	-0.127515	0.346751	-0.376297	0.339694	0.227197	0.309601
I 427	-0.147574	-0.515125	-0.621646	0.175453	0.217706	-0.780336	0.307222	0.548426	0.553298	-0.000560022	0.299543	-0.622959	-0.155004	0	0.33807	0.158534	-0.210771	-0.407632	-0.431341	0.689552	-0.467741	0.267823	-0.00749081	0.142025	-0.0521351	0.563821	0.26033	0.465115	0.210258	-0.0577302	0.155833	0.290069	-0.0965007	0.365462	0.710967	-0.414706	0.500677	0.0204976	0.499014	-0.165426	0.375629	-0.00205547	0.341302	-0.206875	0.433104
Compound	1	2	3	4	5	6	7	8	9	10	11	12	13	14	15	16	17	18	19	20	21	22	23	24	25	26	27	28	29	30	31	32	33	34	35	36	37	38	39	40	42	43	44	45	46
	Carvicol	Eugenol	4-Allyl-2,6-dimethoxyphenol	4-Hydroxybenzylalkohol	Vanillylalkohol	4-Hydroxy-3,5-dimethoxybenzyl alcohol	3,4-Dihydroxybenzylalkohol	3-Bromo-4-Hydroxybenzyl alcohol	4-(1-Hydroxyethyl)phenol	4-Aminobenzylalkohol	4-Methoxymethyl-phenol	Ethyl vanillyl ether	Butyl vanillyl ether	4-(Aminomethyl)phenol	4-(1-Aminoethyl)phenol	Vanillylamine	Tyrosol	4-(2-Methoxyethyl)phenol	Tyramin	4-(2-Bromoethyl)phenol	Hydroxytyrosol	3-Hydroxytyramine Hydrochloride	4-Hydroxy-3-methoxyphenethylamine hydrochloride	para-Cresol	4-Methylcatechol	2-Methoxy-4-Methylphenol	2-Amino-4-methyl-phenol	2-Chloro-p-cresol	2-Brom-4-methylphenol	p-Toluidine	p-Toluenethiol	4-Ethylphenol	4-Ethylcatechol	4-Ethylguaiacol	4-Ethylaniline	4-Ethylthiophenol	4-Propylphenol	4-Butylphenol	4-Isopropylphenol	4-sec-Butylphenol	4-Cyclopentylphenol	4-Cyclohexylphenol	5-Hydroxyindan	5,6,7,8-Tetrahydro-2-naphtol	4-Hydroxybenzyl Cyanide

## Sheet: Residue Size Correlation
Residue in RjEUGO
V 436	-0.0967398	-0.213696	-0.114979	-0.102225	-0.426503	-0.0200542	-0.117168	-0.312072	-0.328034	-0.138083	0.510785	0.298352	0.0774633	0	0.0307144	-0.526284	0.640419	0.680727	0.697699	-0.562142	0.0400414	-0.0763742	-0.373028	0.0780811	-0.138623	-0.350109	0.296766	-0.371718	0.168758	0.198107	-0.209251	-0.241309	-0.304689	0.603822	0.252785	-0.271489	0.596316	0.599291	0.208524	0.98966	-0.672045	0.456166	0.163838	0.0673855	-0.371578
Y 471	0	0	0	0	0	0	0	0	0	0	0	0	0	0	0	0	0	0	0	0	0	0	0	0	0	0	0	0	0	0	0	0	0	0	0	0	0	0	0	0	0	0	0	0	0
R 472	0	0	0	0	0	0	0	0	0	0	0	0	0	0	0	0	0	0	0	0	0	0	0	0	0	0	0	0	0	0	0	0	0	0	0	0	0	0	0	0	0	0	0	0	0
Y 91	0	0	0	0	0	0	0	0	0	0	0	0	0	0	0	0	0	0	0	0	0	0	0	0	0	0	0	0	0	0	0	0	0	0	0	0	0	0	0	0	0	0	0	0	0
H 390	0	0	0	0	0	0	0	0	0	0	0	0	0	0	0	0	0	0	0	0	0	0	0	0	0	0	0	0	0	0	0	0	0	0	0	0	0	0	0	0	0	0	0	0	0
G 392	-0.90362	-0.2373	-0.912007	-0.586751	0.585938	-0.670981	0.88723	0.433286	0.534477	0.157952	0.787388	-0.367521	-0.633806	0	0.569571	0.0423029	0.490605	0.300412	0.218061	0.162178	0.0112192	-0.620505	-0.33508	0.0470767	0.626144	0.649869	0.460636	0.24318	0.094286	0.455395	-0.0749628	0.600811	0.58816	0.839747	0.594786	-0.849672	0.714436	0.294166	0.0815059	0.235185	0.127898	0.606996	0.588883	0.134869	-0.176166
L 438	-0.00728811	0.176144	0.0106217	-0.537729	-0.16055	0.183858	-0.346355	-0.046115	-0.223882	-0.871263	-0.586592	-0.222242	-0.321521	0	-0.426043	-0.486122	-0.291992	-0.525731	0.322856	0.201713	-0.193337	-0.351276	-0.697657	-0.440083	-0.0225309	-0.350109	-0.285564	0.536827	-0.00162739	0.318072	0.842221	-0.241309	0.183107	-0.49276	-0.368727	0.359273	-0.290003	-0.330933	-0.620082	-0.221052	-0.239127	-0.376297	0.227992	0.502378	-0.371578
M 282	-0.901303	0.135595	-0.816011	-0.81114	0.650519	-0.425778	0.704853	0.467031	0.447625	-0.0889538	0.677956	-0.194622	-0.517248	0	0.364379	-0.175857	0.467484	0.281362	0.328244	-0.0633502	0.000889725	-0.85033	-0.578397	-0.265141	0.576227	0.300385	0.269222	0.23414	-0.0913309	0.402674	0.131805	0.350483	0.524569	0.698858	0.327618	-0.804862	0.550057	0.126335	-0.0729803	0.272068	-0.168133	0.364753	0.789125	0.430059	-0.493567
L 381	0.538151	-0.0254994	0.654315	0.376492	-0.32944	0.152749	-0.395206	-0.4793	-0.21729	0.46298	-0.540143	0.0917432	0.178002	0	-0.564812	0.513675	-0.140135	0.0310795	-0.431341	-0.124927	0.586541	0.371507	0.743836	0.217167	0.121908	0.0230718	-0.436206	-0.567808	-0.407987	-0.269427	-0.319636	-0.025304	0.0547055	-0.475342	-0.0591742	0.762365	-0.291642	-0.322187	-0.371839	-0.27344	0.514535	-0.0437333	-0.538801	-0.0763398	0.702084
Q 425	-0.00728811	0.176144	0.0106217	-0.537729	-0.16055	0.183858	-0.346355	-0.046115	-0.223882	-0.871263	-0.586592	-0.222242	-0.321521	0	-0.426043	-0.486122	-0.291992	-0.525731	0.322856	0.201713	-0.193337	-0.351276	-0.697657	-0.440083	-0.0225309	-0.350109	-0.285564	0.536827	-0.00162739	0.318072	0.842221	-0.241309	0.183107	-0.49276	-0.368727	0.359273	-0.290003	-0.330933	-0.620082	-0.221052	-0.239127	-0.376297	0.227992	0.502378	-0.371578
T 169	0	0	0	0	0	0	0	0	0	0	0	0	0	0	0	0	0	0	0	0	0	0	0	0	0	0	0	0	0	0	0	0	0	0	0	0	0	0	0	0	0	0	0	0	0
D 151	-0.930019	0.0321646	-0.876417	-0.827873	0.662346	-0.514196	0.763527	0.492948	0.49587	-0.119725	0.605334	-0.340882	-0.64804	0	0.392045	-0.121494	0.386726	0.148784	0.282379	0.116523	-0.0306662	-0.837693	-0.578967	-0.223749	0.629537	0.435356	0.285564	0.371718	-0.0323454	0.475255	0.209251	0.453195	0.631558	0.647262	0.368727	-0.770265	0.537022	0.0909092	-0.133231	0.136965	-0.0255197	0.376297	0.75784	0.399064	-0.405166
R 278	0	0	0	0	0	0	0	0	0	0	0	0	0	0	0	0	0	0	0	0	0	0	0	0	0	0	0	0	0	0	0	0	0	0	0	0	0	0	0	0	0	0	0	0	0
E 378	0.8939	0.0456722	0.849994	0.564404	-0.70879	0.576037	-0.887291	-0.495565	-0.575788	-0.263886	-0.839307	0.232037	0.485084	0	-0.563667	-0.0944795	-0.500166	-0.372431	-0.131796	-0.0245637	-0.0546039	0.655063	0.254679	0.0241995	-0.617046	-0.57238	-0.399789	-0.124801	0.0304909	-0.319923	0.164886	-0.542213	-0.529455	-0.838893	-0.516218	0.899415	-0.644273	-0.231785	-0.141488	-0.228365	-0.0795065	-0.526816	-0.63172	-0.166179	0.229019
G 165	0	0	0	0	0	0	0	0	0	0	0	0	0	0	0	0	0	0	0	0	0	0	0	0	0	0	0	0	0	0	0	0	0	0	0	0	0	0	0	0	0	0	0	0	0
V 166	0.120571	-0.309445	-0.388332	0.105043	0.179608	-0.533643	0.167997	0.805279	0.794306	-0.0922758	0.256191	-0.747865	0.0940201	0	0.354625	-0.266773	-0.591936	-0.525731	-0.282379	0.532705	-0.708887	0.164237	-0.0582283	0.626037	0.188121	0.461006	0.626416	0.293908	0.127794	-0.475255	0.413285	-0.241309	-0.0981945	0.2277	0.373168	-0.271489	0.266042	0.35777	0.140852	-0.127515	0.346751	-0.376297	0.339694	0.227197	0.309601
I 427	-0.147574	-0.515125	-0.621646	0.175453	0.217706	-0.780336	0.307222	0.548426	0.553298	-0.000560022	0.299543	-0.622959	-0.155004	0	0.33807	0.158534	-0.210771	-0.407632	-0.431341	0.689552	-0.467741	0.267823	-0.00749081	0.142025	-0.0521351	0.563821	0.26033	0.465115	0.210258	-0.0577302	0.155833	0.290069	-0.0965007	0.365462	0.710967	-0.414706	0.500677	0.0204976	0.499014	-0.165426	0.375629	-0.00205547	0.341302	-0.206875	0.433104
Compound	1	2	3	4	5	6	7	8	9	10	11	12	13	14	15	16	17	18	19	20	21	22	23	24	25	26	27	28	29	30	31	32	33	34	35	36	37	38	39	40	42	43	44	45	46
	Carvicol	Eugenol	4-Allyl-2,6-dimethoxyphenol	4-Hydroxybenzylalkohol	Vanillylalkohol	4-Hydroxy-3,5-dimethoxybenzyl alcohol	3,4-Dihydroxybenzylalkohol	3-Bromo-4-Hydroxybenzyl alcohol	4-(1-Hydroxyethyl)phenol	4-Aminobenzylalkohol	4-Methoxymethyl-phenol	Ethyl vanillyl ether	Butyl vanillyl ether	4-(Aminomethyl)phenol	4-(1-Aminoethyl)phenol	Vanillylamine	Tyrosol	4-(2-Methoxyethyl)phenol	Tyramin	4-(2-Bromoethyl)phenol	Hydroxytyrosol	3-Hydroxytyramine Hydrochloride	4-Hydroxy-3-methoxyphenethylamine hydrochloride	para-Cresol	4-Methylcatechol	2-Methoxy-4-Methylphenol	2-Amino-4-methyl-phenol	2-Chloro-p-cresol	2-Brom-4-methylphenol	p-Toluidine	p-Toluenethiol	4-Ethylphenol	4-Ethylcatechol	4-Ethylguaiacol	4-Ethylaniline	4-Ethylthiophenol	4-Propylphenol	4-Butylphenol	4-Isopropylphenol	4-sec-Butylphenol	4-Cyclopentylphenol	4-Cyclohexylphenol	5-Hydroxyindan	5,6,7,8-Tetrahydro-2-naphtol	4-Hydroxybenzyl Cyanide
