# Supplementary material for: Substrate scope expansion of 4-phenol oxidases by rational enzyme selection and sequence-function relations
Source: Commun Chem. 2024 Jun 3;7:123. doi: 10.1038/s42004-024-01207-1 (PMC11148156; doi:10.1038/s42004-024-01207-1)
Supplement: Supplementary file 6 — Supplementary Data 3 [file 42004_2024_1207_MOESM6_ESM.zip]

Archive with 806 entries (803 files):
- Supplementary Data 3/
- Supplementary Data 3/CorrelationPatternScript_p-value_correction_AutoPlot.R
- Supplementary Data 3/hydrophobicity _correlation_matrix_raw.txt
- Supplementary Data 3/hydrophobicity _matrix.txt
- Supplementary Data 3/input/
- Supplementary Data 3/input/AAproperties.txt
- Supplementary Data 3/input/AD.txt
- Supplementary Data 3/input/Aln.fasta
- Supplementary Data 3/input/SelectedAA.txt
- Supplementary Data 3/input/SelectedAAproperties.txt
- Supplementary Data 3/plots/
- Supplementary Data 3/plots/hydrophobicity - 166 - 1 .png
- Supplementary Data 3/plots/hydrophobicity - 166 - 10 .png
- Supplementary Data 3/plots/hydrophobicity - 166 - 11 .png
- Supplementary Data 3/plots/hydrophobicity - 166 - 12 .png
- Supplementary Data 3/plots/hydrophobicity - 166 - 13 .png
- Supplementary Data 3/plots/hydrophobicity - 166 - 15 .png
- Supplementary Data 3/plots/hydrophobicity - 166 - 16 .png
- Supplementary Data 3/plots/hydrophobicity - 166 - 17 .png
- Supplementary Data 3/plots/hydrophobicity - 166 - 18 .png
- Supplementary Data 3/plots/hydrophobicity - 166 - 19 .png
- Supplementary Data 3/plots/hydrophobicity - 166 - 2 .png
- Supplementary Data 3/plots/hydrophobicity - 166 - 20 .png
- Supplementary Data 3/plots/hydrophobicity - 166 - 21 .png
- Supplementary Data 3/plots/hydrophobicity - 166 - 22 .png
- Supplementary Data 3/plots/hydrophobicity - 166 - 23 .png
- Supplementary Data 3/plots/hydrophobicity - 166 - 24 .png
- Supplementary Data 3/plots/hydrophobicity - 166 - 25 .png
- Supplementary Data 3/plots/hydrophobicity - 166 - 26 .png
- Supplementary Data 3/plots/hydrophobicity - 166 - 27 .png
- Supplementary Data 3/plots/hydrophobicity - 166 - 28 .png
- Supplementary Data 3/plots/hydrophobicity - 166 - 29 .png
- Supplementary Data 3/plots/hydrophobicity - 166 - 3 .png
- Supplementary Data 3/plots/hydrophobicity - 166 - 30 .png
- Supplementary Data 3/plots/hydrophobicity - 166 - 31 .png
- Supplementary Data 3/plots/hydrophobicity - 166 - 32 .png
- Supplementary Data 3/plots/hydrophobicity - 166 - 33 .png
- Supplementary Data 3/plots/hydrophobicity - 166 - 34 .png
- Supplementary Data 3/plots/hydrophobicity - 166 - 35 .png
- Supplementary Data 3/plots/hydrophobicity - 166 - 36 .png
- Supplementary Data 3/plots/hydrophobicity - 166 - 37 .png
- Supplementary Data 3/plots/hydrophobicity - 166 - 38 .png
- Supplementary Data 3/plots/hydrophobicity - 166 - 39 .png
- Supplementary Data 3/plots/hydrophobicity - 166 - 4 .png
- Supplementary Data 3/plots/hydrophobicity - 166 - 40 .png
- Supplementary Data 3/plots/hydrophobicity - 166 - 42 .png
- Supplementary Data 3/plots/hydrophobicity - 166 - 43 .png
- Supplementary Data 3/plots/hydrophobicity - 166 - 44 .png
- Supplementary Data 3/plots/hydrophobicity - 166 - 45 .png
- Supplementary Data 3/plots/hydrophobicity - 166 - 46 .png
- Supplementary Data 3/plots/hydrophobicity - 166 - 5 .png
- Supplementary Data 3/plots/hydrophobicity - 166 - 6 .png
- Supplementary Data 3/plots/hydrophobicity - 166 - 7 .png
- Supplementary Data 3/plots/hydrophobicity - 166 - 8 .png
- Supplementary Data 3/plots/hydrophobicity - 166 - 9 .png
- Supplementary Data 3/plots/hydrophobicity - 282 - 1 .png
- Supplementary Data 3/plots/hydrophobicity - 282 - 10 .png
- Supplementary Data 3/plots/hydrophobicity - 282 - 11 .png
- Supplementary Data 3/plots/hydrophobicity - 282 - 12 .png
- Supplementary Data 3/plots/hydrophobicity - 282 - 13 .png
- Supplementary Data 3/plots/hydrophobicity - 282 - 15 .png
- Supplementary Data 3/plots/hydrophobicity - 282 - 16 .png
- Supplementary Data 3/plots/hydrophobicity - 282 - 17 .png
- Supplementary Data 3/plots/hydrophobicity - 282 - 18 .png
- Supplementary Data 3/plots/hydrophobicity - 282 - 19 .png
- Supplementary Data 3/plots/hydrophobicity - 282 - 2 .png
- Supplementary Data 3/plots/hydrophobicity - 282 - 20 .png
- Supplementary Data 3/plots/hydrophobicity - 282 - 21 .png
- Supplementary Data 3/plots/hydrophobicity - 282 - 22 .png
- Supplementary Data 3/plots/hydrophobicity - 282 - 23 .png
- Supplementary Data 3/plots/hydrophobicity - 282 - 24 .png
- Supplementary Data 3/plots/hydrophobicity - 282 - 25 .png
- Supplementary Data 3/plots/hydrophobicity - 282 - 26 .png
- Supplementary Data 3/plots/hydrophobicity - 282 - 27 .png
- Supplementary Data 3/plots/hydrophobicity - 282 - 28 .png
- Supplementary Data 3/plots/hydrophobicity - 282 - 29 .png
- Supplementary Data 3/plots/hydrophobicity - 282 - 3 .png
- Supplementary Data 3/plots/hydrophobicity - 282 - 30 .png
- Supplementary Data 3/plots/hydrophobicity - 282 - 31 .png
- Supplementary Data 3/plots/hydrophobicity - 282 - 32 .png
- Supplementary Data 3/plots/hydrophobicity - 282 - 33 .png
- Supplementary Data 3/plots/hydrophobicity - 282 - 34 .png
- Supplementary Data 3/plots/hydrophobicity - 282 - 35 .png
- Supplementary Data 3/plots/hydrophobicity - 282 - 36 .png
- Supplementary Data 3/plots/hydrophobicity - 282 - 37 .png
- Supplementary Data 3/plots/hydrophobicity - 282 - 38 .png
- Supplementary Data 3/plots/hydrophobicity - 282 - 39 .png
- Supplementary Data 3/plots/hydrophobicity - 282 - 4 .png
- Supplementary Data 3/plots/hydrophobicity - 282 - 40 .png
- Supplementary Data 3/plots/hydrophobicity - 282 - 42 .png
- Supplementary Data 3/plots/hydrophobicity - 282 - 43 .png
- Supplementary Data 3/plots/hydrophobicity - 282 - 44 .png
- Supplementary Data 3/plots/hydrophobicity - 282 - 45 .png
- Supplementary Data 3/plots/hydrophobicity - 282 - 46 .png
- Supplementary Data 3/plots/hydrophobicity - 282 - 5 .png
- Supplementary Data 3/plots/hydrophobicity - 282 - 6 .png
- Supplementary Data 3/plots/hydrophobicity - 282 - 7 .png
- Supplementary Data 3/plots/hydrophobicity - 282 - 8 .png
- Supplementary Data 3/plots/hydrophobicity - 282 - 9 .png
- Supplementary Data 3/plots/hydrophobicity - 378 - 1 .png
- Supplementary Data 3/plots/hydrophobicity - 378 - 10 .png
- Supplementary Data 3/plots/hydrophobicity - 378 - 11 .png
- Supplementary Data 3/plots/hydrophobicity - 378 - 12 .png
- Supplementary Data 3/plots/hydrophobicity - 378 - 13 .png
- Supplementary Data 3/plots/hydrophobicity - 378 - 15 .png
- Supplementary Data 3/plots/hydrophobicity - 378 - 16 .png
- Supplementary Data 3/plots/hydrophobicity - 378 - 17 .png
- Supplementary Data 3/plots/hydrophobicity - 378 - 18 .png
- Supplementary Data 3/plots/hydrophobicity - 378 - 19 .png
- Supplementary Data 3/plots/hydrophobicity - 378 - 2 .png
- Supplementary Data 3/plots/hydrophobicity - 378 - 20 .png
- Supplementary Data 3/plots/hydrophobicity - 378 - 21 .png
- Supplementary Data 3/plots/hydrophobicity - 378 - 22 .png
- Supplementary Data 3/plots/hydrophobicity - 378 - 23 .png
- Supplementary Data 3/plots/hydrophobicity - 378 - 24 .png
- Supplementary Data 3/plots/hydrophobicity - 378 - 25 .png
- Supplementary Data 3/plots/hydrophobicity - 378 - 26 .png
- Supplementary Data 3/plots/hydrophobicity - 378 - 27 .png
- Supplementary Data 3/plots/hydrophobicity - 378 - 28 .png
- Supplementary Data 3/plots/hydrophobicity - 378 - 29 .png
- Supplementary Data 3/plots/hydrophobicity - 378 - 3 .png
- Supplementary Data 3/plots/hydrophobicity - 378 - 30 .png
- Supplementary Data 3/plots/hydrophobicity - 378 - 31 .png
- Supplementary Data 3/plots/hydrophobicity - 378 - 32 .png
- Supplementary Data 3/plots/hydrophobicity - 378 - 33 .png
- Supplementary Data 3/plots/hydrophobicity - 378 - 34 .png
- Supplementary Data 3/plots/hydrophobicity - 378 - 35 .png
- Supplementary Data 3/plots/hydrophobicity - 378 - 36 .png
- Supplementary Data 3/plots/hydrophobicity - 378 - 37 .png
- Supplementary Data 3/plots/hydrophobicity - 378 - 38 .png
- Supplementary Data 3/plots/hydrophobicity - 378 - 39 .png
- Supplementary Data 3/plots/hydrophobicity - 378 - 4 .png
- Supplementary Data 3/plots/hydrophobicity - 378 - 40 .png
- Supplementary Data 3/plots/hydrophobicity - 378 - 42 .png
- Supplementary Data 3/plots/hydrophobicity - 378 - 43 .png
- Supplementary Data 3/plots/hydrophobicity - 378 - 44 .png
- Supplementary Data 3/plots/hydrophobicity - 378 - 45 .png
- Supplementary Data 3/plots/hydrophobicity - 378 - 46 .png
- Supplementary Data 3/plots/hydrophobicity - 378 - 5 .png
- Supplementary Data 3/plots/hydrophobicity - 378 - 6 .png
- Supplementary Data 3/plots/hydrophobicity - 378 - 7 .png
- Supplementary Data 3/plots/hydrophobicity - 378 - 8 .png
- Supplementary Data 3/plots/hydrophobicity - 378 - 9 .png
- Supplementary Data 3/plots/hydrophobicity - 381 - 1 .png
- Supplementary Data 3/plots/hydrophobicity - 381 - 10 .png
- Supplementary Data 3/plots/hydrophobicity - 381 - 11 .png
- Supplementary Data 3/plots/hydrophobicity - 381 - 12 .png
- Supplementary Data 3/plots/hydrophobicity - 381 - 13 .png
- Supplementary Data 3/plots/hydrophobicity - 381 - 15 .png
- Supplementary Data 3/plots/hydrophobicity - 381 - 16 .png
- Supplementary Data 3/plots/hydrophobicity - 381 - 17 .png
- Supplementary Data 3/plots/hydrophobicity - 381 - 18 .png
- Supplementary Data 3/plots/hydrophobicity - 381 - 19 .png
- Supplementary Data 3/plots/hydrophobicity - 381 - 2 .png
- Supplementary Data 3/plots/hydrophobicity - 381 - 20 .png
- Supplementary Data 3/plots/hydrophobicity - 381 - 21 .png
- Supplementary Data 3/plots/hydrophobicity - 381 - 22 .png
- Supplementary Data 3/plots/hydrophobicity - 381 - 23 .png
- Supplementary Data 3/plots/hydrophobicity - 381 - 24 .png
- Supplementary Data 3/plots/hydrophobicity - 381 - 25 .png
- Supplementary Data 3/plots/hydrophobicity - 381 - 26 .png
- Supplementary Data 3/plots/hydrophobicity - 381 - 27 .png
- Supplementary Data 3/plots/hydrophobicity - 381 - 28 .png
- Supplementary Data 3/plots/hydrophobicity - 381 - 29 .png
- Supplementary Data 3/plots/hydrophobicity - 381 - 3 .png
- Supplementary Data 3/plots/hydrophobicity - 381 - 30 .png
- Supplementary Data 3/plots/hydrophobicity - 381 - 31 .png
- Supplementary Data 3/plots/hydrophobicity - 381 - 32 .png
- Supplementary Data 3/plots/hydrophobicity - 381 - 33 .png
- Supplementary Data 3/plots/hydrophobicity - 381 - 34 .png
- Supplementary Data 3/plots/hydrophobicity - 381 - 35 .png
- Supplementary Data 3/plots/hydrophobicity - 381 - 36 .png
- Supplementary Data 3/plots/hydrophobicity - 381 - 37 .png
- Supplementary Data 3/plots/hydrophobicity - 381 - 38 .png
- Supplementary Data 3/plots/hydrophobicity - 381 - 39 .png
- Supplementary Data 3/plots/hydrophobicity - 381 - 4 .png
- Supplementary Data 3/plots/hydrophobicity - 381 - 40 .png
- Supplementary Data 3/plots/hydrophobicity - 381 - 42 .png
- Supplementary Data 3/plots/hydrophobicity - 381 - 43 .png
- Supplementary Data 3/plots/hydrophobicity - 381 - 44 .png
- Supplementary Data 3/plots/hydrophobicity - 381 - 45 .png
- Supplementary Data 3/plots/hydrophobicity - 381 - 46 .png
- Supplementary Data 3/plots/hydrophobicity - 381 - 5 .png
- Supplementary Data 3/plots/hydrophobicity - 381 - 6 .png
- Supplementary Data 3/plots/hydrophobicity - 381 - 7 .png
- Supplementary Data 3/plots/hydrophobicity - 381 - 8 .png
- Supplementary Data 3/plots/hydrophobicity - 381 - 9 .png
- Supplementary Data 3/plots/hydrophobicity - 392 - 1 .png
- Supplementary Data 3/plots/hydrophobicity - 392 - 10 .png
- Supplementary Data 3/plots/hydrophobicity - 392 - 11 .png
- Supplementary Data 3/plots/hydrophobicity - 392 - 12 .png
- Supplementary Data 3/plots/hydrophobicity - 392 - 13 .png
- Supplementary Data 3/plots/hydrophobicity - 392 - 15 .png
- Supplementary Data 3/plots/hydrophobicity - 392 - 16 .png
- Supplementary Data 3/plots/hydrophobicity - 392 - 17 .png
- Supplementary Data 3/plots/hydrophobicity - 392 - 18 .png
- Supplementary Data 3/plots/hydrophobicity - 392 - 19 .png
- Supplementary Data 3/plots/hydrophobicity - 392 - 2 .png
- Supplementary Data 3/plots/hydrophobicity - 392 - 20 .png
- Supplementary Data 3/plots/hydrophobicity - 392 - 21 .png
- Supplementary Data 3/plots/hydrophobicity - 392 - 22 .png
- Supplementary Data 3/plots/hydrophobicity - 392 - 23 .png
- Supplementary Data 3/plots/hydrophobicity - 392 - 24 .png
- Supplementary Data 3/plots/hydrophobicity - 392 - 25 .png
- Supplementary Data 3/plots/hydrophobicity - 392 - 26 .png
- Supplementary Data 3/plots/hydrophobicity - 392 - 27 .png
- Supplementary Data 3/plots/hydrophobicity - 392 - 28 .png
- Supplementary Data 3/plots/hydrophobicity - 392 - 29 .png
- Supplementary Data 3/plots/hydrophobicity - 392 - 3 .png
- Supplementary Data 3/plots/hydrophobicity - 392 - 30 .png
- Supplementary Data 3/plots/hydrophobicity - 392 - 31 .png
- Supplementary Data 3/plots/hydrophobicity - 392 - 32 .png
- Supplementary Data 3/plots/hydrophobicity - 392 - 33 .png
- Supplementary Data 3/plots/hydrophobicity - 392 - 34 .png
- Supplementary Data 3/plots/hydrophobicity - 392 - 35 .png
- Supplementary Data 3/plots/hydrophobicity - 392 - 36 .png
- Supplementary Data 3/plots/hydrophobicity - 392 - 37 .png
- Supplementary Data 3/plots/hydrophobicity - 392 - 38 .png
- Supplementary Data 3/plots/hydrophobicity - 392 - 39 .png
- Supplementary Data 3/plots/hydrophobicity - 392 - 4 .png
- Supplementary Data 3/plots/hydrophobicity - 392 - 40 .png
- Supplementary Data 3/plots/hydrophobicity - 392 - 42 .png
- Supplementary Data 3/plots/hydrophobicity - 392 - 43 .png
- Supplementary Data 3/plots/hydrophobicity - 392 - 44 .png
- Supplementary Data 3/plots/hydrophobicity - 392 - 45 .png
- Supplementary Data 3/plots/hydrophobicity - 392 - 46 .png
- Supplementary Data 3/plots/hydrophobicity - 392 - 5 .png
- Supplementary Data 3/plots/hydrophobicity - 392 - 6 .png
- Supplementary Data 3/plots/hydrophobicity - 392 - 7 .png
- Supplementary Data 3/plots/hydrophobicity - 392 - 8 .png
- Supplementary Data 3/plots/hydrophobicity - 392 - 9 .png
- Supplementary Data 3/plots/hydrophobicity - 427 - 1 .png
- Supplementary Data 3/plots/hydrophobicity - 427 - 10 .png
- Supplementary Data 3/plots/hydrophobicity - 427 - 11 .png
- Supplementary Data 3/plots/hydrophobicity - 427 - 12 .png
- Supplementary Data 3/plots/hydrophobicity - 427 - 13 .png
- Supplementary Data 3/plots/hydrophobicity - 427 - 15 .png
- Supplementary Data 3/plots/hydrophobicity - 427 - 16 .png
- Supplementary Data 3/plots/hydrophobicity - 427 - 17 .png
- Supplementary Data 3/plots/hydrophobicity - 427 - 18 .png
- Supplementary Data 3/plots/hydrophobicity - 427 - 19 .png
- Supplementary Data 3/plots/hydrophobicity - 427 - 2 .png
- Supplementary Data 3/plots/hydrophobicity - 427 - 20 .png
- Supplementary Data 3/plots/hydrophobicity - 427 - 21 .png
- Supplementary Data 3/plots/hydrophobicity - 427 - 22 .png
- Supplementary Data 3/plots/hydrophobicity - 427 - 23 .png
- Supplementary Data 3/plots/hydrophobicity - 427 - 24 .png
- Supplementary Data 3/plots/hydrophobicity - 427 - 25 .png
- Supplementary Data 3/plots/hydrophobicity - 427 - 26 .png
- Supplementary Data 3/plots/hydrophobicity - 427 - 27 .png
- Supplementary Data 3/plots/hydrophobicity - 427 - 28 .png
- Supplementary Data 3/plots/hydrophobicity - 427 - 29 .png
- Supplementary Data 3/plots/hydrophobicity - 427 - 3 .png
- Supplementary Data 3/plots/hydrophobicity - 427 - 30 .png
- Supplementary Data 3/plots/hydrophobicity - 427 - 31 .png
- Supplementary Data 3/plots/hydrophobicity - 427 - 32 .png
- Supplementary Data 3/plots/hydrophobicity - 427 - 33 .png
- Supplementary Data 3/plots/hydrophobicity - 427 - 34 .png
- Supplementary Data 3/plots/hydrophobicity - 427 - 35 .png
- Supplementary Data 3/plots/hydrophobicity - 427 - 36 .png
- Supplementary Data 3/plots/hydrophobicity - 427 - 37 .png
- Supplementary Data 3/plots/hydrophobicity - 427 - 38 .png
- Supplementary Data 3/plots/hydrophobicity - 427 - 39 .png
- Supplementary Data 3/plots/hydrophobicity - 427 - 4 .png
- Supplementary Data 3/plots/hydrophobicity - 427 - 40 .png
- Supplementary Data 3/plots/hydrophobicity - 427 - 42 .png
- Supplementary Data 3/plots/hydrophobicity - 427 - 43 .png
- Supplementary Data 3/plots/hydrophobicity - 427 - 44 .png
- Supplementary Data 3/plots/hydrophobicity - 427 - 45 .png
- Supplementary Data 3/plots/hydrophobicity - 427 - 46 .png
- Supplementary Data 3/plots/hydrophobicity - 427 - 5 .png
- Supplementary Data 3/plots/hydrophobicity - 427 - 6 .png
- Supplementary Data 3/plots/hydrophobicity - 427 - 7 .png
- Supplementary Data 3/plots/hydrophobicity - 427 - 8 .png
- Supplementary Data 3/plots/hydrophobicity - 427 - 9 .png
- Supplementary Data 3/plots/hydrophobicity - 436 - 1 .png
- Supplementary Data 3/plots/hydrophobicity - 436 - 10 .png
- Supplementary Data 3/plots/hydrophobicity - 436 - 11 .png
- Supplementary Data 3/plots/hydrophobicity - 436 - 12 .png
- Supplementary Data 3/plots/hydrophobicity - 436 - 13 .png
- Supplementary Data 3/plots/hydrophobicity - 436 - 15 .png
- Supplementary Data 3/plots/hydrophobicity - 436 - 16 .png
- Supplementary Data 3/plots/hydrophobicity - 436 - 17 .png
- Supplementary Data 3/plots/hydrophobicity - 436 - 18 .png
- Supplementary Data 3/plots/hydrophobicity - 436 - 19 .png
- Supplementary Data 3/plots/hydrophobicity - 436 - 2 .png
- Supplementary Data 3/plots/hydrophobicity - 436 - 20 .png
- Supplementary Data 3/plots/hydrophobicity - 436 - 21 .png
- Supplementary Data 3/plots/hydrophobicity - 436 - 22 .png
- Supplementary Data 3/plots/hydrophobicity - 436 - 23 .png
- Supplementary Data 3/plots/hydrophobicity - 436 - 24 .png
- Supplementary Data 3/plots/hydrophobicity - 436 - 25 .png
- Supplementary Data 3/plots/hydrophobicity - 436 - 26 .png
- Supplementary Data 3/plots/hydrophobicity - 436 - 27 .png
- Supplementary Data 3/plots/hydrophobicity - 436 - 28 .png
- Supplementary Data 3/plots/hydrophobicity - 436 - 29 .png
- Supplementary Data 3/plots/hydrophobicity - 436 - 3 .png
- Supplementary Data 3/plots/hydrophobicity - 436 - 30 .png
- Supplementary Data 3/plots/hydrophobicity - 436 - 31 .png
- Supplementary Data 3/plots/hydrophobicity - 436 - 32 .png
[truncated: 506 more entries]
