# Supplementary material for: Substrate scope expansion of 4-phenol oxidases by rational enzyme selection and sequence-function relations
Source: Commun Chem. 2024 Jun 3;7:123. doi: 10.1038/s42004-024-01207-1 (PMC11148156; doi:10.1038/s42004-024-01207-1)
Supplement: Supplementary file 6 — Supplementary Data 3 [file 42004_2024_1207_MOESM6_ESM.zip › Supplementary Data 3/CorrelationPatternScript_p-value_correction_AutoPlot.R]

setwd('D:/User/Daniel/Uni/PhD/Paper/20221125_EUGO_Toolbox/SUBMISSION/3rd re re/Data/Additional_Data_03')

#------------------Packages------------------------------------
library(Biostrings)
library(ggpubr)

#------------------Required input files------------------------
#load activity data
ActivityData <- read.table("input/AD.txt", header = TRUE, sep = "\t")

#load alignment file
aln <- readAAStringSet("input/Aln.fasta")

#setting reference sequence ID for alignment positions
InputRef <- "ABG95085.1"

#load amino acids positions selected for calculation
selAA <- read.table("input/SelectedAA.txt", header = FALSE, sep = " ")

#load amino acid properties from file
AAP <- read.table('input/AAproperties.txt', sep = "\t", header = TRUE, row.names = 1)

#properties included in the calculation (header from AAP)
selProp <- read.table("input/SelectedAAproperties.txt", header = FALSE, sep = " ")

#setting threshold for p-value
pThreshold <- 1.00


#------------------Calculate amino acid matrix-----------------
#search position in alignment of reference sequence
ref <- ''
indx <- 1
while (grepl(InputRef, names(aln)[indx])==FALSE & indx <= length(grepl(InputRef, names(aln)))){
	indx <- indx + 1
	if (grepl(InputRef, names(aln))[indx]==TRUE){
		ref = aln[indx]
	}
}

# translate positions of displayed amino acids in matrix positions (with gaps)
SelCoor <- matrix(data = NA, nrow = length(rownames(selAA)), ncol = length(colnames(selAA)))
for (i in 1:length(selAA)){
	k <- 1
	j <- 1	
	while(k <= selAA[i]){
		if (as.matrix(aln[indx])[,j] != '-'){
			j <- j + 1
			k <- k + 1
		}else{
			j <- j + 1
		}
	}
	SelCoor[i] = j - 1
}

#write matrix with selected amino acids for each seqeunce
selM <- matrix(data = NA, nrow = length(as.matrix(aln)[,1]), ncol = length(SelCoor))
rownames(selM) <- rownames(as.matrix(aln))
colnames(selM) <- 1:length(SelCoor)

for (i in 1:length(SelCoor)){
	colnames(selM)[i] <- paste(as.matrix(aln)[indx,SelCoor[i]], selAA[i])
	for (j in 1:length(selM[,1])){
		selM[j,i] = as.matrix(aln)[j,SelCoor[i]]
	}
}
write.table(selM, file="selected_AA_matrix.txt", row.names=TRUE, col.names=FALSE)

#------------------Calculate property matrices-----------------
#Matrix for amino acid value
propM <- matrix(data = NA, nrow = length(rownames(selM)), ncol = length(colnames(selM)))
rownames(propM) <- rownames(selM)
colnames(propM) <- colnames(selM)

#Matrix for correlation
corrM <- matrix(data = NA, nrow = length(colnames(propM)), ncol = length(rownames(ActivityData)))
rownames(corrM) <- colnames(propM)
colnames(corrM) <- rownames(ActivityData)

#recusion for all properties in selProp
for (p in 1:length(colnames(selProp))){
#calculating properies
	prop <- selProp[,p]
	i <- 1
	j <- 1
	for (i in 1:length(rownames(selM))) {
		for (j in 1:length(colnames(selM))) {
			propM[i,j] <- AAP[selM[i,j],prop]
		}
	}
	write.table(propM, file=paste(prop,"_matrix.txt"), row.names=TRUE, col.names=FALSE)

#calculating correlations
	for(i in 1:length(rownames(corrM))){
		for(j in 1:length(colnames(corrM))){
			res <- cor.test(propM[,i], t(ActivityData[j,]), method = "pearson")
			if(!is.na(res$p.value)){
				if(res$p.value < pThreshold){
					corrM[i,j] <- res$estimate
					
					plotName <- paste("Correlation of pos.", selAA[,i], "with sub.", rownames(ActivityData[j,]))
					plotPath <- paste("plots/Cor/", prop, "-", selAA[,i], "-", rownames(ActivityData[j,]), ".png")
					
					tablePath <- paste("plots/Cor/txt", prop, "-", selAA[,i], "-", rownames(ActivityData[j,]))

				}else{
					corrM[i,j] <- 0
					
					plotName <- paste("Correlation of pos.", selAA[,i], "with sub.", rownames(ActivityData[j,]))
					plotPath <- paste("plots/NoCor/", prop, "-", selAA[,i], "-", rownames(ActivityData[j,]), ".png")
					
					tablePath <- paste("plots/NoCor/txt", prop, "-", selAA[,i], "-", rownames(ActivityData[j,]))
				}
			  
			  x <- propM[,i]
			  y <- t(ActivityData[j,])
			  colnames(y) <- "y"
			  df <- data.frame(x,y)
			  
			  png(file=plotPath)
			  plot(df, main=plotName, xlab=prop, ylab="ln(enzyme acticity)")
			  dev.off()
			  write.table(df, file=tablePath, row.names=TRUE, col.names=TRUE)
				
			}else{
				corrM[i,j] <- 0
			}
		}
	}
	corrM[is.na(corrM)] <- 0
	write.table(corrM, file=paste(prop,"_correlation_matrix_raw.txt"), row.names=TRUE, col.names=FALSE)	
}
