# Supplementary material for: Substrate scope expansion of 4-phenol oxidases by rational enzyme selection and sequence-function relations
Source: Commun Chem. 2024 Jun 3;7:123. doi: 10.1038/s42004-024-01207-1 (PMC11148156; doi:10.1038/s42004-024-01207-1)
Supplement: Supplementary file 6 — Supplementary Data 3 [file 42004_2024_1207_MOESM6_ESM.zip › Supplementary Data 3/hydrophobicity _correlation_matrix_raw.txt]

"V 436" -0.171341331502453 -0.213696378012702 -0.114979246293691 -0.102224542608408 -0.426503255241305 -0.150869489898114 -0.160220920783004 -0.312072327869368 -0.220218262899556 -0.496658418666981 0.0930289611287198 0.298352294158955 0.0774633268109243 0 0.0307144418331259 -0.526284206945614 0.43566638850149 0.319719593763669 -0.261595166720631 0.555206364882582 -0.166872858399821 -0.400410891085423 -0.35394037896819 -0.508760719930669 -0.13862332455755 0.433015313524085 -0.557673280655608 0.371284995114849 -0.185342253524695 -0.362083941853803 0.173980552925201 0.236935084265447 -0.304688918309538 0.436547243240482 -0.509737411361197 0.270678595818962 0.0592942998922926 -0.188065954500547 -0.212948215113715 0.987262140750226 -0.34478132259861 -0.304243763993182 -0.0400859526686369 -0.265789483836929 0.359865152522371
"Y 471" 0 0 0 0 0 0 0 0 0 0 0 0 0 0 0 0 0 0 0 0 0 0 0 0 0 0 0 0 0 0 0 0 0 0 0 0 0 0 0 0 0 0 0 0 0
"R 472" 0 0 0 0 0 0 0 0 0 0 0 0 0 0 0 0 0 0 0 0 0 0 0 0 0 0 0 0 0 0 0 0 0 0 0 0 0 0 0 0 0 0 0 0 0
"Y 91" 0 0 0 0 0 0 0 0 0 0 0 0 0 0 0 0 0 0 0 0 0 0 0 0 0 0 0 0 0 0 0 0 0 0 0 0 0 0 0 0 0 0 0 0 0
"H 390" 0 0 0 0 0 0 0 0 0 0 0 0 0 0 0 0 0 0 0 0 0 0 0 0 0 0 0 0 0 0 0 0 0 0 0 0 0 0 0 0 0 0 0 0 0
"G 392" 0.112200676660209 0.211136880873972 -0.567406996356717 -0.913690702634197 0.391313192660261 -0.147868897471202 0.0717405434916221 0.329030260017328 0.0488318769437773 0.508067739120004 0.909683958612271 -0.32923992874686 -0.599758273538323 0 -0.0179804385725193 -0.386339836101886 0.0587811902325962 0.666553606812561 -0.562106433508885 0.270235201963531 -0.119838098035798 0.353497368081104 0.543237910097198 0.444172318826138 0.411009486968085 0.776814515523874 0.0183002372707151 -0.34753001762281 0.0169788305677265 -0.448107307672251 -0.14446958814943 0.802629120661412 0.530397041684328 0.855807637967199 0.022783190135709 -0.246014334802157 0.791993999073537 0.684228942921222 0.567647265255829 0.0947644429376829 0.0330444404194715 0.0236319879511488 0.492959898172208 0.54846204529228 0.466782270162956
"L 438" 0.736022945834542 0.176143650995828 0.0106217310935757 -0.537729325518787 -0.160550347753489 -0.00352702934075197 -0.22313411073062 -0.046114966574722 -0.191289504800977 0.658456154667374 0.906552136911522 -0.222241509806677 -0.321521133293119 0 -0.426043035727763 -0.486121830406877 -0.449437607520864 0.530732520711569 -0.610546856443843 -0.170250956007715 -0.355094415459409 0.466867715075694 0.943200551903243 0.353857965436798 -0.0225309403678541 0.433015313524085 0.2916304480355 -0.200600441709913 -0.420478961222848 -0.258803396265421 -0.0656547119157678 0.236935084265447 0.183106982373325 0.544210515313326 0.363070262350492 -0.546028305262979 0.400676078884298 0.359512086384829 0.642171869541792 -0.0514087373074749 -0.218188936711386 0.376596605399847 0.00705439714181429 0.134804248797867 0.359865152522371
"M 282" -0.052962705103377 0.515635823776824 0.379714004429799 0.156537394463314 -0.117415464009686 0.087876903624303 -0.347948585165899 -0.173181479950544 -0.330112057473938 -0.300969921763406 -0.174459579168946 0.763065818825125 0.712489051601376 0 -0.173091594257383 -0.261835693775188 0.0173488050623936 -0.0381826570829008 0.131942970664877 0.651930229567522 -0.25723929960471 0.0440347690366642 -0.326716523576737 -0.231085072799082 -0.32247985526252 0.388001047021957 -0.0865654416828904 0.72140979325626 0.0699158809324292 0.283316122334663 0.338045642478912 -0.0160371310304548 -0.591729008267417 -0.0883473852239609 0.0341656455366948 0.36471530905328 0.052199239763072 -0.122760298385402 -0.469187039350152 0.586188870514754 0.415785615386275 0.208090918480908 -0.245450147517666 -0.526186968445164 0.430587814408135
"L 381" -0.799290503239995 -0.14143534513088 -0.450390767190095 0.230567162465568 0.366523830847126 -0.492237546431389 -0.121344663202083 0.364440786537025 -0.185681159275637 -0.778007472563956 -0.448451140256046 0.138315954234699 0.169601352019763 0 0.764171632443669 0.0916719047696468 0.671612190037648 -0.139236191542605 0.25773604754186 0.630148211985939 0.206020818589773 -0.65164380300112 -0.895496307868014 0.0997991324117189 -0.0618434211577422 0.0102337919283938 -0.562733746964982 -0.201461429567373 0.327548904792718 0.206604151673026 -0.119926886192481 0.299125508169778 -0.201741513935755 -0.0314400502659948 -0.276508089956833 0.907130993627515 0.153121292349233 -0.185059621297115 -0.775649176700889 0.178728274902994 0.247691148818438 -0.31242854324563 0.425527294299517 0.263370676508538 -0.105042271187458
"Q 425" 0 0 0 0 0 0 0 0 0 0 0 0 0 0 0 0 0 0 0 0 0 0 0 0 0 0 0 0 0 0 0 0 0 0 0 0 0 0 0 0 0 0 0 0 0
"T 169" 0 0 0 0 0 0 0 0 0 0 0 0 0 0 0 0 0 0 0 0 0 0 0 0 0 0 0 0 0 0 0 0 0 0 0 0 0 0 0 0 0 0 0 0 0
"D 151" 0 0 0 0 0 0 0 0 0 0 0 0 0 0 0 0 0 0 0 0 0 0 0 0 0 0 0 0 0 0 0 0 0 0 0 0 0 0 0 0 0 0 0 0 0
"R 278" 0 0 0 0 0 0 0 0 0 0 0 0 0 0 0 0 0 0 0 0 0 0 0 0 0 0 0 0 0 0 0 0 0 0 0 0 0 0 0 0 0 0 0 0 0
"E 378" -0.964901372715049 -0.112833622266893 -0.665317091104555 -0.202592534188196 0.621391990848383 -0.173565173867077 0.426621721261289 0.405421926469553 0.348772862572772 -0.435963413123104 -0.338463743037875 -0.0827750580565573 -0.235866761444816 0 0.625159680217288 0.286863362716038 0.753795759402416 -0.0413279182375007 0.26192851379791 0.506665667589131 0.406853088329239 -0.34987089768703 -0.798931369363712 -0.0677793869509816 0.489488067577024 0.178347941579585 -0.445374724296485 -0.122393969771278 0.607001746416816 -0.157577656665597 -0.0793900158013609 0.520494927409998 0.331124162281486 0.153907237644136 -0.554476801321235 0.520178560708841 0.247010959704328 0.192066067497602 -0.305414508294326 0.194383855083447 0.275197581570559 -0.57513407955445 0.532306330722663 0.416506475698271 -0.052051215859216
"G 165" 0 0 0 0 0 0 0 0 0 0 0 0 0 0 0 0 0 0 0 0 0 0 0 0 0 0 0 0 0 0 0 0 0 0 0 0 0 0 0 0 0 0 0 0 0
"V 166" -0.0242271692632148 -0.309444734582356 -0.388332120533057 0.105043469640465 0.179607722999009 -0.521977181753098 -0.0819417027373922 0.805278645663943 0.0915179129303292 -0.426417188169198 -0.03966024467262 -0.747864916555634 0.0940201089388298 0 0.354624553493539 -0.266772750295292 0.643920315107794 0.530732520711569 0.283786973672663 0.171944230564465 0.822442372342206 -0.299612779513287 -0.207961366519431 0.364716692267213 0.188121121611166 -0.0937394908069463 -0.425899332655765 -0.451722464770674 -0.241873502265267 0.478573292294125 -0.978228605635436 0.236935084265447 -0.0981944827872125 0.073918012888762 -0.357452353211154 0.270678595818962 -0.175088557563334 -0.342366333401782 -0.253961063762431 -0.195956911940654 -0.0468681941975718 0.376596605399847 0.0891323085717864 -0.118615732336849 -0.463378530147969
"I 427" -0.261593600102102 -0.515124533573194 -0.621645633336904 0.175452699910601 0.21770597798076 -0.77217460533192 -0.11127758085416 0.548425927761569 -0.0435294158375466 -0.436083528389416 -0.108423853594075 -0.62295852139611 -0.155004462301086 0 0.338069965365689 0.158533644888248 0.589319404731464 0.132744188948299 0.43349176269914 0.134278000093796 0.535458905004911 -0.450566482618249 -0.279894210628153 0.548820460234269 -0.0521351286399634 -0.236090266469654 -0.102549554541609 -0.673308466793076 -0.34869931929532 0.221504798482969 -0.614254596510915 0.293632697915982 -0.0965006702063099 0.129923718998732 -0.367724944188816 0.413468384781583 -0.200536706453247 0.013095285148638 -0.215898514389758 -0.268236963070439 -0.116636732896703 -0.00186204042382558 0.00565976679644216 0.310277886939967 -0.774329470738882
