# Supplementary material for: Substrate scope expansion of 4-phenol oxidases by rational enzyme selection and sequence-function relations
Source: Commun Chem. 2024 Jun 3;7:123. doi: 10.1038/s42004-024-01207-1 (PMC11148156; doi:10.1038/s42004-024-01207-1)
Supplement: Supplementary file 6 — Supplementary Data 3 [file 42004_2024_1207_MOESM6_ESM.zip › Supplementary Data 3/hydrophobicity _matrix.txt]

"WP_128378015.1" 4.5 -1.3 -4.5 -1.3 -3.2 -0.4 3.8 3.8 3.8 -3.5 -0.7 -3.5 -4.5 -3.5 -0.4 1.8 4.2
"WP_106243419.1" 4.5 -1.3 -4.5 -1.3 -3.2 -3.5 1.9 3.8 4.5 -3.5 -0.7 -3.5 -4.5 -0.7 -0.4 4.2 4.5
"WP_091045259.1" 4.5 -1.3 -4.5 -1.3 -3.2 -0.4 3.8 3.8 4.2 -3.5 -0.7 -3.5 -4.5 -3.5 -0.4 4.2 4.5
"WP_071213834.1" 4.5 -1.3 -4.5 -1.3 -3.2 -0.8 3.8 1.9 3.8 -3.5 -0.7 -3.5 -4.5 -3.5 -0.4 4.2 4.5
"KAB1645308.1" 4.5 -1.3 -4.5 -1.3 -3.2 2.8 3.8 2.8 4.2 -3.5 -0.7 -3.5 -4.5 -0.8 -0.4 4.2 4.5
"WP_026846239.1" 4.5 -1.3 -4.5 -1.3 -3.2 -0.4 3.8 3.8 3.8 -3.5 -0.7 -3.5 -4.5 -3.5 -0.4 4.2 4.5
"ABG95085.1" 4.2 -1.3 -4.5 -1.3 -3.2 -0.4 3.8 1.9 3.8 -3.5 -0.7 -3.5 -4.5 -3.5 -0.4 4.2 4.5
"WP_097207849.1" 4.5 -1.3 -4.5 -1.3 -3.2 -0.4 3.8 3.8 3.8 -3.5 -0.7 -3.5 -4.5 -3.5 -0.4 4.2 4.2
