# Supplementary material for: Substrate scope expansion of 4-phenol oxidases by rational enzyme selection and sequence-function relations
Source: Commun Chem. 2024 Jun 3;7:123. doi: 10.1038/s42004-024-01207-1 (PMC11148156; doi:10.1038/s42004-024-01207-1)
Supplement: Supplementary file 6 — Supplementary Data 3 [file 42004_2024_1207_MOESM6_ESM.zip › Supplementary Data 3/input/AAproperties.txt]

aa	hydrophobicity	volume	h-acc	h-don	pi	charge
A	1.8	88.6	0	0	0	0
R	-4.5	173.4	1	0	0	1
N	-3.5	114.1	0	0	0	0
D	-3.5	111.1	0	1	0	-1
C	2.5	108.5	0	0	0	0
Q	-3.5	143.8	0	0	0	0
E	-3.5	138.4	0	1	0	-1
G	-0.4	60.1	0	0	0	0
H	-3.2	153.2	1	0	0	0
I	4.5	166.7	0	0	0	0
L	3.8	166.7	0	0	0	0
K	-3.9	168.8	1	0	0	1
M	1.9	162.9	0	0	0	0
F	2.8	189.9	0	0	1	0
P	-1.6	112.7	0	0	0	0
S	-0.8	89.0	0	1	0	0
T	-0.7	116.1	0	1	0	0
W	-0.9	227.8	0	0	1	0
Y	-1.3	193.6	0	1	0	0
V	4.2	140.0	0	0	0	0
