# Supplementary material for: Substrate scope expansion of 4-phenol oxidases by rational enzyme selection and sequence-function relations
Source: Commun Chem. 2024 Jun 3;7:123. doi: 10.1038/s42004-024-01207-1 (PMC11148156; doi:10.1038/s42004-024-01207-1)
Supplement: Supplementary file 6 — Supplementary Data 3 [file 42004_2024_1207_MOESM6_ESM.zip › Supplementary Data 3/input/AD.txt]

Sc EUGO	Ao EUGO	Nsp EUGO	Asp EUGO	Gc EUGO	Gb EUGO	Rj EUGO	Gs EUGO
1	-0.706086112	-6.907755279	1.204573051	0.508968473	-5.176145222	1.660109133	0.493983899	1.692616233
2	1.691103922	1.147382314	1.345981617	0.335681981	1.380628653	1.518912517	1.583892852	1.753323089
3	0.223296468	-1.431287339	-1.305462575	-1.998610006	-5.022003412	-1.031266695	-0.910381619	0.377829041
4	-1.156135435	1.017604449	0.331773067	-0.361373968	-3.600611859	-0.960708585	-0.455192974	-1.222535951
5	1.106450588	1.375160543	1.065846655	0.756631243	1.771556767	1.160722267	1.585251674	1.165042749
6	1.003933202	-2.27858449	-6.907755279	-3.195895033	-3.789853966	-2.688842669	-1.345699754	0.79537367
7	0.144528217	1.096561541	-6.907755279	0.363888883	1.868720472	-0.5241033	0.672349969	0.021897763
8	-2.582744381	-0.335399793	-0.101825603	-1.371344353	0.844064233	-0.249477513	0.366623135	-0.226897199
9	-1.082896335	0.808553635	-6.907755279	-0.012299618	1.313814707	0.589594056	1.002032643	0.522447842
10	-3.619990317	-6.907755279	-6.30939213	-5.39312375	-4.605169815	-4.581403033	-3.407120623	-4.474202921
11	-2.190019778	-6.907755279	-1.259552961	-2.075302362	0.048700571	-1.988868899	-2.851597019	-1.877703701
12	0.437988349	-1.066077348	-1.070311119	-3.173914111	-2.677449163	-2.002568488	-2.555750891	-1.508069438
13	-2.251712768	-0.961283596	-0.671054297	-3.536819706	-3.972174902	-1.047056568	-2.200297042	-1.037529503
14	-6.907755279	-6.907755279	-6.907755279	-6.907755279	-6.907755279	-6.907755279	-6.907755279	-6.907755279
15	-3.694096856	-2.241197726	-2.387435501	-2.942111715	-2.304470752	-4.414358327	-3.091268295	-3.197906422
16	-1.275439239	-0.871088621	-2.783049136	-1.991920904	-1.991175231	-1.78634488	-0.797052834	-2.641618725
17	-6.907755279	-1.427213945	-3.783679877	-3.032264969	-0.976444677	-3.12915301	-5.86386633	-4.320060224
18	-6.907755279	-6.907755279	-3.476196317	-3.744459966	-1.83211093	-3.009009715	-5.86386633	-2.516457218
19	-6.907755279	-2.669864384	-6.907755279	-6.907755279	-6.907755279	-2.971969185	-4.323407098	-6.907755279
20	-5.160435358	-3.600342636	-2.427845998	-6.907755279	-2.100374444	-3.513565155	-6.907755279	-4.39415878
21	-6.907755279	-1.802646558	-5.056650449	-3.013570441	-2.585884266	-1.935876467	-2.618664811	-2.815972774
22	-1.51847079	-6.907755279	-6.907755279	-6.907755279	-3.502172669	-0.86340941	-0.809738209	-1.583829783
23	-1.414858947	-6.907755279	-2.417589042	-1.849264512	-2.824775287	-1.473969882	-0.718303954	-1.650839844
24	-6.952176201	-6.907755279	-3.264885658	-6.907755279	-4.328853571	-5.03340122	-3.378951402	-6.907755279
25	-1.044109864	-0.491598853	-2.620531302	-0.68358838	1.100493692	-0.600875526	-0.187104703	0.121759971
26	-3.48645776	-6.907755279	-3.506048682	-6.907755279	0.366420103	-2.716621673	-6.907755279	-2.696427857
27	-2.327220918	-6.907755279	-6.907755279	-6.907755279	-6.907755279	-2.016457844	-1.486008312	-6.907755279
28	-3.14552944	-4.293487156	-6.907755279	-6.907755279	-6.907755279	-3.368383963	-6.907755279	-3.245537049
29	-3.956458828	-3.218973717	-6.907755279	-6.907755279	-3.412561242	-6.979359267	-4.189883688	-4.068739882
30	-6.907755279	-3.321626717	-2.502746197	-6.907755279	-6.907755279	-3.612004345	-2.819336205	-3.663267875
31	-3.694093991	-6.23938134	-6.907755279	-6.907755279	-6.907755279	-6.907755279	-6.907755279	-6.907755279
32	-6.907755279	-6.907755279	-4.805327151	-6.907755279	1.53949223	-4.494390528	-6.907755279	-6.265981016
33	-0.793097824	-1.269584597	-2.150525345	-0.73535601	0.110347934	-1.482132413	-0.443324078	-0.911736026
34	-4.118978196	-6.907755279	-2.959505035	-2.812901502	0.883308285	-3.009009715	-6.269325229	-4.251060611
35	-3.907671502	-6.907755279	-3.476196317	-6.907755279	-6.907755279	-6.907755279	-3.273592956	-4.879658715
36	-6.907755279	-3.040724948	-2.407436017	-6.907755279	-5.022003412	-6.907755279	-6.907755279	-6.907755279
37	-2.80905744	-6.907755279	-2.248965819	-6.907755279	1.247908598	-6.907755279	-4.477559551	-3.43274795
38	-2.66173411	-6.907755279	-6.907755279	-6.907755279	-0.927654593	-3.047478119	-3.595175938	-6.907755279
39	-2.347023151	-6.907755279	-6.907755279	-2.311208517	-2.323517852	-2.269771339	-2.5557518	-3.493371339
40	-2.809058622	-6.907755279	-6.907755279	-5.056650449	-2.525257672	-2.394333627	-36.35950634	-3.963377297
42	-1.046831406	-0.049082881	-1.560138694	-6.907755279	-0.499775917	-0.479514637	0.688173825	-0.703357777
43	-6.907755279	-6.907755279	-3.03226286	-6.907755279	-6.907755279	-3.195111212	-3.630266569	-3.270231979
44	-3.26331351	-2.821671756	-2.127358765	-3.313677552	1.076075223	-6.907755279	-2.568020726	-2.343987394
45	-3.518204618	-4.853100948	-3.867062911	-3.867061292	-0.480225153	-6.907755279	-2.742963061	-6.907755279
46	-4.007754868	-6.907755279	-5.210804677	-6.907755279	-4.570017321	-6.907755279	-6.907755279	-3.701008734
