# Supplementary material for: Substrate scope expansion of 4-phenol oxidases by rational enzyme selection and sequence-function relations
Source: Commun Chem. 2024 Jun 3;7:123. doi: 10.1038/s42004-024-01207-1 (PMC11148156; doi:10.1038/s42004-024-01207-1)
Supplement: Supplementary file 6 — Supplementary Data 3 [file 42004_2024_1207_MOESM6_ESM.zip › Supplementary Data 3/input/Aln.fasta]

>WP_128378015.1
-MTRTLPPGVSDEDFTSALTAFRDVVGDEFVRTDEAELARFHDPYPVGDADAHLASAVIS
PRDTEQVQEVVRIANRYGIPLSVISTGRNNGYGGSAPRLSGAVVVNTGERMNRILEVDEK
LGYALLEPGVTYFDLHEYLEAHAPSLMIDCPDLGWGSVVGNALDRGAGYTPYGDHFMWQT
GMEVVLPQGDVMRTGMGALPGSTTWQLIPYGFGPYPDGMFTQSNLGIVTKMGIALMQKPP
ASMTYQITFENESDLEQIVDIMLPLRINMAPLQNVPVLRNIILDAAVVSQRADWYDGDGP
LPPEAIERMKKELGLGYWNFYGTLYGPPQLIEMNYGIIKDAFGQIPGSRFQTHEERH---
-DRGAHVLQDRHKINNGIPSLSEMKLMDWIPGAGHVGFSPISPPVGRDAMKQFRMVRSRA
DEYAKDYAAQFVVGLREMHHIALLLFDTQDATARNETLALTRLLIDEAAAEGYGEYRTHN
ALMDQVMGTYNWGDGALLKFHEAIKDALDPNGIIAPGKSGVWPARYRGKGL---------
------
>WP_106243419.1
-MVRKLPPGLNEQSFADAVASFRRAVGDKWVIDDDAQLANYRDPFAVLDPEHLTASAVVM
PASVEEVQAVLAVANDTGVPLSPVSIGKNLGYGGPAPRLPGAVVVDL-KRMNRILEVNEK
FGYALVEPGVSFMELDNYLRERGIDFWVDVPDLGWGSVLGNTLERGVGYTAYGDHFAIQC
GMEVVLADGDVVRTGMGGVPGSSTAQLFKYGFGPVYDGIFTQSNFGIVTKMGLWLLPKPP
GYQAYMITLAHEEDLGPFVEILRTLKMN-GTITNVPSLRSVLLDAAAVAPRSHFYSGTGP
VPDSVSRKIMADLNIGWWNFYGAMYGPQASIDLQWQTVRDAFSTIPGASFYLAGEH----
---DSPVLATRAKVMACQPNLETADIFQWFDNGGHVDFAPLSPATSEDALSQYAMVRDAC
LEFGKDYMGNWIVGRREMHHIQMTMFDTKDPDDRTRTLAFTKQLIRQAAERGYGAYRAHP
AIMDEVAATFSFNDGALMRLSERVKDALDPKGILAPGKQGIWPKSLRGKGL---------
------
>WP_091045259.1
-MSRTLPPDVSEQDFARALDAFAAVVGEKWVISDPAELATYADPYPVGEGFGQAPSAVVS
PADVEQVQAVVRIANEHGIPLMPISTGKNNGYGGASPRLAGSVVVNTGARMNRILEVNEK
YGYALVEPGVTYFDLYEYLEEHAPSLMLDCPDLGWGSVVGNTLDRGVGYTPYGDHLMWQT
GLEVVLPQGEVMRTGMGAVPDSNTWQLFPYGFGPFPDGLFTQSNLGVVTKMGIALMQRPP
ASATYLITFENESDLEQIVDTMLPLRINMAPIQNVPVIRNIILDAAAVSQRSEWYDGEGP
LPAEAIERMKSELDLGYWNFYGTVYGPPPMIEMYLSMIKEAFLQIPGARFFTHEDRND-P
ADRGAHVLHDRHKINNGRPSLDELAVLDFVPHGGHIGFSPVSAPEGRDAMRQAAMVKARA
DEYVKDYAAQFIIGLREMHHICLFLYDTHDADARQETLDLTRLLIKEAAAEGYGEYRTHN
ALMDDVMATFDWNDGALLKFHESIKDALDPNGVIAPGKSGVWPAKYRGRGL---------
------
>WP_071213834.1
-MSRIIPLDVSEADFDAALEEFRGALGAQWVLSSPVELEAFADPYPTTNGLEFLPGAVIS
PSTPEEVQVIVGIANKYKVPLSPVSTGKNLGYGGAAPRLSGTVVVNTGERMNKIIEVNEK
YAFALVEPGVTYFDLYNHIQEKGYNLWIDVPDLGWGSIVGNTLDRGVGYTPYGDHWSWQT
GLEVVLPDGDLLRTGMGAMSGSDAWQLFPYGFGPYPDGLFSQSNYGIVTKLGIALMPAPP
ASETFLITFENEADLEQVIDIMLPLRIGMAPLQNVPVLRNIFMDAAAVSHRDEWHAGPGH
LSDDEIKTMQRELNLGYWNLYASVYGPPPQIEMFLAMIKEAFLQVPGARFATTKDRPESP
EDRGGHVLHDRHKINRGIPTIEERHLMDWVPNGGHTSFSPVSAPDGKDAMRQALMVKKRA
DEFGQDYAAQFIVGLREMHHICLFLYNTAVPRERDNTLAMARILVEEAADAGYGEYRTHL
ALMDQVMATFDYNDGALLRFHERVKDALDPNSIMAPGKSGIWGARYRDRGLELLHAPALE
DSTPNS
>KAB1645308.1
MNFRTLPDGVSAEQFANAISEFSETIGSEYVRVDEATVSEYDDKFPVTDGDEFKGSAVIW
PGSTEDVQVIVRIANKYGIPLHAFSGGRNLGYGGSSPMLTGTVLLHLGKRMNRVLEINEK
LAYAVVEPGVDYKTLYEAVRDSGAKLMIDPAELDWGSVMGNTMEHGVGYTPYADHSMWRC
GMEVVLADGEVLRTGMGGLPGSEAWHLYPGQLGPSIEGLFEQSNFGICTRMGMQLMPTPP
EMLSFAIYFENEDDLPAIMETTLPLRIGMAPLQAAPIVRNVTFDAACVSKREEWQTEPGP
LTDEAKQRMVDELGIGHWIVYGTCYGPRWQIDKYIEMIRDAYLQIPGARFETNETLPLRE
GDRASELLNARHELNTGVPNRHSAAVFDWFPNAGHFFYAPVSAPSGEDAAKQYEDTKRIS
DDHGIDYLAQFIIGLREMHHICLPLYDTADPASRKETLDMTRELIRAGAEEGYGIYRAHN
VLADQVAETYSFNNHIQRRSHERIKDALDPNGILNPGKSGIWPERLRNK-----------
------
>WP_026846239.1
-MSRILPPELSDSDFDAAIARFRDVVGEKHVLTEDGDLSRYRDPYPVGGQPSGGASAAVA
PETSEQVQEIVRIANEYGVPLSPISTGKNNGYGGGQPRLSGAVVVDTGLRMNRILEVNEK
FGYALLEPGVSYFDLYEHLQANAPSLMLDCPDLGWGSVVGNTLDRGVGYTPYGDHLMWQT
GLEVVLPTGDVMRTGMGAVPGSNAWQLFPYGFGPFPDGLFTQSNLGIVTKMGIALMQRPP
ASETFVISFDREEDLEQVVDIMLPLRINMAPLQNVPVLRNIILDAGVVSKRTEWHDGDGP
LPPEAISRMKAELGLGYWNLYGTVYGPPPVLEAHLGIIKDAFLQVPGSRFATTQDRDE-A
TDRGAHVLHDRHRINNGIPSLDEMKLMEFVPNGGHIGFSPVSAPDGADALRQSQMVRRRA
DEYRKDYAAQFIVGLREMHHIGLFLFDTTDAVARQETLDLARVLIDEAAAAGYGEYRTHN
ALMDQVMGTYNWGGDALLKFHETIKDALDPNSVMAPGKSGIWGRKYRDRAL---------
------
>ABG95085.1
-MTRTLPPGVSDERFDAALQRFRDVVGDKWVLSTADELEAFRDPYPVGAAEANLPSAVVS
PESTEQVQDIVRIANEYGIPLSPVSTGKNNGYGGAAPRLSGSVIVKTGERMNRILEVNEK
YGYALLEPGVTYFDLYEYLQSHDSGLMLDCPDLGWGSVVGNTLDRGVGYTPYGDHFMWQT
GLEVVLPQGEVMRTGMGALPGSDAWQLFPYGFGPFPDGMFTQSNLGIVTKMGIALMQRPP
ASQSFLITFDKEEDLEQIVDIMLPLRINMAPLQNVPVLRNIFMDAAAVSKRTEWFDGDGP
MPAEAIERMKKDLDLGFWNFYGTLYGPPPLIEMYYGMIKEAFGKIPGARFFTHEERD---
-DRGGHVLQDRHKINNGIPSLDELQLLDWVPNGGHIGFSPVSAPDGREAMKQFEMVRNRA
NEYNKDYAAQFIIGLREMHHVCLFIYDTAIPEAREEILQMTKVLVREAAEAGYGEYRTHN
ALMDDVMATFNWGDGALLKFHEKIKDALDPNGIIAPGKSGIWSQRFRGQNL---------
------
>WP_097207849.1
-MARLLPPGLSESDFDAAIARFRDVVGDKYVVTEDGDLARYRDPYPVGSEPATGASAAIS
PESTEQVQEIVRIANEYGVPLSPISTGRNNGYGGGQPRLSGAVVVNTGERMNRIIEVNEK
YGYALLEPGVSYFDLYEYLEANAPSLMLDCPDLGWGSVVGNTLDRGVGYTPYGDHLMWQT
GLEVVLPTGEVMRTGMGAVPGSTTWQLFQYGFGPFPDGLFTQSNLGIVTKMGIQLMQRPP
SSTTFLITFDREEDLAQVVDIMFPLRVNMAPLQNVPVLRNIVLDAGVVSKRTEWHDGDGP
LPAEAIERMKSELGLGYWNLYGTVYGPPPVVEQYLGMIRDAFLQVPGSRFSTHHDRDE-A
TDRGAHVLHDRHRINNGIPSLDEMKLLEFVPNGGHIGFSPISAPDGADALRQAQMVRQRA
DEYRQDYAAQFVVGLREMHHIALLLFDTTKPEQRQRALDLARVLIDEAAAEGYGEYRTHN
ALMDQVMGTYDWGDGALRRFHETIKDALDPNSIMAPGKSGIWGRKYRDKGL---------
------
