# Supplementary material for: Substrate scope expansion of 4-phenol oxidases by rational enzyme selection and sequence-function relations
Source: Commun Chem. 2024 Jun 3;7:123. doi: 10.1038/s42004-024-01207-1 (PMC11148156; doi:10.1038/s42004-024-01207-1)
Supplement: Supplementary file 6 — Supplementary Data 3 [file 42004_2024_1207_MOESM6_ESM.zip › Supplementary Data 3/input/SelectedAA.txt]

436 471 472 91 390 392 438 282 381 425 169 151 278 378 165 166 427
