# Supplementary material for: Substrate scope expansion of 4-phenol oxidases by rational enzyme selection and sequence-function relations
Source: Commun Chem. 2024 Jun 3;7:123. doi: 10.1038/s42004-024-01207-1 (PMC11148156; doi:10.1038/s42004-024-01207-1)
Supplement: Supplementary file 7 — Supplementary Data 4 [file 42004_2024_1207_MOESM7_ESM.xlsx]

## Sheet: Figure S13A
Gb EUGO
temperature [°C]	observed activity after incubation [U mg^-1]				relative to 4°C				Average	STD
4	1.80371	1.72136	1.50885		1.07493	1.02586	0.899208		1	0.0740331
22	1.81168	1.79309	1.85153		1.07968	1.0686	1.10343		1.08391	0.0145288
40	1.65495	1.70277	1.85684		0.98628	1.01478	1.1066		1.03588	0.0513367
45	1.74262	1.79043	1.98966		1.03852	1.06702	1.18575		1.0971	0.0637584
50	1.71074	1.6948	1.79574		1.01953	1.01003	1.07018		1.03325	0.0264063
55	1.37072	1.44244	1.42119		0.816887	0.859631	0.846966		0.841161	0.0179264
60	0.0451592	0.162042	0.0637543		0.0269129	0.0965699	0.0379948		0.0538259	0.0305613
Gs EUGO
temperature [°C]	observed activity after incubation [U mg^-1]				relative to 4°C				Average	STD
4	5.7857	5.91852	5.706		0.996948	1.01984	0.983216		1	0.0151045
22	6.39136	5.92649	6.12572		1.10131	1.02121	1.05554		1.05935	0.0328133
40	6.05665	5.70866	5.83883		1.04364	0.983674	1.0061		1.01114	0.0247375
45	5.69538	5.52537	6.054		0.981385	0.95209	1.04318		0.992219	0.0379678
50	4.77094	4.7736	5.09768		0.822093	0.822551	0.878395		0.841013	0.0264336
55	4.52655	4.53452	4.93564		0.779982	0.781355	0.850473		0.803937	0.032911
60	2.21812	2.40938	2.32969		0.382209	0.415166	0.401434		0.399603	0.0135168
Rj EUGO
temperature [°C]	observed activity after incubation [U mg^-1]				relative to 4°C				Average	STD
4	3.00442	2.82644	2.77065		1.04787	0.985794	0.966337		1	0.0347681
22	3.02036	3.06552	2.83175		1.05343	1.06918	0.987647		1.03675	0.0353124
40	2.61127	2.68033	2.61127		0.910747	0.934836	0.910747		0.918777	0.0113556
45	2.335	2.4572	2.335		0.814392	0.857011	0.814392		0.828598	0.0200908
50	2.13311	2.14374	1.98966		0.743978	0.747684	0.693947		0.728536	0.024505
55	0.935062	1.02272	0.92178		0.326127	0.356702	0.321495		0.334775	0.0156197
60	-0.00531294	0.0212514	0.0239079		-0.00185303	0.00741197	0.00833848		0.00463248	0.00460152
Asp EUGO
temperature [°C]	observed activity after incubation [U mg^-1]				relative to 4°C				Average	STD
4	4.36717	3.5118	4.47874		1.06019	0.852537	1.08727		1	0.104857
22	4.8347	4.7125	4.60093		1.17369	1.14402	1.11694		1.14488	0.023176
40	4.65937	4.70719	4.7125		1.13113	1.14273	1.14402		1.13929	0.00580002
45	4.78688	4.76032	4.89314		1.16208	1.15563	1.18788		1.16853	0.013931
50	2.61392	2.78925	2.87425		0.634566	0.677128	0.697764		0.669819	0.0263132
55	2.18358	2.50767	2.29515		0.530095	0.60877	0.55718		0.565348	0.0326345
60	0.143447	0.0690671	0.510034		0.0348237	0.016767	0.123818		0.0584695	0.0467925

## Sheet: Figure S18
GbEUGO
pH	observed activity [U mg^-1]				relative to 7.5				Average	STD
4.5	0.863339	0.763722	1.10684		0.036862	0.0326087	0.047259		0.0389099	0.00615376
6	4.75943	4.54913	4.52699		0.203214	0.194234	0.193289		0.196912	0.00447232
6.5	8.84369	8.19065	8.71087		0.377599	0.349716	0.371928		0.366415	0.0120322
7	18.2187	16.9679	17.4549		0.777883	0.72448	0.745274		0.749212	0.0219787
7.5	24.4281	22.2144	23.6201		1.04301	0.948488	1.00851		1	0.0390528
8	28.0253	26.675	26.8853		1.1966	1.13894	1.14792		1.16115	0.0253295
8.5	31.6779	30.2833	29.918		1.35255	1.29301	1.27741		1.30766	0.0323784
9	31.2794	32.9508	31.7332		1.33554	1.4069	1.35491		1.36578	0.0301299
9.5	30.9806	31.3126	30.5932		1.32278	1.33696	1.30624		1.32199	0.0125531
10	29.8959	29.918	30.1062		1.27647	1.27741	1.28544		1.27977	0.00402859
10.5	28.3795	30.9252	31.7222		1.21172	1.32042	1.35444		1.29553	0.0608661
11	30.1837	32.4527	33.6591		1.28875	1.38563	1.43715		1.37051	0.0615177
11.5	30.6153	32.5191	32.5191		1.30718	1.38847	1.38847		1.36137	0.0383183
AspEUGO
pH	observed activity [U mg^-1]				relative to 7.5				Average	STD
4.5	0.126852	0.895425	-0.0298469		0.0238876	0.168618	-0.00562049		0.0622952	0.0761409
6	1.3506	1.49984	1.34314		0.254333	0.282436	0.252927		0.263232	0.0135912
6.5	1.24613	2.63404	0.992429		0.23466	0.496019	0.186885		0.305855	0.135873
7	3.67124	5.21585	3.76079		0.691335	0.982201	0.708197		0.793911	0.133319
7.5	3.60408	6.76046	5.56656		0.678688	1.27307	1.04824		1	0.245041
8	8.23045	8.31999	7.05893		1.54988	1.56674	1.32927		1.48197	0.10819
8.5	10.2452	11.4017	9.5512		1.92927	2.14707	1.79859		1.95831	0.14374
9	12.0584	14.0806	11.9912		2.27073	2.65152	2.25808		2.39344	0.182563
9.5	13.9313	13.1553	12.73		2.62342	2.47728	2.39719		2.4993	0.0936605
10	13.6925	13.1254	12.3942		2.57845	2.47166	2.33396		2.46136	0.100081
10.5	10.7899	12.9314	9.44673		2.03185	2.43513	1.77892		2.08197	0.270229
11	9.71536	12.0584	8.6707		1.82951	2.27073	1.63279		1.91101	0.266737
11.5	4.86514	5.58148	3.98464		0.916159	1.05105	0.750351		0.905855	0.122977

## Sheet: Figure S20
GbEUGO
NaCl [mM]	observed activity [U mg^-1]				relative to 0 mM				Average	STD
0	25.878	25.0258	25.6456		1.01417	0.980769	1.00506		1	0.0140976
50	15.8943	16.8794	17.4549		0.622903	0.66151	0.684066		0.65616	0.0252545
100	12.8062	12.6402	14.2451		0.50188	0.495373	0.558271		0.518508	0.0282418
150	10.7364	11.2013	9.3639		0.420763	0.438982	0.366975		0.408907	0.0305689
200	9.60741	10.194	9.60741		0.376518	0.399508	0.376518		0.384182	0.0108376
350	5.822	8.16851	8.19065		0.228167	0.320127	0.320995		0.289763	0.0435566
500	7.21663	7.28304	7.38265		0.282822	0.285425	0.289329		0.285859	0.002674
750	6.4197	6.44184	6.98419		0.251591	0.252458	0.273713		0.259254	0.0102303
1000	5.24644	5.42354	5.98803		0.20561	0.212551	0.234673		0.217611	0.0123928
AspEUGO
NaCl [mM]	observed activity [U mg^-1]				relative to 0 mM				Average	STD
0	20.0575	21.8111	21.617		0.947814	1.03068	1.02151		1	0.0370906
50	21.0201	20.3635	20.5127		0.9933	0.962271	0.969323		0.974965	0.013281
100	20.0202	20.2068	20.1023		0.946051	0.954866	0.949929		0.950282	0.00360747
150	17.7742	19.0278	18.6099		0.839915	0.899154	0.879408		0.872826	0.0246277
200	16.6922	17.1698	16.7818		0.788787	0.811354	0.793018		0.79772	0.00979441
350	11.5734	12.5285	12.0062		0.546897	0.592031	0.567348		0.568759	0.0184528
500	8.50654	9.4915	9.20049		0.401975	0.448519	0.434767		0.42842	0.0195245
750	5.5591	6.30528	6.20082		0.262694	0.297955	0.293018		0.284556	0.0155894
1000	3.91748	4.32789	4.29804		0.18512	0.204513	0.203103		0.197579	0.00882854

## Sheet: Figure S21
GbEUGO	absorption at 350 nm			turnover			AspEUGO	absorption at 350 nm			turnover
time [min]	pH 7.5	pH 9.5		pH 7.5	pH 9.5		time [min]	pH 7.5	pH 9.5		pH 7.5	pH 9.5
15.0017	0.16157	0.22347		483.272	2393.67		15.0017	0.1706	0.33707		873.258	5125.07
30.0033	0.17653	0.27253		1129.36	3573.27		30.0033	0.1835	0.51787		1430.38	9472.23
45.005	0.18377	0.31067		1442.04	4490.31		45.005	0.1891	0.6903		1672.23	13618.1
60.0067	0.18757	0.3404		1606.16	5205.14		60.0067	0.19137	0.85647		1770.27	17613.5
75.0083	0.1893	0.36503		1680.87	5797.34		75.0083	0.19193	1.01907		1794.45	21523.1
90.01	0.19023	0.3849		1721.04	6275.1		90.01	0.1922	1.17097		1806.12	25175.4
105.012	0.19087	0.40117		1748.68	6666.29		105.012	0.19223	1.30937		1807.41	28503.1
120.013	0.19113	0.41627		1759.9	7029.36		120.013	0.19217	1.44113		1804.82	31671.1
135.015	0.19143	0.42863		1772.86	7326.54		135.015	0.1922	1.5614		1806.12	34562.9
150.017	0.19143	0.439		1772.86	7575.88		150.017	0.1921	1.6707		1801.8	37190.9
165.018	0.19113	0.44787		1759.9	7789.15		165.018	0.19197	1.76873		1796.18	39548
180.02	0.191	0.45673		1754.29	8002.18		180.02	0.19207	1.86203		1800.5	41791.3
195.022	0.1906	0.46357		1737.02	8166.64		195.022	0.19187	1.9394		1791.86	43651.6
210.023	0.191	0.47057		1754.29	8334.95		210.023	0.19277	2.0185		1830.73	45553.5
225.025	0.191	0.47673		1754.29	8483.06		225.025	0.1928	2.08787		1832.03	47221.4
240.027	0.19147	0.48153		1774.59	8598.47		240.027	0.193	2.1514		1840.67	48748.9
255.028	0.1911	0.4856		1758.61	8696.33		255.028	0.193	2.20557		1840.67	50051.4
270.03	0.19087	0.4904		1748.68	8811.74		270.03	0.19273	2.25727		1829.01	51294.5
285.032	0.1912	0.4963		1762.93	8953.6		285.032	0.19293	2.30677		1837.64	52484.6
300.033	0.1906	0.4999		1737.02	9040.16		300.033	0.19203	2.3496		1798.77	53514.4
315.035	0.19083	0.50373		1746.95	9132.25		315.035	0.1921	2.39027		1801.8	54492.3
330.037	0.1906	0.50533		1737.02	9170.72		330.037	0.1921	2.4219		1801.8	55252.8
345.038	0.19057	0.5079		1735.72	9232.51		345.038	0.19193	2.4605		1794.45	56180.9
360.04	0.19053	0.51013		1733.99	9286.13		360.04	0.19187	2.48907		1791.86	56867.9
375.04	0.19077	0.51283		1744.36	9351.05		375.04	0.19143	2.5169		1772.86	57537
390.042	0.1906	0.51443		1737.02	9389.52		390.042	0.19153	2.54327		1777.18	58171
405.043	0.19023	0.517		1721.04	9451.31		405.043	0.19147	2.56563		1774.59	58708.7
420.045	0.19027	0.51807		1722.76	9477.04		420.045	0.1911	2.58643		1758.61	59208.8
435.047	0.18983	0.51877		1703.76	9493.87		435.047	0.19067	2.60547		1740.04	59666.6
450.048	0.19017	0.5199		1718.44	9521.04		450.048	0.19103	2.6256		1755.59	60150.6
465.05	0.1902	0.52097		1719.74	9546.77		465.05	0.1909	2.64517		1749.97	60621.1
480.052	0.18983	0.5214		1703.76	9557.11		480.052	0.19057	2.65593		1735.72	60879.9
495.053	0.18973	0.52247		1699.44	9582.84		495.053	0.19077	2.67283		1744.36	61286.2
510.055	0.1894	0.52357		1685.19	9609.28		510.055	0.19053	2.6831		1733.99	61533.1
525.057	0.18977	0.52547		1701.17	9654.97		525.057	0.1904	2.6954		1728.38	61828.9
540.058	0.18977	0.52607		1701.17	9669.39		540.058	0.19023	2.70773		1721.04	62125.3
555.06	0.18943	0.52663		1686.49	9682.86		555.06	0.1899	2.7155		1706.78	62312.2
570.062	0.18913	0.5268		1673.53	9686.95		570.062	0.1898	2.71273		1702.46	62245.6
585.063	0.18913	0.52747		1673.53	9703.06		585.063	0.18953	2.72633		1690.8	62572.6
600.065	0.18887	0.52787		1662.3	9712.67		600.065	0.18957	2.73263		1692.53	62724
615.067	0.1887	0.52807		1654.96	9717.48		615.067	0.18933	2.73433		1682.17	62764.9
630.068	0.18883	0.52893		1660.57	9738.16		630.068	0.1895	2.73793		1689.51	62851.5
645.07	0.1888	0.5297		1659.28	9756.67		645.07	0.1893	2.74257		1680.87	62963
660.072	0.18883	0.52933		1660.57	9747.78		660.072	0.1892	2.74643		1676.55	63055.8
675.073	0.18867	0.5294		1653.66	9749.46		675.073	0.18897	2.7468		1666.62	63064.7
690.075	0.18897	0.5302		1666.62	9768.7		690.075	0.18897	2.7597		1666.62	63374.9
705.077	0.18903	0.5303		1669.21	9771.1		705.077	0.1892	2.75227		1676.55	63196.3
720.078	0.18887	0.5301		1662.3	9766.29		720.078	0.18933	2.7523		1682.17	63197
735.08	0.189	0.53007		1667.91	9765.57		735.08	0.18907	2.75197		1670.94	63189
750.082	0.1891	0.5329		1672.23	9833.62		750.082	0.18907	2.75147		1670.94	63177
765.083	0.18893	0.53397		1664.89	9859.34		765.083	0.18853	2.75133		1647.62	63173.7
780.085	0.18893	0.5341		1664.89	9862.47		780.085	0.18843	2.74933		1643.3	63125.6
795.087	0.1891	0.53477		1672.23	9878.58		795.087	0.18853	2.75403		1647.62	63238.6
810.088	0.18937	0.53517		1683.89	9888.2		810.088	0.18857	2.7505		1649.34	63153.7
825.088	0.1892	0.5347		1676.55	9876.89		825.088	0.1883	2.74663		1637.68	63060.6
840.092	0.1892	0.5346		1676.55	9874.49		840.092	0.18823	2.74233		1634.66	62957.3
855.092	0.1888	0.5347		1659.28	9876.89		855.092	0.1884	2.74217		1642	62953.4
870.093	0.18887	0.53493		1662.3	9882.42		870.093	0.18827	2.73607		1636.39	62806.7
885.095	0.1887	0.53433		1654.96	9868		885.095	0.18773	2.73863		1613.07	62868.3
900.097	0.18873	0.53453		1656.25	9872.81		900.097	0.18827	2.73547		1636.39	62792.3
915.098	0.18897	0.5342		1666.62	9864.87		915.098	0.18797	2.72963		1623.43	62651.9
930.1	0.18863	0.53363		1651.94	9851.17		930.1	0.18767	2.72307		1610.47	62494.2
945.102	0.1886	0.5339		1650.64	9857.66		945.102	0.18787	2.71357		1619.11	62265.8
960.103	0.1888	0.534		1659.28	9860.06		960.103	0.18807	2.71967		1627.75	62412.4

## Sheet: Figure S22
GbEUGO
4 [µM]	observed activity [U mg^-1]				rate [s^-1]				Average	STD
15	0.918681	1.17326	1.15112		0.887492	1.13342	1.11204		1.04432	0.111236
20	0.896544	0.265643	1.12898		0.866107	0.256624	1.09065		0.737795	0.352372
30	1.29501	1.6824	-0.0664101		1.25104	1.62529	-0.0641555		0.937391	0.724494
40	2.02553	1.92591	1.59386		1.95676	1.86052	1.53974		1.78568	0.178282
50	2.23583	2.33544	1.66027		2.15992	2.25615	1.6039		2.00666	0.287489
75	3.02169	2.103	1.82629		2.9191	2.03161	1.76429		2.23833	0.493591
100	3.65259	2.22476	3.70793		3.52858	2.14923	3.58204		3.08662	0.663194
150	4.46058	4.00678	4.81477		4.30915	3.87075	4.65131		4.27707	0.319471
200	5.31285	5.23537	5.45674		5.13248	5.05763	5.27149		5.15387	0.0886054
250	6.78496	6.08765	5.87735		6.55461	5.88097	5.67781		6.0378	0.374736
300	7.79219	7.30517	7.11701		7.52764	7.05716	6.87539		7.1534	0.274838
400	8.97651	8.60018	8.38988		8.67176	8.30821	8.10505		8.36167	0.234427
500	9.38604	9.3639	8.97651		9.06739	9.046	8.67176		8.92838	0.181671
AspEUGO
4 [µM]	observed activity [U mg^-1]				rate [s^-1]				Average	STD
15	4.40997	4.23088	4.85768		4.42614	4.2464	4.87549		4.51601	0.264572
20	5.66356	5.64864	5.74564		5.68433	5.66935	5.76671		5.7068	0.0428043
25	6.85	6.89477	7.31264		6.87512	6.92005	7.33945		7.04487	0.209103
30	8.27522	8.27522	8.90201		8.30556	8.30556	8.93466		8.51526	0.296558
40	10.6108	10.3795	10.7973		10.6497	10.4175	10.8369		10.6347	0.171546
50	13.1105	12.5882	13.4687		13.1586	12.6343	13.5181		13.1037	0.362865
75	16.1102	16.0803	16.7221		16.1693	16.1393	16.7834		16.364	0.29681
100	16.8638	17.3638	17.916		16.9257	17.4274	17.9816		17.4449	0.43128
200	19.1919	17.0205	18.5502		19.2623	17.0829	18.6182		18.3212	0.914183
250	20.2441	17.3115	17.0952		20.3183	17.375	17.1578		18.2837	1.44139

## Sheet: Figure S23
GbEUGO
7 [µM]	observed activity [U mg^-1]				rate [s^-1]				Average	STD
250	0.24127	0.203896	0.282607		0.233079	0.196973	0.273013		0.234355	0.031056
500	0.282512	0.319157	0.499278		0.272921	0.308322	0.482327		0.354523	0.0915194
750	0.621228	0.558589	0.798147		0.600138	0.539625	0.77105		0.636937	0.0979969
1000	0.873815	0.907703	0.664911		0.844149	0.876886	0.642337		0.787791	0.103716
1500	1.03415	1.28224	1.10469		0.999045	1.23871	1.06718		1.10165	0.100831
2500	1.53556	1.78957	1.80945		1.48342	1.72881	1.74802		1.65342	0.120459
3000	1.85265	1.89504			1.78976	1.8307			1.81023	0.0204721
4000	2.25246	1.64454	1.48566		2.17599	1.58871	1.43522		1.73331	0.319232
AspEUGO
7 [µM]	observed activity [U mg^-1]				rate [s^-1]				Average	STD
500	1.41703	1.35087	1.31559		1.42223	1.35582	1.32041		1.36615	0.0422017
750	1.98456	1.79645	1.67028		1.99183	1.80304	1.67641		1.82376	0.129604
1500	2.60426	2.71753	2.03737		2.61381	2.72749	2.04484		2.46205	0.298639
2000	2.97646	1.73711	2.23515		2.98737	1.74348	2.24334		2.32473	0.511068
2500	2.80493	2.15358	2.14854		2.81521	2.16148	2.15642		2.3777	0.309371
3000	2.43999	1.70385	2.69524		2.44894	1.7101	2.70513		2.28806	0.421847
4000	1.98006	2.8152	2.34068		1.98732	2.82552	2.34926		2.38737	0.343254

## Sheet: Figure S24
GbEUGO
2 [µM]	observed activity [U mg^-1]				rate [s^-1]				Average	STD
10	1.27287	0.520217	0.907615		1.22966	0.502556	0.876801		0.869672	0.296881
15	4.32776	3.56404	5.82201		4.18083	3.44304	5.62435		4.41607	0.905917
20	7.57082	9.02078	10.349		7.31379	8.71453	9.99765		8.67532	1.09603
25	12.8283	13.3153	15.1859		12.3928	12.8633	14.6703		13.3088	0.981724
30	18.4732	17.7759	19.2148		17.8461	17.1724	18.5625		17.8603	0.567573
40	19.7129	19.4473	21.506		19.0436	18.787	20.7759		19.5355	0.883297
50	21.8159	20.6869	21.9819		21.0753	19.9846	21.2356		20.7652	0.555814
75	22.5575	21.8602	23.3876		21.7917	21.118	22.5936		21.8344	0.603165
100	23.0777	20.377	22.6903		22.2942	19.6852	21.92		21.2998	1.15187
150	23.8525	23.8857	24.3063		23.0427	23.0748	23.4811		23.1995	0.199533
200	24.6273	23.5647	24.2731		23.7912	22.7647	23.449		23.335	0.426755
AspEUGO
2 [µM]	observed activity [U mg^-1]				rate [s^-1]				Average	STD
10	0.11939	0.171625	0.761111		0.119828	0.172254	0.763901		0.351994	0.292048
15	3.17876	2.61912	2.96983		3.19041	2.62872	2.98072		2.93328	0.23175
20	7.17832	6.54406	7.32756		7.20464	6.56806	7.35443		7.04238	0.340922
25	6.58883	6.5366	8.55877		6.61299	6.56057	8.59015		7.25457	0.944641
30	9.73775	8.26029	9.4915		9.77345	8.29058	9.52631		9.19678	0.648674
40	15.7296	16.5057	17.6324		15.7873	16.5662	17.6971		16.6835	0.784057
50	16.9086	16.4087	17.1698		16.9706	16.4688	17.2327		16.8907	0.316937
75	22.1543	20.3411	20.7515		22.2355	20.4157	20.8276		21.1596	0.779177
100	20.1471	20.4978	20.0575		20.2209	20.5729	20.1311		20.3083	0.190677
150	20.2217	20.9828	21.035		20.2958	21.0597	21.1121		20.8226	0.373076
200	20.4306	19.8187	20.2739		20.5055	19.8914	20.3482		20.2484	0.260466

## Sheet: Figure S25
GbEUGO
5 [µM]	observed activity [U mg^-1]				rate [s^-1]				Average	STD
15	3.30561	3.64886	3.44738		3.19339	3.52498	3.33035		3.34957	0.136052
20	5.51433	5.22331	4.22342		5.32711	5.04598	4.08004		4.81771	0.534092
25	6.80523	5.59641	6.21574		6.57419	5.40641	6.00472		5.9951	0.476794
30	7.42456	7.68573	7.87974		7.1725	7.4248	7.61222		7.40317	0.180166
40	9.20049	9.97653	9.02887		8.88813	9.63782	8.72234		9.08276	0.398279
50	11.357	11.939	11.842		10.9714	11.5337	11.44		11.315	0.24596
75	14.1253	15.7819	13.1926		13.6458	15.2461	12.7447		13.8788	1.03439
100	14.7894	14.7969	14.3343		14.2873	14.2945	13.8476		14.1432	0.209005
150	15.2073	13.894	14.7297		14.691	13.4223	14.2297		14.1143	0.524327
200	16.0579	14.9834	15.6177		15.5128	14.4748	15.0875		15.025	0.42607
AspEUGO
5 [µM]	observed activity [U mg^-1]				rate [s^-1]				Average	STD
15	4.57413	3.79809	4.07418		4.5909	3.81202	4.08912		4.16401	0.322356
20	5.79041	4.81291	4.83529		5.81165	4.83056	4.85302		5.16507	0.457286
25	6.70076	5.64864	5.73818		6.72533	5.66935	5.75922		6.0513	0.478022
30	8.2006	6.72315	7.55888		8.23067	6.7478	7.58659		7.52169	0.607115
40	11.2749	9.97653	10.2228		11.3162	10.0131	10.2602		10.5299	0.565127
50	12.3121	11.163	11.745		12.3572	11.2039	11.7881		11.7831	0.470863
75	16.0878	15.5132	15.5356		16.1468	15.5701	15.5926		15.7698	0.266707
100	19.1397	18.2592	18.11		19.2099	18.3262	18.1764		18.5708	0.456017
150	21.229	20.6172	21.2813		21.3069	20.6928	21.3593		21.1196	0.302611
200	21.1619	21.0201	21.4678		21.2395	21.0972	21.5465		21.2944	0.187513

## Sheet: Figure S33
Gc4EPO WT
8 [µM]	observed activity [U mg^-1]				rate [s^-1]				Average	STD
0	-0.0310736	-0.00847472	0.0903955		-0.030551	-0.0083322	0.0888754		0.0166641	0.0518606
25	0.799435	0.99435	0.949153		0.785991	0.977629	0.933191		0.898937	0.0818992
50	1.16949	1.21186	1.17797		1.14982	1.19148	1.15816		1.16649	0.0179993
100	1.24011	1.57345	1.4887		1.21926	1.54699	1.46367		1.40997	0.139077
150	1.37853	1.42655	1.4661		1.35535	1.40256	1.44145		1.39979	0.0352041
250	1.53955	1.79661	1.46045		1.51366	1.7664	1.43589		1.57198	0.14109
750	1.4548	1.74294	1.75706		1.43034	1.71363	1.72751		1.62383	0.136935
1000	1.58475	1.71751	1.58475		1.5581	1.68863	1.5581		1.60161	0.061535
Gc4EPO V166D
8 [µM]	observed activity [U mg^-1]				rate [s^-1]				Average	STD
0	-0.0645687	-0.427764	-0.121065		-0.0634829	-0.420571	-0.119029		-0.201028	0.156888
25	1.77562	2.13882	2.30831		1.74576	2.10285	2.2695		2.03937	0.218473
50	3.72881	3.55125	3.97902		3.66611	3.49153	3.9121		3.68991	0.172521
100	5.0686	6.15819	6.13398		4.98337	6.05463	6.03083		5.68961	0.499482
150	7.53027	9.20097	8.34544		7.40363	9.04624	8.2051		8.21832	0.670656
250	9.28168	10.2906	11.6465		9.12559	10.1175	11.4506		10.2312	0.952595
750	11.2268	13.2123	13.9871		11.038	12.9901	13.7519		12.5933	1.1429
1000	13.3253	11.4124	13.2446		13.1012	11.2205	13.0218		12.4478	0.868455

## Sheet: Figure S34
Gc4EPO V166D
4 [µM]	observed activity [U mg^-1]				rate [s^-1]				Average	STD
0	-0.145279	0.225988	0.274415		-0.142835	0.222188	0.2698		0.116384	0.184324
25	0.258273	0.347054	0.613398		0.25393	0.341218	0.603083		0.39941	0.148362
50	0.516546	0.451977	0.669895		0.507859	0.444376	0.65863		0.536955	0.0898555
100	0.338983	0.605327	0.847458		0.333282	0.595147	0.833207		0.587212	0.20417
150	0.742535	0.669895	0.984665		0.730048	0.65863	0.968106		0.785595	0.132308
250	0.831316	1.2268	1.07345		0.817336	1.20617	1.05539		1.0263	0.160067
750	1.50928	1.43664	1.63842		1.4839	1.41248	1.61087		1.50242	0.0820407
1000	1.7837	2.09847	1.79177		1.7537	2.06318	1.76164		1.8595	0.144055

[truncated: 6 more sheets: Figure S35, Figure S38, Figure S41, XO assay calibration, vanillyl alcohol calibration, vanillin calibration]
