# Supplementary material for: Substrate scope expansion of 4-phenol oxidases by rational enzyme selection and sequence-function relations
Source: Commun Chem. 2024 Jun 3;7:123. doi: 10.1038/s42004-024-01207-1 (PMC11148156; doi:10.1038/s42004-024-01207-1)
Supplement: Supplementary file 8 — Supplementary Data 5 [file 42004_2024_1207_MOESM8_ESM.xlsx]

## Sheet: Average Signal
Protein	RjEUGO	ScEUGO	GbEUGO	AspEUGO	NspEUGO	GcEUGO											RjEUGO	ScEUGO	GbEUGO	AspEUGO	NspEUGO	GcEUGO
Wells	A1 to A3	B1 to B3	C1 to C3	D1 to D3	E1 to E3	F1 to F3										Dimer	50	53	50.5	55	43.5	43.5
Temp. [°C]	Average Signal															Monomer	64	61.5	65.5	61.5	56	58.5
20	25.9628	-98.7233	-12.7314	-24.6237	-21.0891	-62.4549
20.5	48.6416	-213.9	-27.5847	-53.3513	-45.6931	-135.319
21	45.5922	-197.447	-25.4628	-49.2474	-42.1782	-124.91
21.5	45.7589	-197.447	-25.4628	-49.2474	-42.1782	-124.91
22	45.9255	-197.447	-25.4628	-49.2474	-42.1782	-124.91
22.5	46.1499	-193.862	-25.113	-48.4243	-41.514	-123.025
23	45.8379	-216.418	-27.7722	-54.1323	-46.3069	-135.261
23.5	45.902	-257.549	-29.4373	-61.1441	-50.8039	-155.14
24	47.9802	-282.98	-23.8652	-56.0026	-44.5842	-160.955
24.5	50.9704	-299.097	-12.831	-41.5404	-30.5783	-156.575
25	53.6432	-301.735	1.44613	-22.1071	-11.9701	-145.078
25.5	55.7657	-287.166	16.2923	-2.15947	6.76439	-129.889
26	57.2549	-262.666	30.216	15.9834	23.402	-113.544
26.5	58.092	-234.06	42.0374	30.3306	37.8983	-99.1872
27	58.6315	-202.744	50.8084	39.9552	48.8735	-90.0449
27.5	58.8702	-173.864	56.5991	46.5587	56.5935	-85.0871
28	58.5077	-150.797	60.1778	50.5611	57.4258	-83.4349
28.5	58.0439	-132.701	61.7276	52.368	50.8503	-87.0911
29	57.2804	-119.561	62.0213	52.1849	42.0825	-94.4283
29.5	55.7168	-109.822	61.7013	50.9227	32.3943	-102.223
30	54.1971	-100.48	61.4006	49.0469	21.4202	-111.682
30.5	52.9986	-92.4699	61.7109	46.5706	19.9077	-122.948
31	52.2426	-85.0281	62.5188	44.593	29.4111	-131.734
31.5	52.4409	-75.4686	63.8468	44.7241	39.1671	-139.309
32	53.0581	-63.889	65.2817	45.6346	48.6126	-147.997
32.5	53.7499	-51.987	65.8336	45.7278	58.7156	-157.084
33	54.662	-38.7388	65.3272	45.679	54.4043	-167.507
33.5	54.5395	-22.5287	64.3869	43.4547	35.0696	-179.82
34	53.2562	-3.37083	62.6376	36.6332	15.5557	-192.219
34.5	52.2111	19.3337	60.3144	25.5956	-4.77307	-204.328
35	50.8524	47.4744	58.1788	10.5605	-27.7463	-215.388
35.5	48.9191	80.2748	55.8128	-9.61393	-34.8971	-222.158
36	47.6171	115.67	53.3778	-34.5073	-26.4078	-225.972
36.5	46.8616	153.81	51.3826	-62.8739	-21.2992	-227.204
37	46.092	192.834	49.9502	-93.4124	-18.3232	-223.607
37.5	45.7668	227.947	48.9492	-124.653	-16.7895	-215.333
38	45.848	258.228	48.6663	-154.673	-26.3278	-204.66
38.5	45.9948	282.526	48.3476	-180.965	-48.1898	-191.487
39	46.049	297.373	47.6907	-202.451	-74.3484	-176.088
39.5	46.1662	303.469	47.1909	-218.381	-106.959	-161.26
40	46.2961	304.242	46.5748	-227.782	-148.104	-148.257
40.5	46.1599	300.592	45.4871	-230.822	-199.196	-137.221
41	45.6412	292.59	44.5259	-228.546	-259.336	-128.874
41.5	45.0358	282.836	43.6568	-220.286	-326.511	-123.535
42	43.7369	272.291	42.0891	-206.298	-396.098	-119.211
42.5	41.0271	259.914	39.8123	-187.887	-459.171	-114.937
43	37.3045	245.753	37.1667	-165.122	-505.362	-110.062
43.5	32.4348	231.411	33.696	-137.835	-525.665	-102.101
44	25.4562	217.484	29.1418	-107.349	-512.565	-89.3287
44.5	16.233	203.217	23.6623	-75.3049	-463.597	-72.2342
45	5.19193	189.55	17.1369	-42.7064	-384.662	-51.009
45.5	-8.39814	177.65	9.22557	-10.3549	-286.7	-25.8689
46	-24.8924	167.672	-0.0474729	20.1687	-182.264	1.17545
46.5	-43.7353	159.078	-10.8516	46.4191	-85.0991	27.0577
47	-64.3255	152.672	-23.6307	67.7136	-5.04185	50.79
47.5	-85.9707	148.013	-37.3918	84.3202	55.318	71.6847
48	-107.376	142.37	-51.9216	94.7774	96.008	89.0624
48.5	-126.738	133.104	-66.8241	98.501	119.221	103.228
49	-141.801	116.501	-80.3425	97.3739	129.575	115.102
49.5	-150.163	87.1723	-90.6153	92.0921	130.598	125.069
50	-149.936	41.8708	-97.0404	81.7452	123.565	133.806
50.5	-139.661	-19.5607	-98.1106	66.66	110.101	141.115
51	-118.91	-95.4318	-92.8469	47.7249	90.2303	146.126
51.5	-89.2591	-178.75	-81.6741	24.2901	63.4295	149.603
52	-53.881	-258.324	-65.8385	-4.03276	28.8827	151.074
52.5	-16.4491	-323.412	-47.1055	-35.7283	-14.917	149.637
53	19.3747	-365.047	-26.9644	-68.4292	-68.6079	145.903
53.5	50.0923	-375.382	-7.11999	-99.9075	-130.586	141.206
54	73.7457	-353.661	10.1829	-126.619	-198.353	134.374
54.5	90.0569	-305.193	24.0918	-145.004	-267.131	125.436
55	99.526	-237.62	34.7238	-151.987	-327.221	115.398
55.5	103.08	-161.713	41.1836	-145.856	-368.85	104.174
56	102.138	-90.8612	43.291	-127.985	-384.858	90.7839
56.5	98.0845	-34.7542	42.1786	-101.379	-369.178	76.5485
57	91.3838	0.884774	38.3925	-70.3175	-319.553	63.3115
57.5	82.2194	10.4315	31.8357	-41.9237	-243.682	52.2787
58	70.6802	-7.94215	22.7183	-23.1547	-152.177	45.2363
58.5	56.5215	-51.3949	11.0342	-18.49	-54.956	44.6962
59	38.7807	-115.563	-3.33058	-30.9292	36.2551	52.3611
59.5	16.5626	-195.071	-21.1032	-60.3186	111.354	67.6309
60	-10.7351	-278.757	-42.8585	-101.425	168.603	88.7855
60.5	-43.7332	-350.686	-68.4633	-146.119	208.645	113.028
61	-82.7855	-396.449	-98.1177	-183.219	232.715	137.341
61.5	-126.937	-403.933	-131.856	-201.381	246.504	158.803
62	-172.55	-366.422	-168.384	-193.824	254.992	175.851
62.5	-215.753	-287.706	-206.752	-159.737	259.152	188.351
63	-252.272	-181.929	-245.086	-104.492	260.758	197.298
63.5	-276.257	-66.158	-280.046	-38.7643	262.336	203.187
64	-283.511	41.9434	-309.957	24.7065	262.685	206.664
64.5	-273.592	128.859	-332.866	77.3043	262.124	209.164
65	-246.268	190.834	-344.456	115.357	262.493	211.445
65.5	-203.067	231.218	-342.531	139.621	263.898	213.815
66	-149.256	255.219	-326.186	153.236	265.44	216.856
66.5	-89.9447	267.335	-293.189	160.503	266.879	220.39
67	-30.1634	274.631	-244.448	164.875	268.104	223.764
67.5	24.7219	279.932	-184.74	167.373	268.733	226.442
68	70.7055	280.989	-119.575	168.284	268.02	228.057
68.5	105.992	279.258	-55.3173	168.595	266.521	229.089
69	130.413	278.601	1.18678	168.271	265.109	229.798
69.5	145.581	277.475	45.9953	167.036	263.399	230.474
70	153.602	275.453	78.2755	165.721	261.337	231.522
70.5	157.088	275.999	99.3792	164.317	260.093	233.131
71	158.106	277.437	111.535	161.977	259.145	234.802
71.5	157.693	277.648	118.125	159.659	257.941	236.576
72	156.5	277.707	121.73	157.498	256.486	238.111
72.5	154.62	277.008	123.423	154.889	254.335	239.005
73	152.09	275.088	124.498	152.345	251.516	239.537
73.5	149.19	272.928	125.48	150.109	247.974	239.491
74	146.178	271.088	126.065	148.124	244.195	238.976
74.5	143.574	269.752	126.405	146.063	240.949	238.62
75	141.713	269.685	127.147	143.951	238.134	238.507
75.5	139.987	270.546	127.348	142.215	234.886	237.973
76	138.69	272.037	127.501	140.636	231.776	237.469
76.5	137.925	273.995	127.948	138.435	228.647	236.915
77	136.79	275.324	128.426	136.319	224.907	235.441
77.5	135.244	275.65	128.678	134.193	221.205	233.246
78	134.153	275.326	128.822	131.141	218.07	231.074
78.5	133.038	274.309	129.008	128.229	215.13	228.546
79	131.613	273.352	129.597	126.17	212.451	225.671
79.5	130.48	273.246	130.513	124.142	209.763	223.089
80	129.519	273.211	131.1	122.63	207.107	220.598
80.5	128.151	272.513	132.307	122.283	204.223	217.844
81	126.214	271.516	133.891	122.142	200.943	214.553
81.5	123.961	269.446	134.651	121.484	197.527	210.463
82	121.712	265.7	135.298	121.164	194.536	205.872
82.5	119.371	261.743	137.143	121.199	191.717	201.078
83	117.047	257.887	138.819	120.991	188.773	195.562
83.5	115.684	254.02	140.39	120.755	186.267	189.821
84	114.919	249.861	142.991	120.98	184.087	184.589
84.5	114.026	245.523	145.52	121.424	181.627	178.914
85	113.871	240.991	147.475	121.512	178.801	172.453
85.5	114.581	236.06	149.896	121.584	176.729	166.067
86	115.154	230.655	152.013	121.919	174.647	159.758
86.5	116.041	225.144	153.698	122.453	172.049	153.057
87	117.578	219.94	156.024	122.778	169.718	146.379
87.5	118.916	214.338	158.17	123.604	167.555	140.129
88	119.891	208.922	159.81	124.885	165.237	134.463
88.5	120.526	203.206	161.439	125.711	162.821	129.142
89	121.051	199.825	162.468	126.448	161.539	125.993
89.5	128.373	210.751	176.553	137.447	172.828	132.498
90	75.1614	94.9216	81.6145	63.4662	78.888	59.7451

## Sheet: Raw Signal
Temp [°C]	A1	A2	A3	B1	B2	B3	C1	C2	C3	D1	D2	D3	E1	E2	E3	F1	F2	F3
20	44.2789	13.6094	17.5936	-132.708	-81.9074	-81.5541	3.06527	-26.1552	-15.1042	5.07162	-34.8321	-44.1106	9.82109	-32.0236	-41.0648	-57.4305	-81.9431	-47.991
20.5	95.9376	29.4871	38.1195	-287.535	-177.466	-176.701	6.64143	-56.6697	-32.7258	10.9885	-75.4695	-95.573	21.279	-69.3845	-88.9737	-124.433	-177.543	-103.981
21	88.5578	27.2188	35.1873	-265.417	-163.815	-163.108	6.13055	-52.3105	-30.2084	10.1432	-69.6642	-88.2212	19.6422	-64.0472	-82.1296	-114.861	-163.886	-95.9821
21.5	88.5578	27.2188	35.1873	-265.417	-163.815	-163.108	6.13055	-52.3105	-30.2084	10.1432	-69.6642	-88.2212	19.6422	-64.0472	-82.1296	-114.861	-163.886	-95.9821
22	88.5578	27.2188	35.1873	-265.417	-163.815	-163.108	6.13055	-52.3105	-30.2084	10.1432	-69.6642	-88.2212	19.6422	-64.0472	-82.1296	-114.861	-163.886	-95.9821
22.5	88.3639	27.5858	36.6296	-263.484	-160.583	-157.517	5.44107	-52.1692	-28.6109	9.79895	-69.3476	-85.7242	19.1889	-63.1798	-80.551	-114.908	-162.273	-91.8926
23	89.5078	25.0057	27.57	-276.275	-181.271	-191.709	9.04882	-53.5226	-38.8428	11.3849	-71.8349	-101.947	21.7037	-69.3315	-91.293	-115.261	-173.127	-117.394
23.5	92.0052	22.2008	10.4829	-293.867	-216.999	-261.78	20.961	-52.726	-56.5468	18.3787	-73.0978	-128.713	28.4643	-75.451	-105.425	-111.301	-188.046	-166.072
24	95.5811	24.3596	2.53935	-302.597	-231.522	-314.822	37.3188	-45.6779	-63.2365	30.8204	-65.5097	-133.318	38.5856	-70.8961	-101.442	-99.4978	-186.871	-196.497
24.5	99.0503	29.3608	2.72626	-322.735	-226.366	-348.19	55.9574	-34.8124	-59.6381	46.0153	-51.8256	-118.811	52.0516	-60.135	-83.6514	-85.545	-176.111	-208.07
25	100.463	35.4671	8.68538	-344.371	-205.323	-355.513	74.3419	-22.3802	-47.6233	61.267	-35.3735	-92.2148	65.9576	-45.0294	-56.8384	-73.1547	-159.868	-202.211
25.5	101.732	40.0653	18.6918	-348.658	-176.562	-336.277	90.0324	-9.84697	-31.3086	73.514	-19.1834	-60.809	77.6446	-28.9741	-28.3773	-64.2868	-141.046	-184.334
26	102.269	43.4957	30.7923	-341.065	-147.888	-299.046	102.397	1.70269	-13.4521	82.2182	-4.93946	-29.3285	87.5215	-14.985	-2.33058	-58.8499	-122.464	-159.318
26.5	101.076	46.6996	42.8846	-323.826	-123.298	-255.057	112.267	10.8562	2.98957	87.7262	6.41125	-3.14573	96.5437	-2.34556	19.4969	-56.9216	-107.434	-133.206
27	100.025	48.8698	54.6679	-292.501	-104.629	-211.101	118.597	17.5946	16.234	90.7455	14.422	14.698	102.988	9.13428	34.4982	-59.1223	-98.0702	-112.942
27.5	99.1861	49.9244	64.805	-255.735	-91.3424	-174.514	121.706	22.5355	25.5557	92.397	20.0418	27.2374	106.688	20.0079	43.0842	-62.1337	-93.2973	-99.8302
28	96.5751	50.948	71.5742	-223.334	-81.4695	-147.589	123.316	25.3455	31.8714	92.758	23.6304	35.2949	107.949	15.249	49.079	-65.2596	-92.7755	-92.2696
28.5	94.2552	51.3764	76.7758	-196.057	-74.0155	-128.031	123.025	26.3032	35.8545	92.2219	25.7541	39.1281	105.924	-5.14297	51.7698	-71.9206	-97.4603	-91.8922
29	92.488	50.3532	81.3079	-174.693	-68.4915	-115.498	121.423	26.6631	37.9773	90.0524	26.4168	40.0853	100.958	-25.8048	51.094	-80.8169	-105.793	-96.6748
29.5	89.1325	48.5179	81.3909	-158.868	-63.1735	-107.424	120.071	26.5931	38.4402	86.4402	26.3843	39.9437	95.3798	-48.9116	50.7148	-88.4499	-114.944	-103.276
30	85.7475	46.8438	78.0888	-145.228	-56.5384	-99.6739	119.373	26.2148	38.614	82.7936	25.8018	38.5452	90.5199	-76.5898	50.3304	-97.9855	-125.517	-111.545
30.5	83.66	44.8359	76.5192	-133.303	-51.2762	-92.8304	119.236	26.3006	39.5956	77.904	24.7567	37.051	87.7357	-77.2219	49.2095	-110.414	-137.715	-120.716
31	82.9185	42.8093	75.8163	-122.155	-46.4636	-86.4654	119.942	27.1571	40.4577	72.3692	23.9846	37.4253	88.2851	-50.7126	50.6609	-119.513	-147.715	-127.973
31.5	82.5644	43.2583	75.1311	-109.095	-40.4412	-76.8697	121.604	28.2096	41.7272	69.9897	24.296	39.8865	90.4272	-26.979	54.0532	-126.817	-155.878	-135.233
32	82.4646	44.7098	77.7016	-91.5097	-34.7651	-65.3923	123.002	29.5376	43.3058	68.8548	25.0859	42.9631	92.2947	-2.07517	55.6183	-136.29	-164.749	-142.951
32.5	83.4813	45.2686	83.1305	-71.5634	-30.0309	-54.3667	122.544	30.5401	44.4168	66.0913	25.3056	45.7863	92.6927	23.0447	60.4095	-145.384	-174.238	-151.631
33	84.5357	46.4502	87.9364	-50.9011	-23.3388	-41.9765	120.939	30.596	44.447	64.0276	24.9066	48.1028	91.0497	33.0578	39.1056	-155.327	-184.367	-162.825
33.5	82.6464	47.4722	90.8943	-26.6574	-14.1574	-26.7712	119.053	29.9812	44.1266	60.3922	22.4886	47.4832	87.3038	29.192	-11.2869	-167.978	-196.636	-174.845
34	80.1867	45.5819	90.8372	2.25243	-2.55842	-9.8065	115.788	29.1965	42.9286	50.5313	17.3366	42.0317	81.6548	24.8164	-59.8041	-179.906	-210.341	-186.411
34.5	78.6111	43.5222	89.0842	35.7346	12.2832	9.98327	111.805	27.7393	41.399	36.3151	8.72227	31.7495	75.0448	18.5179	-107.882	-189.981	-223.921	-199.081
35	74.8269	42.7302	70.6253	77.0304	30.7573	34.6355	109.047	25.8563	39.6334	19.0103	-3.7357	16.4068	68.5982	12.609	-164.446	-199.934	-235.552	-210.68
35.5	70.63	40.6274	35.793	126.258	51.7823	62.7837	106.268	24.1458	37.0251	-3.73285	-19.952	-5.15693	60.8427	6.10086	-171.635	-204.876	-243.161	-218.436
36	68.8451	38.0061	2.20058	180.646	74.1111	92.2539	103.111	22.3648	34.6578	-30.3339	-40.1137	-33.0744	51.9107	-2.36006	-128.774	-205.261	-247.313	-225.342
36.5	67.4197	36.6651	-28.8971	239.999	97.819	123.612	100.868	20.4989	32.7808	-58.6547	-64.1816	-65.7853	43.0138	-11.5216	-95.3898	-204.354	-247.552	-229.708
37	66.3513	34.9247	-62.1202	301.923	121.762	154.819	99.54	19.4193	30.8912	-88.1744	-90.7263	-101.337	31.9737	-22.0072	-64.936	-199.364	-242.839	-228.617
37.5	67.1292	32.6713	-65.9234	358.216	143.665	181.96	97.9108	19.2834	29.6534	-117.327	-117.67	-138.961	18.1393	-35.0219	-33.4859	-188.302	-234.06	-223.636
38	68.2137	31.3304	-39.2277	406.122	163.603	204.959	96.9542	19.1831	29.8616	-143.975	-143.719	-176.325	2.1035	-51.2623	-29.8247	-175.231	-223.012	-215.739
38.5	68.6948	30.7895	-14.3225	443.048	181.355	223.175	96.0417	19.3263	29.6748	-166.615	-166.562	-209.719	-18.5764	-70.964	-55.0289	-161.023	-209.838	-203.601
39	68.7564	30.3907	10.2399	463.718	194.181	234.22	94.1181	19.8874	29.0665	-184.307	-185.528	-237.518	-45.7856	-95.6611	-81.5984	-143.629	-194.753	-189.882
39.5	68.1076	30.891	37.43	468.23	202.688	239.489	92.1645	20.2172	29.1908	-195.898	-199.701	-259.544	-79.4162	-127.413	-114.049	-126.931	-179.769	-177.081
40	67.4061	31.4822	51.727	461.679	209.002	242.044	90.7557	20.3619	28.6067	-201.367	-208.506	-273.474	-121.856	-167.174	-155.283	-113.294	-166.716	-164.762
40.5	66.5915	31.3882	51.077	447.114	212.879	241.784	88.3364	20.954	27.1708	-201.192	-212.287	-278.987	-174.103	-216.179	-207.306	-101.012	-155.79	-154.862
41	64.5541	31.3693	50.9018	425.253	213.679	238.839	85.905	21.2788	26.394	-196.185	-211.36	-278.092	-235.074	-274.006	-268.927	-90.2376	-147.317	-149.067
41.5	62.2477	31.3598	50.3056	399.582	213.397	235.528	84.3919	20.8881	25.6903	-185.792	-204.877	-270.188	-303.05	-338.804	-337.678	-83.3909	-142.393	-144.822
42	59.8477	29.363	48.5184	371.454	213.1	232.318	82.2051	20.0763	23.9858	-171.623	-193.376	-253.894	-373.207	-405.882	-409.207	-77.1796	-139.596	-140.859
42.5	55.1073	25.4739	43.8727	341.073	210.893	227.775	78.8988	17.8063	22.7319	-154.746	-177.97	-230.945	-437.345	-466.518	-473.651	-70.4171	-136.284	-138.11
43	47.882	21.0314	37.3606	309.096	206.032	222.13	75.5756	14.8963	21.0282	-134.314	-158.345	-202.706	-485.377	-510.819	-519.891	-64.451	-131.672	-134.064
43.5	39.4094	14.3949	28.3125	277.772	200.131	216.33	71.7318	12.0332	17.3229	-110.245	-135.013	-168.246	-507.005	-530.519	-539.471	-56.6681	-123.875	-125.761
44	28.002	4.36659	15.6968	249.275	193.224	209.953	66.2706	7.98718	13.1677	-83.7826	-109.017	-129.248	-494.291	-517.526	-525.878	-43.7739	-110.751	-113.461
44.5	12.1448	-7.94578	-0.40042	223.574	183.902	202.176	59.4196	3.25287	8.31436	-55.728	-81.1092	-89.0776	-445.071	-469.517	-476.203	-26.9742	-93.1871	-96.5413
45	-7.2778	-22.1464	-19.9269	201.377	173.831	193.441	51.3648	-1.15832	1.20406	-26.9511	-52.3965	-48.7715	-364.985	-393.429	-395.571	-6.84382	-71.9077	-74.2753
45.5	-30.6627	-40.0317	-44.1453	184.159	164.335	184.456	42.0297	-7.23689	-7.11611	2.21609	-24.7067	-8.57404	-265.474	-298.353	-296.272	18.4736	-47.3716	-48.7085
46	-58.8172	-61.8601	-72.3546	172.401	155.009	175.607	30.4141	-15.1177	-15.4388	30.278	1.14679	29.0815	-159.677	-196.2	-190.915	45.9921	-21.2571	-21.2086
46.5	-90.7057	-87.0002	-104.356	164.059	146.015	167.159	16.6266	-23.1443	-26.0372	54.6719	23.4381	61.1472	-62.1491	-101.412	-91.7366	71.9472	3.55519	5.67064
47	-125.493	-114.483	-140.747	160.125	137.933	159.958	1.45354	-33.3485	-38.9972	75.5284	40.6617	86.9508	17.0948	-23.3558	-8.8646	95.6822	27.1474	29.5403
47.5	-160.87	-144.542	-179.299	160.171	130.376	153.493	-14.9065	-44.8868	-52.3821	93.1326	53.4991	106.329	76.2735	36.4272	53.2534	116.356	48.2109	50.4878
48	-193.801	-176.329	-216.573	159.057	121.872	146.18	-32.5629	-56.319	-66.8829	104.385	62.2482	117.699	116.1	76.8888	95.0353	132.426	66.2303	68.5313
48.5	-221.979	-206.734	-250.579	152.635	110.19	136.487	-49.3917	-68.2899	-82.7907	108.973	65.4919	121.038	137.817	99.6757	120.17	145.597	81.5172	82.57
49	-241.262	-233.141	-277.528	137.076	92.0791	120.349	-63.8654	-79.7373	-97.4248	109.139	64.7977	118.185	146.387	110.745	131.594	156.997	94.421	93.8869
49.5	-246.566	-253.422	-290.803	104.624	63.778	93.1146	-75.5366	-87.8548	-108.455	104.761	61.2376	110.277	146.506	113.536	131.752	166.3	105.329	103.577
50	-236.448	-263.359	-288.283	49.0301	23.0016	53.5805	-82.5302	-92.8761	-115.715	95.527	53.0729	96.6356	138.766	107.828	124.102	174.652	115.446	111.321
50.5	-210.499	-258.983	-269.341	-29.0912	-30.3557	0.764824	-83.0777	-93.6351	-117.619	82.3807	39.8531	77.7462	123.938	96.0687	110.296	181.293	124.436	117.615
51	-168.19	-239.541	-231.922	-126.602	-94.827	-64.8661	-77.3986	-88.2236	-112.919	65.8676	22.8842	54.4227	102.9	78.609	89.1823	185.126	130.849	122.404
51.5	-114.33	-204.947	-178.815	-234.801	-164.727	-136.721	-65.3595	-78.0288	-101.634	45.2856	1.36481	26.22	75.9452	52.9589	61.3846	186.882	136.414	125.514
52	-56.1074	-157.536	-117.516	-337.578	-231.693	-205.702	-47.5612	-64.5788	-85.3754	19.6764	-24.6231	-7.1515	40.4362	19.7637	26.448	185.911	140.203	127.11
52.5	1.6013	-103.449	-52.3099	-417.191	-288.488	-264.556	-26.6558	-48.4144	-66.2461	-10.511	-52.8565	-43.8173	-5.1927	-22.3363	-17.2219	182.165	140.411	126.334
53	53.3691	-48.2448	10.8644	-460.913	-328.489	-305.738	-4.53955	-31.0739	-45.2798	-42.2284	-81.8066	-81.2526	-60.4337	-74.7153	-70.6749	176.75	137.896	123.064
53.5	93.7371	3.03966	64.7115	-459.979	-344.249	-321.917	17.1111	-14.4784	-23.9926	-73.471	-108.818	-117.434	-124.08	-134.525	-133.153	170.505	134.803	118.311
54	122.16	45.0773	106.612	-414.34	-333.985	-312.657	35.8769	0.265293	-5.59349	-101.309	-131.141	-147.407	-194.968	-199.184	-200.905	162.935	128.708	111.477
54.5	140.255	75.4152	135.563	-333.925	-300.478	-281.174	50.6462	12.5566	9.07269	-121.157	-146.498	-167.357	-267.334	-265.667	-268.392	154.644	119.748	101.915
55	148.076	95.5023	151.045	-233.973	-247.883	-231.003	61.1756	21.9818	21.0141	-129.315	-151.942	-174.705	-330.393	-322.807	-328.462	145.128	110.097	90.968
55.5	148.031	105.711	156.16	-131.367	-183.805	-169.967	67.2513	27.5515	28.7481	-125.316	-145.307	-166.945	-375.063	-361.544	-369.942	134.463	99.3537	78.7048
56	143.158	107.257	154.06	-42.1901	-120.228	-110.166	68.991	29.0921	31.7899	-110.177	-129.076	-144.702	-393.96	-376.308	-384.306	122.005	86.0416	64.305
56.5	134.24	103.514	146.125	22.1451	-66.9518	-59.4559	67.2101	27.7994	31.5264	-86.2262	-105.004	-112.906	-379.939	-359.862	-367.734	107.693	72.5188	49.4337
57	121.423	95.7287	134.497	56.9504	-30.0372	-24.2588	62.4197	24.4409	28.3168	-58.1836	-76.2167	-76.5522	-330.882	-310.027	-317.751	93.6588	60.3812	35.8945
57.5	106.11	83.048	119.2	59.8285	-15.3552	-13.1789	55.1585	18.8253	21.5233	-32.7474	-50.5782	-42.4454	-254.908	-235.593	-240.545	82.3532	49.8095	24.6733
58	87.579	66.4614	100.36	31.833	-26.8499	-28.8095	45.456	11.0998	11.5992	-15.4782	-34.5274	-19.4584	-162.841	-146.155	-147.537	74.8651	43.4442	17.3996
58.5	64.9503	46.1142	77.3512	-23.363	-62.3214	-68.5003	32.7498	1.55624	-1.20348	-10.4945	-30.7905	-14.1851	-64.5466	-51.4475	-48.8738	72.7319	44.0022	17.3545
59	37.5468	19.7953	48.2278	-100.545	-116.954	-129.19	16.5486	-10.196	-16.3443	-20.8949	-43.0499	-28.8429	28.4698	36.3458	43.9497	78.4521	52.4288	26.2025
59.5	3.51898	-13.3311	12.3695	-194.387	-186.668	-204.159	-2.70775	-25.4455	-35.1563	-46.6402	-71.7016	-62.6138	106.17	108.199	119.693	91.7626	68.3542	42.776
60	-38.9473	-53.258	-30.0347	-293.061	-261.655	-281.556	-25.4105	-44.5401	-58.625	-83.7668	-109.958	-110.55	166.242	162.548	177.018	109.842	90.7579	65.7566
60.5	-89.8804	-101.819	-81.8356	-379.339	-325.96	-346.759	-53.1832	-66.6559	-85.551	-125.189	-150.421	-162.749	209.479	199.67	216.787	129.822	115.716	93.5465
61	-149.536	-159.82	-143.658	-436.806	-366.983	-385.557	-85.1653	-92.205	-116.983	-161.004	-183.872	-204.782	237.334	221.611	239.199	150.308	140.24	121.476
61.5	-217.228	-225.082	-211.992	-448.815	-375.295	-387.69	-119.913	-121.778	-153.879	-181.246	-199.012	-223.885	253.751	234.221	251.54	168.837	162.018	145.555
62	-286.955	-292.694	-283.074	-406.011	-343.285	-349.97	-158.011	-153.575	-193.566	-178.58	-189.552	-213.341	263.503	241.616	259.857	182.133	179.447	165.973
62.5	-352.732	-357.027	-352.215	-312.486	-274.575	-276.056	-199.62	-186.24	-234.397	-150.599	-156.661	-171.951	268.771	245.487	263.196	191.267	191.844	181.941
63	-409.36	-410.456	-411.289	-183.877	-182.946	-178.963	-240.207	-219.062	-275.989	-102.479	-104.912	-106.086	270.941	247.716	263.616	198.644	200.459	192.79
63.5	-447.557	-444.715	-451.575	-40.4249	-82.1366	-75.9124	-276.96	-249.275	-313.903	-43.714	-44.0299	-28.5492	272.191	249.974	264.842	202.787	206.039	200.734
64	-459.269	-455.264	-467.63	93.3813	13.4919	18.9571	-310.044	-274.441	-345.387	15.5415	13.1436	45.4345	272.961	250.803	264.292	203.664	209.098	207.23
64.5	-444.093	-441.182	-457.981	200.717	90.2258	95.6352	-335.794	-293.05	-369.753	65.9736	59.8281	106.111	273.625	250.485	262.264	204.664	211.095	211.734
65	-400.783	-403.02	-420.322	276.85	145.52	150.131	-348.44	-302.827	-382.101	102.633	93.9791	149.46	274.623	249.897	262.959	205.906	213.305	215.125
65.5	-331.029	-343.673	-357.155	324.599	183.311	185.744	-347.236	-300.765	-379.593	126.57	115.601	176.692	276.282	249.763	265.649	206.132	216.182	219.131
66	-243.998	-269.769	-275.771	351.661	206.46	207.536	-331.382	-285.574	-361.602	140.556	128.138	191.013	277.444	250.157	268.718	207.433	219.5	223.635
66.5	-149.578	-186.756	-183.663	365.187	218.156	218.663	-297.257	-256.828	-325.484	147.74	136.247	197.522	277.564	250.855	272.218	210.181	222.869	228.122
67	-55.9402	-101.55	-87.1647	372.52	226.04	225.334	-246.84	-214.861	-271.644	151.91	141.396	201.32	276.948	251.868	275.496	212.247	225.838	233.206
67.5	27.662	-20.9962	3.49733	376.994	232.199	230.602	-185.821	-162.581	-205.816	154.059	144.417	203.645	274.994	253.678	277.527	213.327	227.918	238.083
68	94.9395	49.1771	80.3667	377.377	233.556	232.034	-119.554	-105.973	-133.197	154.618	146.049	204.187	271.534	255.042	277.483	213.783	228.63	241.757
68.5	143.758	105.719	140.323	373.946	232.491	231.337	-53.81	-51.2366	-60.9054	155.377	146.281	204.126	268.2	254.809	276.554	213.045	229.228	244.995
69	175.185	147.055	182.356	370.156	233.33	232.317	3.75186	-2.42727	2.23576	155.32	145.174	204.32	265.676	253.691	275.959	211.577	229.884	247.934
69.5	192.564	174.678	207.801	366.086	234.044	232.295	48.567	36.5916	52.8274	153.701	143.764	203.643	262.165	252.984	275.049	210.456	230.564	250.404
70	199.406	191.4	219.735	362.041	233.275	231.043	80.8232	63.9529	90.0503	152.354	142.175	202.635	258.876	251.949	273.187	209.634	231.184	253.748
70.5	200.994	199.769	225.01	360.645	235.4	231.952	102.072	81.5439	114.522	151.521	139.536	201.894	256.772	251.005	272.502	209.712	232.568	257.114
71	199.928	203.389	226.505	360.469	238.604	233.237	113.125	92.4386	129.042	149.353	135.97	200.608	253.984	250.723	272.728	211.262	233.957	259.188
71.5	196.932	204.647	225.231	360.112	239.868	232.963	118.233	98.6112	137.53	147.015	133.268	198.695	250.725	251.021	272.076	213.054	235.431	261.243
72	193.361	204.14	222.492	359.658	240.294	233.17	121.513	101.641	142.037	144.956	131.025	196.512	248.469	250.222	270.766	214.612	236.695	263.025
72.5	189.852	201.51	219.677	357.128	240.424	233.471	122.466	103.879	143.923	142.363	128.645	193.66	245.612	248.558	268.834	216.05	237.525	263.44
73	185.184	198.087	214.995	353.108	239.254	232.904	122.757	105.86	144.876	138.783	128.4	189.851	242.194	246.085	266.27	217.22	237.617	263.772
73.5	180.075	193.996	209.794	348.668	237.706	232.409	123.854	106.92	145.667	134.242	130.133	185.953	239.066	242.911	261.945	217.168	236.558	264.745
74	175.599	188.935	205.643	343.855	237.304	232.104	124.007	107.821	146.368	130.051	132.124	182.195	235.916	239.378	257.293	217.12	234.786	265.022
74.5	172.122	184.099	202.236	339.297	238.128	231.831	123.107	109.347	146.76	125.951	134.164	178.075	232.647	236.313	253.885	218.233	233.067	264.559
75	169.278	180.86	199.762	336.976	240.67	231.408	123.6	110.538	147.303	121.767	136.283	173.804	229.829	233.522	251.052	219.244	232.096	264.182
75.5	166.978	177.484	197.609	335.478	244.663	231.499	123.46	111.525	147.061	118.551	137.729	170.365	227.331	230.056	247.27	219.263	231.049	263.606
76	166.008	174.062	195.33	334.007	249.695	232.409	123.07	113.198	146.234	116.283	138.905	166.721	224.799	226.848	243.681	219.795	230.194	262.419
76.5	165.943	171.332	193.204	333.616	254.484	233.884	124.297	113.965	145.58	113.372	139.154	162.778	221.661	223.903	240.377	220.428	229.628	260.688
77	165.435	167.936	190.161	332.833	258.173	234.967	125.754	114.15	145.373	111.174	138.194	159.589	218.26	220.776	235.686	219.357	228.751	258.216
77.5	164.547	163.685	186.09	330.241	260.392	236.316	125.925	114.647	145.461	109.217	137.148	156.212	215.463	217.421	230.732	217.897	226.613	255.229
78	163.767	160.692	182.766	327.459	260.819	237.7	125.925	115.025	145.517	106.035	135.124	152.264	212.539	215.112	226.559	217.26	224.181	251.782
78.5	162.813	157.801	179.332	325.274	259.526	238.126	125.797	115.338	145.889	103.635	131.775	149.276	210.047	213.035	222.309	215.912	222.293	247.432
79	161.672	154.166	175.185	322.463	258.878	238.714	125.545	116.598	146.648	102.729	128.872	146.91	208.202	210.984	218.168	213.334	220.609	243.071
79.5	160.513	151.428	171.629	320.338	259.156	240.244	126.416	117.638	147.483	101.704	126.854	143.868	206.282	208.077	214.931	211.102	218.807	239.358
80	159.829	148.728	168.583	318.633	258.831	242.17	127.248	118.433	147.62	101.28	124.342	142.269	204.524	204.901	211.894	209.111	217.283	235.398
80.5	158.692	145.263	165.286	315.908	258.11	243.522	128.62	119.494	148.807	102.442	122.512	141.896	202.565	202.214	207.891	206.56	216.002	230.971
81	156.215	141.426	161.179	312.257	257.335	244.956	131.043	119.911	150.72	103.842	121.629	140.956	200.247	198.845	203.737	203.855	213.386	226.419
81.5	152.808	137.575	156.326	308.182	254.536	245.622	132.59	119.968	151.395	105.099	119.587	139.766	198.277	194.951	199.354	201.18	208.723	221.485
82	149.645	133.49	151.549	302.353	249.554	245.193	133.108	120.419	152.368	106.96	117.215	139.316	196.911	192.512	194.186	197.861	203.506	216.249
82.5	145.91	129.704	146.725	296.336	244.855	244.037	135.382	121.065	154.982	109.839	115.531	138.228	194.974	190.713	189.463	194.393	197.924	210.917
83	142.339	125.801	141.946	290.742	240.679	242.24	138.18	121.234	157.042	113.389	113.095	136.491	192.646	187.823	185.85	190.311	191.158	205.217
83.5	140.299	123.254	138.959	284.867	236.606	240.587	140.823	121.908	158.439	117.056	110.043	135.167	190.715	185.44	182.645	185.59	184.269	199.604
84	138.388	122.37	137.021	278.123	232.529	238.931	145.124	122.79	161.058	121.196	107.686	134.058	188.918	183.619	179.725	181.219	178.413	194.134
84.5	135.412	122.167	134.633	271.338	229.036	236.197	150.271	123.212	163.075	125.919	105.209	133.145	186.403	180.734	177.745	176.744	171.967	188.031
85	132.999	123.615	133.02	264.731	225.37	232.873	155.082	123.646	163.696	129.669	102.098	132.771	183.62	177.385	175.397	171.355	164.719	181.286
85.5	130.693	127.55	131.739	257.592	220.765	229.824	160.247	124.894	164.548	132.673	99.4427	132.638	181.933	175.271	172.982	165.611	157.871	174.718
86	127.46	132.002	129.465	250.362	216.017	225.587	165.158	125.983	164.899	135.633	97.4182	132.707	179.454	173.191	171.296	159.881	150.985	168.408
86.5	124.807	136.814	127.787	243.754	211.203	220.474	169.549	126.932	164.614	137.915	96.1477	133.296	175.789	170.667	169.691	153.572	144.009	161.59
87	123.019	142.714	128.04	238.165	205.529	216.127	174.106	128.971	164.994	138.776	95.6179	133.94	172.391	169.062	167.701	146.692	137.396	155.049
87.5	121.374	147.875	128.552	231.816	199.601	211.596	177.842	131.156	165.513	139.123	97.255	134.434	169.07	167.539	166.055	140.069	131.159	149.16
88	120.097	151.574	129.193	225.574	194.253	206.939	180.874	132.931	165.625	139.268	100.315	135.071	165.299	165.496	164.918	134.51	125.397	143.484
88.5	118.744	154.335	131.167	218.466	188.884	202.268	183.157	135.413	165.746	137.391	104.455	135.285	161.753	163.189	163.521	129.831	119.895	137.699
89	118.123	156.029	132.426	214.249	185.554	199.672	184.37	136.963	166.071	136.382	107.656	135.305	159.912	162.104	162.6	126.905	116.559	134.515
89.5	126.194	169.426	144.993	223.45	197.276	211.525	199.868	150.857	178.935	144.138	122.374	145.829	170.282	172.892	175.31	135.092	121.378	141.026
90	57.3431	78.141	67.5519	99.4312	89.7006	95.6331	92.0891	70.6927	82.0617	64.7425	58.8513	66.8047	77.4221	78.661	80.581	61.7858	54.2345	63.2149
